# Supplementary material for: Disruption of the pro-oncogenic c-RAF–PDE8A complex represents a differentiated approach to treating KRAS–c-RAF dependent PDAC
Source: Sci Rep. 2024 Apr 18;14:8998. doi: 10.1038/s41598-024-59451-3 (PMC11026450; doi:10.1038/s41598-024-59451-3)
Supplement: Supplementary file 3 — Supplementary Information 2. [file 41598_2024_59451_MOESM3_ESM.xlsx]

## Sheet: Supplementary Table 1
Patient #	Dead / Alive	≥ 65 YO	Survived ≥ 5 Years	Survived ≥ 3 Years	Survived ≥ 1 Years	Stage	TCGA No.	Information	PDE8A	c-RAF	A-RAF	B-RAF	KRAS	NRAS	HRAS	EGFR	ERBB2	ERBB3	# c-RAF + (KRAS ± NRAS) + (EGFR ± ERBB2 ± ERBB3) (out of 78 pts)	# c-RAF + PDE8A (out of 78 pts)	# c-RAF + KRAS (out of 78 pts)	# c-RAF + NRAS (out of 78 pts)	# c-RAF + KRAS or NRAS (out of 78 pts)	# KRAS + NRAS (out of 133 pts)	# c-RAF + EGFR (out of 78 pts)	# c-RAF + ERBB2 (out of 78 pts)	# c-RAF + ERBB3 (out of 78 pts)	# c-RAF + EGFR, ERBB2 and/or ERBB3 (out of 78 pts)
1			X	X	X	I	TCGA-3A-A9IL-01A	39 years, female, white, stage:i, alive, 2741 days	7.5	11.1	47.9	4.7	4.6	4.4	61.2	1.1	3.6	1.1	0	0	0	0	0	0	0	0	0	0
2		X			X	I(a)	TCGA-3A-A9IH-01A	66 years, female, white, stage:ia, alive, 1021 days	4.7	11.1	20.2	2.3	11.1	14.7	27	5.9	29.4	43.2	0	0	0	0	0	1	0	0	0	0
3					X	I(a)	TCGA-3A-A9IX-01A	40 years, male, white, stage:ia, alive, 1037 days	5.5	11.1	22.2	3.2	6	12.7	13.4	7.7	18.1	19.9	0	0	0	0	0	0	0	0	0	0
4		X				I(a)	TCGA-FB-AAQ6-01A	85 years, male, white, stage:ia, dead, 244 days	3.5	7.4	26.4	2.4	8.7	7.5	15.6	3.8	25.9	53.6	0	0	0	0	0	0	0	0	0	0
5		X			X	I(a)	TCGA-HZ-8519-01A	73 years, male, white, stage:ia, alive, 454 days	7.4	10.1	17.4	4.3	8.1	9.4	14.6	5.8	10.5	11.6	0	0	0	0	0	0	0	0	0	0
6		X				I(a)	TCGA-HZ-8638-01A	84 years, female, white, stage:ia, dead, 151 days	8.1	15.2	22.3	3.3	9.5	16.6	7.2	8	26.3	54.3	1	1	1	1	1	1	1	1	1	1
7		X	X	X	X	I(b)	TCGA-3A-A9IJ-01A	65 years, male, white, stage:ib, alive, 1854 days	2	6.4	13.8	3.2	3	4.7	28.4	0.1	4.4	6.8	0	0	0	0	0	0	0	0	0	0
8		X	X	X	X	I(b)	TCGA-3A-A9IN-01A	62 years, female, white, stage:ib, alive, 2084 days	3.7	8	40.6	3.2	4	4.7	25.9	1.9	3.3	4.3	0	0	0	0	0	0	0	0	0	0
9		X		X	X	I(b)	TCGA-3A-A9IR-01A	64 years, female, white, stage:ib, alive, 1542 days	3.9	10.4	27.2	3.8	5	8.3	24.5	2.9	1.6	5.1	0	0	0	0	0	0	0	0	0	0
10		X			X	I(b)	TCGA-3A-A9IS-01A	67 years, male, white, stage:ib, alive, 998 days	3.7	9.2	13	4.7	6.7	4.7	49	0.4	1.7	41.2	0	0	0	0	0	0	0	0	0	0
11				X	X	I(b)	TCGA-3A-A9IV-01A	59 years, female, white, stage:ib, alive, 1103 days	4.8	6	39.2	6.2	5.9	4.5	21.6	2.2	2.4	1.2	0	0	0	0	0	0	0	0	0	0
12		X			X	I(b)	TCGA-FB-A5VM-01A	74 years, male, white, stage:ib, dead, 498 days	2.2	14.1	28.5	1.7	3.8	12	17.6	5.2	19.5	8.4	1	0	1	1	1	0	0	0	0	0
13		X				I(b)	TCGA-HZ-7920-01A	71 years, male, white, stage:ib, dead, 236 days	6.4	12.3	19	4.5	7.2	14.9	16.1	9.7	7	8.7	1	1	1	1	1	1	1	0	0	1
14		X				I(b)	TCGA-HZ-A8P1-01A	81 years, male, white, stage:ib, alive, 7 days	6.4	7.5	29.8	2.2	12.1	7.4	14	4.4	29.5	44.4	0	0	0	0	0	0	0	0	0	0
15		X			X	I(b)	TCGA-IB-7890-01A	73 years, male, stage:ib, dead, 598 days	2.8	8.9	18.3	2.7	12.1	15.5	13.2	8	15.4	9.2	0	0	0	0	0	1	0	0	0	0
16						I(b)	TCGA-IB-A5SQ-01A	56 years, female, white, stage:ib, dead, 219 days	4.4	8.8	21.7	2.8	6.2	15.5	18	5.4	14.7	8.3	1	0	0	0	0	1	0	0	0	0
17		X				I(b)	TCGA-IB-AAUN-01A	74 years, female, white, stage:ib, dead, 144 days	4.8	12.5	19.1	2.6	9.7	11.9	18.9	10.9	23.3	14.3	1	1	1	1	1	1	1	1	0	1
18						I(b)	TCGA-Q3-AA2A-01A	64 years, female, white, stage:ib, alive, 95 days	5.5	12.1	16.5	2.3	8.8	9	20.3	3.8	27.3	48.8	0	1	1	0	1	0	0	1	1	1
19						I(b)	TCGA-RL-AAAS-01A	60 years, female, white, stage:ib, alive, 9 days	3.9	8	21.2	2.2	4.2	10.8	17.4	4.3	18.3	17.2	0	0	0	0	0	0	0	0	0	0
20					X	I(b)	TCGA-XN-A8T3-01A	67 years, male, white, stage:ib, alive, 951 days	6.5	13.1	22.5	2.5	8.4	16	23.7	5.6	19.6	17.7	1	1	1	1	1	1	0	1	0	1
21					X	I(b)	TCGA-XN-A8T5-01A	53 years, female, white, stage:ib, alive, 720 days	5	11.3	25	3.1	8.4	12.7	16.4	5.1	13.1	14	0	0	0	0	0	1	0	0	0	0
22		X				II(a)	TCGA-2J-AAB6-01A	75 years, male, white, stage:iia, dead, 293 days	2.3	12.4	18.4	3.3	9.7	13.1	14.4	8.8	12.8	12.1	1	0	1	1	1	1	1	0	0	1
23		X			X	II(a)	TCGA-2J-AABE-01A	73 years, male, white, stage:iia, alive, 676 days	3.3	11.7	22.8	2.2	5.9	6.6	14.9	4.3	32.1	31.7	0	0	0	0	0	0	0	0	0	0
24		X		X	X	II(a)	TCGA-2J-AABH-01A	61 years, male, white, stage:iia, alive, 1287 days	3.3	11.7	24.7	2.3	6.8	7.5	14.1	7.9	27	17.1	0	0	0	0	0	0	0	0	0	0
25					X	II(a)	TCGA-2J-AABI-01A	55 years, female, white, stage:iia, alive, 969 days	5	9	30.1	3.7	8.5	7.5	16.6	48.9	24.4	6.8	0	0	0	0	0	0	0	0	0	0
26					X	II(a)	TCGA-2J-AABR-01A	60 years, female, white, stage:iia, alive, 438 days	6.2	12.9	25.4	3.2	6.7	15.7	29.8	9.6	22.2	27.8	1	1	1	1	1	1	1	1	1	1
27		X			X	II(a)	TCGA-3A-A9I9-01A	67 years, male, white, stage:iia, dead, 634 days	4.4	10.4	16.7	2.2	3.5	8.2	17	3.2	14.9	28.4	0	0	0	0	0	0	0	0	0	0
28		X	X	X	X	II(a)	TCGA-3E-AAAZ-01A	71 years, male, white, stage:iia, dead, 2182 days	4	13.1	17.4	2.8	8.8	8	19.9	4.7	29.1	39.8	1	1	1	0	1	0	0	1	1	1
29		X			X	II(a)	TCGA-F2-A44H-01A	65 years, male, white, stage:iia, alive, 586 days	2.8	8.2	21.9	2.4	4.4	7.8	16.9	3.4	16.4	15.3	0	0	0	0	0	0	0	0	0	0
30		X			X	II(a)	TCGA-F2-A8YN-01A	76 years, male, white, stage:iia, alive, 517 days	3.2	11	21.9	2.5	7.9	15	17.7	7.3	23.4	19	0	0	0	0	0	0	0	0	0	0
31						II(a)	TCGA-FB-A7DR-01A	48 years, male, asian, stage:iia, dead, 353 days	3.7	10.3	25.8	2.4	9.5	11.2	17.5	8.1	13.9	10.2	0	0	0	0	0	1	0	0	0	0
32					X	II(a)	TCGA-FB-AAPU-01A	41 years, female, asian, stage:iia, dead, 381 days	11.4	15.4	22	3.1	11.4	14.7	11.8	4.5	36.2	43.3	1	1	1	1	1	1	0	1	1	1
33		X			X	II(a)	TCGA-FB-AAQ0-01A	68 years, male, white, stage:iia, dead, 473 days	4.5	11.9	22.2	2.9	11.6	10.4	19.1	4.2	27.8	64.6	1	1	1	1	1	1	0	1	1	1
34					X	II(a)	TCGA-H8-A6C1-01A	53 years, male, white, stage:iia, alive, 671 days	6.1	13	19.8	2.7	7	13	20.7	5	24.2	34.4	1	1	0	0	0	1	0	1	1	1
35						II(a)	TCGA-HV-A5A3-01A	50 years, male, asian, stage:iia, dead, 128 days	2.7	12.2	24.3	2.2	11.5	11.3	21.7	9	45.9	55.6	1	0	1	1	1	1	1	1	1	1
36		X				II(a)	TCGA-HV-A5A4-01A	72 years, female, asian, stage:iia, alive, 232 days	6.2	12.4	25.2	2.4	8.4	10.7	17.4	5.4	38.3	53.8	1	1	1	1	1	1	0	1	1	1
37		X				II(a)	TCGA-HV-A7OL-01A	70 years, male, asian, stage:iia, alive, 252 days	1.8	8.9	28.8	1.3	5.7	8.3	38.9	1.8	33.4	33.8	0	0	0	0	0	0	0	0	0	0
38		X				II(a)	TCGA-HZ-7923-01A	65 years, male, white, stage:iia, alive, 314 days	7.9	12.3	21.1	3.9	7.1	12.1	11.5	8	13.2	27.5	1	1	1	1	1	1	1	0	1	1
39					X	II(a)	TCGA-HZ-7924-01A	60 years, female, white, stage:iia, alive, 840 days	8.8	14.6	23.7	3.6	9.8	18.5	9.2	11.1	31.1	57	1	1	1	1	1	1	1	1	1	1
40						II(a)	TCGA-HZ-8315-01A	54 years, female, white, stage:iia, dead, 299 days	5.6	12	19	3.8	9.8	15	11.1	6.7	22.9	40.5	0	0	0	0	0	1	0	0	0	0
41		X		X	X	II(a)	TCGA-IB-7888-01A	66 years, female, black or african american, stage:iia, dead, 1332 days	4.1	11.2	19.1	3.2	9.8	15.2	11	5.5	15.2	19.6	0	0	0	0	0	1	0	0	0	0
42		X				II(a)	TCGA-IB-7893-01A	64 years, male, white, stage:iia, dead, 117 days	2	10.6	10.6	3.3	7.4	18.7	10.7	9.7	14.7	8.8	0	0	0	0	0	1	0	0	0	0
43		X			X	II(a)	TCGA-IB-A5SP-01A	77 years, male, white, stage:iia, alive, 482 days	3.5	10.8	31.3	2.1	5.9	10.7	22.9	6.7	32	36.3	0	0	0	0	0	0	0	0	0	0
44					X	II(a)	TCGA-LB-A8F3-01A	64 years, female, black or african american, stage:iia, alive, 379 days	2.8	6.3	34.6	1.3	3.7	5.6	27	3.7	13.3	33.4	0	0	0	0	0	0	0	0	0	0
45					X	II(a)	TCGA-M8-A5N4-01A	48 years, female, stage:iia, alive, 584 days	3.4	9.9	25.8	2.5	9.7	17.3	22.7	7.7	28.2	22.7	0	0	0	0	0	1	0	0	0	0
46		X				II(a)	TCGA-OE-A75W-01A	75 years, male, white, stage:iia, dead, 267 days	2.3	9.9	33.5	1.7	6.1	4.8	36.1	2.6	29.6	29.4	0	0	0	0	0	0	0	0	0	0
47				X	X	II(a)	TCGA-US-A776-01A	61 years, male, white, stage:iia, alive, 1216 days	6.9	10.7	35.4	3.6	4.9	10.9	25.2	2.6	13.4	50	0	0	0	0	0	0	0	0	0	0
48					X	II(a)	TCGA-XD-AAUL-01A	56 years, male, white, stage:iia, alive, 498 days	4.6	12.8	25	7	9.3	14.9	22.4	5.9	33.6	34.7	1	1	1	1	1	1	0	1	1	1
49		X			X	II(a)	TCGA-Z5-AAPL-01A	74 years, female, white, stage:iia, alive, 467 days	3.5	15.5	25.9	4.9	9.1	18.7	13.1	3	9.8	11.8	1	0	1	1	1	1	0	0	0	0
50		X				II(b)	TCGA-2J-AAB1-01A	65 years, male, white, stage:iib, dead, 66 days	4.7	12.5	26.8	2.8	6.5	10.2	63.6	7.4	42.5	45.1	1	1	1	1	1	1	0	1	1	1
51					X	II(b)	TCGA-2J-AAB4-01A	48 years, male, white, stage:iib, alive, 729 days	6.5	12.3	23.7	2.7	5.7	12.4	17.9	6.7	25.5	24.6	1	1	0	0	0	0	0	1	0	1
52		X				II(b)	TCGA-2J-AAB8-01A	71 years, male, white, stage:iib, alive, 80 days	3.2	8.8	24.7	2.6	9.2	13.8	26.7	6.8	43.2	43.4	0	0	0	0	0	1	0	0	0	0
53		X			X	II(b)	TCGA-2J-AAB9-01A	71 years, female, white, stage:iib, dead, 627 days	4.4	10.5	24.4	2.7	7.9	11.4	20.3	8.6	20.6	15.5	0	0	0	0	0	1	0	0	0	0
54					X	II(b)	TCGA-2J-AABA-01A	55 years, male, white, stage:iib, dead, 607 days	6.3	14.4	21.7	3.3	8.2	10.3	14.7	6.2	35.8	44.5	1	1	1	1	1	1	0	1	1	1
55		X			X	II(b)	TCGA-2J-AABF-01A	73 years, male, white, stage:iib, dead, 691 days	5.7	12.9	26.3	3.1	9.9	19.2	12.4	7.7	25.7	37.6	1	1	1	1	1	1	0	1	1	1
56		X			X	II(b)	TCGA-2J-AABK-01A	71 years, male, white, stage:iib, alive, 484 days	8.1	10.9	22.4	3.3	7.6	9.7	48.5	5.1	25.6	30.2	0	0	0	0	0	0	0	0	0	0
57					X	II(b)	TCGA-2J-AABO-01A	43 years, male, white, stage:iib, alive, 440 days	5.7	8	21.8	2.2	7.3	10.3	18.7	6.6	25.7	21	0	0	0	0	0	1	0	0	0	0
58					X	II(b)	TCGA-2J-AABP-01A	58 years, female, white, stage:iib, alive, 463 days	6.7	16.8	31.7	3.1	3.7	24.4	28.3	6.6	5.8	0.2	1	1	0	1	1	0	0	0	0	0
59		X				II(b)	TCGA-2J-AABT-01A	72 years, female, white, stage:iib, alive, 319 days	3.6	13.2	21.8	3	6.6	9.5	17.4	6.1	18.6	22.9	1	0	1	0	1	0	0	1	0	1
60						II(b)	TCGA-2J-AABU-01A	56 years, male, white, stage:iib, dead, 277 days	2.4	7.6	25	2.7	13.9	16.5	12.2	14.5	26.7	14.3	0	0	0	0	0	1	0	0	0	0
61		X			X	II(b)	TCGA-2J-AABV-01A	74 years, male, white, stage:iib, dead, 652 days	1.2	3.7	15.2	0.7	1.7	2.8	13.4	1.3	7.1	9.3	0	0	0	0	0	0	0	0	0	0
62		X				II(b)	TCGA-2L-AAQA-01A	76 years, male, white, stage:iib, dead, 143 days	5.3	11.9	22.2	2.5	14.3	9.1	9.9	4.8	66.6	29.4	1	1	1	0	1	0	0	1	1	1
63					X	II(b)	TCGA-2L-AAQE-01A	56 years, male, white, stage:iib, dead, 684 days	4.5	14.5	33.7	3	6.9	13.7	11.5	5.6	26.8	35.7	1	1	1	1	1	1	0	1	1	1
64		X				II(b)	TCGA-2L-AAQI-01A	66 years, male, white, stage:iib, dead, 103 days	5.7	10.6	25.6	2.9	11.1	10.9	19.3	7.4	27.9	43.2	0	0	0	0	0	1	0	0	0	0
65		X				II(b)	TCGA-2L-AAQL-01A	82 years, male, white, stage:iib, dead, 292 days	3.6	6.6	24.8	1.8	6.2	8.9	18.1	3.2	69.8	37.2	0	0	0	0	0	0	0	0	0	0
66				X	X	II(b)	TCGA-2L-AAQM-01A	52 years, male, white, stage:iib, alive, 1383 days	3.6	7.7	20.9	3.5	6.4	3.8	30.3	11.3	3	5.8	0	0	0	0	0	0	0	0	0	0
67				X	X	II(b)	TCGA-3A-A9I7-01A	45 years, male, black or african american, stage:iib, alive, 1323 days	4.3	12.4	24.4	2.7	8	13.2	38.7	5.3	21.3	25.3	1	1	1	1	1	1	0	1	0	1
68		X				II(b)	TCGA-3A-A9IB-01A	69 years, female, white, stage:iib, dead, 224 days	2.7	11.7	24.3	2.6	7.8	12.7	23.6	6.6	23.8	24.8	0	0	0	0	0	1	0	0	0	0
69					X	II(b)	TCGA-3A-A9IC-01A	61 years, female, white, stage:iib, dead, 738 days	4.1	9	16.9	1.9	5.7	11.5	13.3	2.6	25.9	18.9	0	0	0	0	0	0	0	0	0	0
70		X			X	II(b)	TCGA-3A-A9IU-01A	65 years, male, white, stage:iib, dead, 458 days	3	11.8	19	2.7	11.6	15.6	22.6	7.2	39.2	40.4	1	0	1	1	1	1	0	1	1	1
71						II(b)	TCGA-3A-A9IZ-01A	47 years, male, white, stage:iib, dead, 308 days	7.2	13.9	20.3	3.3	9.6	17.6	9.9	4.6	24.4	39.5	1	1	1	1	1	1	0	1	1	1
72		X			X	II(b)	TCGA-3A-A9J0-01A	75 years, male, white, stage:iib, alive, 743 days	4.6	14.9	16.6	2.4	5.1	11.7	12.3	5.7	1031	21	1	1	0	1	1	0	0	1	0	1
73		X	X	X	X	II(b)	TCGA-3E-AAAY-01A	67 years, male, white, stage:iib, alive, 2285 days	6.3	10.4	23.7	2.7	7.2	11.9	14.1	4.7	27	19.8	0	0	0	0	0	1	0	0	0	0
74						II(b)	TCGA-F2-6879-01A	57 years, male, white, stage:iib, dead, 334 days	2.6	13.8	20.6	3.2	10.9	17.7	14.9	6.6	24.6	63.4	1	0	1	1	1	1	0	1	1	1
75		X				II(b)	TCGA-F2-6880-01A	70 years, male, white, stage:iib, alive, 289 days	2	7.7	11.4	1.3	1.4	3	18.1	2	5.5	6.1	0	0	0	0	0	0	0	0	0	0
76					X	II(b)	TCGA-F2-7273-01A	54 years, male, black or african american, stage:iib, dead, 592 days	7.4	11.6	22.7	3.9	8	14.5	5	12.1	14.2	16.1	0	0	0	0	0	1	0	0	0	0
77						II(b)	TCGA-F2-7276-01A	64 years, male, white, stage:iib, dead, 216 days	7.7	12.2	21.5	3.8	9	18.1	9.1	9.7	14.4	10.9	1	1	1	1	1	1	1	1	0	1
78		X				II(b)	TCGA-F2-A44G-01A	79 years, female, white, stage:iib, dead, 233 days	3.6	13.6	19.1	2.7	10.6	18.3	13.3	5	28.8	46.5	1	1	1	1	1	1	0	1	1	1
79		X				II(b)	TCGA-F2-A7TX-01A	77 years, male, white, stage:iib, dead, 95 days	3.9	11.8	23.4	2.8	9	16.8	9.4	10.3	20.5	31.2	1	1	1	1	1	1	1	1	1	1
80		X				II(b)	TCGA-FB-A4P5-01A	69 years, female, white, stage:iib, dead, 179 days	5.2	14.3	25.8	2.6	6.8	12.9	19.9	5.3	15.4	10.1	1	1	1	1	1	1	0	1	0	1
81					X	II(b)	TCGA-FB-A4P6-01A	54 years, male, white, stage:iib, alive, 767 days	15.7	14.3	30.2	4.7	8.1	12.7	21.9	11.8	34.1	51.4	1	1	1	1	1	1	1	1	1	1
82		X			X	II(b)	TCGA-FB-A545-01A	72 years, female, white, stage:iib, dead, 732 days	4.6	14.6	16.2	3.5	9.7	16.4	15.4	8.4	23	18.5	1	1	1	1	1	1	0	1	0	1
83		X			X	II(b)	TCGA-FB-A78T-01A	71 years, female, white, stage:iib, dead, 375 days	7	14.5	25.7	2.9	7.4	8.8	17.7	4.2	33.3	47.9	1	1	1	0	1	0	0	1	1	1
84		X			X	II(b)	TCGA-FB-AAPP-01A	71 years, male, white, stage:iib, dead, 485 days	4.9	12.4	33.6	2.8	7.4	11	12.8	5.5	17.6	46	1	1	1	1	1	1	0	1	1	1
85		X		X	X	II(b)	TCGA-FB-AAPQ-01A	65 years, male, white, stage:iib, dead, 1130 days	5.4	8.1	34.7	1.8	20.3	9.4	14.9	3.8	12.2	23.9	0	0	0	0	0	0	0	0	0	0
86						II(b)	TCGA-FB-AAPS-01A	62 years, female, white, stage:iib, alive, 228 days	4.9	11	18.3	2.4	5.6	10	20.4	2.5	13.3	6	0	0	0	0	0	0	0	0	0	0
87		X			X	II(b)	TCGA-FB-AAPY-01A	71 years, male, white, stage:iib, dead, 1059 days	6.4	10.8	20.5	2.3	4.8	8.7	22.7	4	27.9	33.3	0	0	0	0	0	0	0	0	0	0
88					X	II(b)	TCGA-FB-AAPZ-01A	54 years, male, white, stage:iib, alive, 716 days	4.1	12.1	26.5	2.7	10	15.5	14.6	7.7	27.9	31.6	1	1	1	1	1	1	0	1	1	1
89						II(b)	TCGA-FB-AAQ1-01A	49 years, male, white, stage:iib, dead, 123 days	3.4	8.6	24	3.3	6.3	13.6	23.6	12.1	27.3	31.8	0	0	0	0	0	1	0	0	0	0
90		X				II(b)	TCGA-FB-AAQ2-01A	81 years, female, white, stage:iib, dead, 153 days	1.9	10.6	24.6	2.5	7.9	19.2	13.3	12.1	25	11.4	0	0	0	0	0	1	0	0	0	0
91		X				II(b)	TCGA-FB-AAQ3-01A	65 years, female, white, stage:iib, dead, 31 days	4.1	8.8	12.1	1.4	6.7	10.6	23	2.1	29.7	33.6	0	0	0	0	0	1	0	0	0	0
92					X	II(b)	TCGA-H6-8124-01A	56 years, female, white, stage:iib, alive, 392 days	4.3	12.3	21.3	2.4	10.4	20.4	14	12.8	22.4	19.5	1	1	1	1	1	1	1	1	0	1
93		X			X	II(b)	TCGA-H6-A45N-01A	88 years, female, white, stage:iib, dead, 421 days	5.9	12.1	26.7	2.8	7.8	11.4	14.5	6.2	23.9	21	1	1	1	1	1	1	0	1	0	1
94						II(b)	TCGA-HV-A5A5-01A	61 years, female, asian, stage:iib, alive, 289 days	9.6	11.2	28.4	2.5	8	11.9	14.7	5.7	17.5	23.8	0	0	0	0	0	1	0	0	0	0
95		X	X	X	X	II(b)	TCGA-HV-A5A6-01A	65 years, female, asian, stage:iib, dead, 2036 days	5.2	11.8	21.8	2	10.5	16.1	28.8	6.4	30.7	43.1	1	1	1	1	1	1	0	1	1	1
96		X			X	II(b)	TCGA-HV-A7OP-01A	72 years, male, asian, stage:iib, alive, 978 days	0.5	4.5	37.3	1.1	1.6	2.7	32.4	1.5	29.5	35.7	0	0	0	0	0	0	0	0	0	0
97					X	II(b)	TCGA-HV-AA8V-01A	50 years, male, asian, stage:iib, alive, 920 days	6.1	10.9	20.3	2.5	5.4	10	18.6	5	20	12.9	0	0	0	0	0	0	0	0	0	0
98		X			X	II(b)	TCGA-HV-AA8X-01A	75 years, female, asian, stage:iib, dead, 532 days	4.5	6.8	20.7	2	9.7	18.7	18.1	5.1	71.5	31.9	0	0	0	0	0	1	0	0	0	0
99		X			X	II(b)	TCGA-HZ-7289-01A	77 years, male, white, stage:iib, dead, 661 days	4	9.9	25	2.6	16.3	24.9	18.2	7.2	17.7	29.8	0	0	0	0	0	1	0	0	0	0
100		X			X	II(b)	TCGA-HZ-7918-01A	72 years, male, white, stage:iib, alive, 969 days	7.1	12.1	22.8	3.3	7.4	15.8	7.2	7.8	15.2	20.7	1	1	1	1	1	1	0	1	0	1
101					X	II(b)	TCGA-HZ-7919-01A	52 years, female, white, stage:iib, dead, 593 days	4.7	13.2	18.9	3.4	14.6	22.6	17.6	10.2	35.6	54.7	1	1	1	1	1	1	1	1	1	1
102						II(b)	TCGA-HZ-7922-01A	61 years, female, white, stage:iib, alive, 4 days	4.7	8.7	21.2	2.6	15.6	21.9	7.8	7.1	27	54.4	0	0	0	0	0	1	0	0	0	0
103		X			X	II(b)	TCGA-HZ-7925-01A	66 years, male, white, stage:iib, dead, 614 days	3.6	8.7	20.4	2.7	8.5	13.8	10.5	4.6	16.4	22.7	0	0	0	0	0	1	0	0	0	0
104					X	II(b)	TCGA-HZ-7926-01A	57 years, male, black or african american, stage:iib, dead, 518 days	8.4	13.3	21.5	4.8	12.7	20.6	8.6	25.5	15.4	25.6	1	1	1	1	1	1	1	1	1	1
105					X	II(b)	TCGA-HZ-8002-01A	61 years, male, white, stage:iib, dead, 366 days	9.2	12.9	17.8	4.4	9.3	17.2	11.7	11	17.1	25.7	1	1	1	1	1	1	1	1	1	1
106					X	II(b)	TCGA-HZ-8003-01A	65 years, female, white, stage:iib, dead, 596 days	3.6	8.2	15.8	2.6	5.4	11.4	6.7	4.7	8.4	9.3	0	0	0	0	0	0	0	0	0	0
107		X				II(b)	TCGA-HZ-8005-01A	81 years, male, white, stage:iib, dead, 120 days	2	10	22.3	3.2	5.5	14.1	15.6	14.6	24.9	26.4	0	0	0	0	0	0	0	0	0	0
108		X			X	II(b)	TCGA-HZ-8317-01A	69 years, female, white, stage:iib, dead, 378 days	5.9	9.6	16.6	2.4	8.6	13	10.1	7.4	11.8	19.2	0	0	0	0	0	1	0	0	0	0
109		X			X	II(b)	TCGA-HZ-8637-01A	76 years, female, white, stage:iib, dead, 517 days	4.1	11.9	17.3	3.5	6.3	25.9	7	6.9	19.1	15.4	1	1	1	1	1	1	0	1	0	1
110					X	II(b)	TCGA-HZ-A49G-01A	58 years, female, white, stage:iib, alive, 660 days	8.6	12.8	23.8	2.8	6.2	11.6	11.9	6.8	22.9	17.6	1	1	1	1	1	1	0	1	0	1
111		X			X	II(b)	TCGA-HZ-A49H-01A	68 years, female, white, stage:iib, alive, 491 days	4.5	10.8	21.7	2.1	6.7	12.2	14.7	3.1	12.9	19.1	0	0	0	0	0	1	0	0	0	0
112		X				II(b)	TCGA-HZ-A49I-01A	77 years, male, white, stage:iib, dead, 308 days	5.9	12.3	32.8	2.5	8.3	9.8	27.9	6.9	29.6	21.9	1	1	1	0	1	0	0	1	1	1
113		X				II(b)	TCGA-HZ-A4BH-01A	75 years, male, white, stage:iib, alive, 194 days	3.7	12.4	26.1	2.5	9.3	17.5	10.2	4.7	77.2	29.2	1	1	1	1	1	1	0	1	1	1
114		X			X	II(b)	TCGA-HZ-A4BK-01A	72 years, male, white, stage:iib, alive, 657 days	8.2	11.7	40.4	2.5	10.7	13.1	21.3	6.5	29	51.3	0	0	0	0	0	1	0	0	0	0
115		X				II(b)	TCGA-HZ-A77O-01A	77 years, female, white, stage:iib, dead, 160 days	3.5	10.3	26.2	1.5	6.5	11.5	22.4	6.5	17.5	12	0	0	0	0	0	1	0	0	0	0
116		X				II(b)	TCGA-HZ-A77P-01A	77 years, male, white, stage:iib, alive, 330 days	5.1	12.2	22.4	2.5	6.7	9.7	14.4	5.9	15.6	18.8	1	1	1	0	1	0	0	1	0	1
117						II(b)	TCGA-HZ-A77Q-01A	55 years, female, white, stage:iib, alive, 33 days	3.9	11.4	19.9	2.9	7.2	13.7	17.9	4.7	16.3	19.2	0	0	0	0	0	1	0	0	0	0
118				X	X	II(b)	TCGA-IB-7645-01A	44 years, female, stage:iib, dead, 1502 days	5.2	10.3	19	4	10.2	16.8	9.9	12.9	19.3	14.9	0	0	0	0	0	1	0	0	0	0
119						II(b)	TCGA-IB-7646-01A	60 years, male, white, stage:iib, dead, 145 days	2	9.6	23.2	2.7	13	19.5	14.8	17.9	22.3	13.8	0	0	0	0	0	1	0	0	0	0
120		X			X	II(b)	TCGA-IB-7649-01A	73 years, female, stage:iib, dead, 467 days	6.4	11	21.3	2.8	7.7	14.7	10.5	8.1	20.4	26.4	0	0	0	0	0	1	0	0	0	0
121					X	II(b)	TCGA-IB-7651-01A	64 years, female, white, stage:iib, dead, 603 days	3.4	13.1	15	2.7	8.7	16.9	10.7	5.9	13.7	27.1	1	0	1	1	1	1	0	0	1	1
122				X	X	II(b)	TCGA-IB-7652-01A	49 years, female, asian, stage:iib, alive, 1116 days	4.9	11.2	22.3	3.8	12	15.9	6.4	12.3	16.6	22.2	0	0	0	0	0	1	0	0	0	0
123		X			X	II(b)	TCGA-IB-7654-01A	80 years, male, white, stage:iib, dead, 476 days	7.8	8	20.7	3.6	12.5	19	8.7	6.2	28.9	53.5	0	0	0	0	0	1	0	0	0	0
124		X		X	X	II(b)	TCGA-IB-7885-01A	78 years, female, white, stage:iib, alive, 1257 days	3.3	9.6	21.4	2.6	9.2	17.7	13.4	8.9	22.7	18.8	0	0	0	0	0	1	0	0	0	0
125		X				II(b)	TCGA-IB-7886-01A	80 years, male, white, stage:iib, dead, 123 days	4.9	10.3	26.8	3.5	13.7	16.4	8	11	18.3	47.2	0	0	0	0	0	1	0	0	0	0
126						II(b)	TCGA-IB-7887-01A	62 years, female, white, stage:iib, dead, 110 days	4.1	7.9	25.8	2.5	9.9	15.9	9.5	8.5	32.8	28.1	0	0	0	0	0	1	0	0	0	0
127		X			X	II(b)	TCGA-IB-7889-01A	86 years, female, white, stage:iib, dead, 481 days	3.6	10.7	25.5	2.3	7	11.1	14.4	6.8	29.2	27.4	0	0	0	0	0	1	0	0	0	0
128					X	II(b)	TCGA-IB-7891-01A	49 years, female, white, stage:iib, dead, 913 days	5.6	9.7	18.5	2.7	8.6	17.5	8.6	7.5	16.5	26.7	0	0	0	0	0	1	0	0	0	0
129					X	II(b)	TCGA-IB-7897-01A	54 years, female, white, stage:iib, dead, 486 days	6.1	11.5	16.5	5.9	9.5	17.4	9.7	9	8.8	14.4	0	0	0	0	0	1	0	0	0	0
130					X	II(b)	TCGA-IB-8127-01A	59 years, male, white, stage:iib, alive, 522 days	4.6	11.4	21.9	3.1	13.6	15.4	9.2	12.4	23.7	62.4	0	0	0	0	0	1	0	0	0	0
131		X			X	II(b)	TCGA-IB-A5SO-01A	71 years, male, white, stage:iib, dead, 365 days	4.2	10.2	25.1	2.4	8.2	10.5	13.2	5.2	23.4	28.7	0	0	0	0	0	1	0	0	0	0
132					X	II(b)	TCGA-IB-A5SS-01A	64 years, female, white, stage:iib, dead, 460 days	2.8	11.7	19.1	2.1	8.8	10.4	18.2	6	31.1	26.6	0	0	0	0	0	1	0	0	0	0
133					X	II(b)	TCGA-IB-A5ST-01A	64 years, female, white, stage:iib, alive, 635 days	5	12.1	23.4	2.7	5.6	14	12.2	5.4	16.7	19.2	1	1	0	0	0	0	0	1	0	1
134					X	II(b)	TCGA-IB-A6UF-01A	63 years, male, white, stage:iib, alive, 666 days	3.1	15.2	24.7	2.9	10.6	15.4	29.3	9.7	20.6	24.9	1	0	1	1	1	1	1	1	0	1
135		X				II(b)	TCGA-IB-A6UG-01A	65 years, male, white, stage:iib, dead, 41 days	5.2	12.5	20.7	2.5	6.6	10.1	15.7	9.4	21	20.4	1	1	1	1	1	1	1	1	0	1
136						II(b)	TCGA-IB-A7LX-01A	57 years, male, white, stage:iib, dead, 250 days	3.6	11.9	20.8	2.7	16.2	11.3	16.7	12.9	37.5	33.3	1	0	1	1	1	1	1	1	1	1
137		X			X	II(b)	TCGA-IB-A7M4-01A	81 years, male, white, stage:iib, alive, 483 days	2	14.1	22.2	2.8	7.3	13.2	34	12.8	19.9	30	1	0	1	1	1	1	1	1	1	1
138		X				II(b)	TCGA-IB-AAUM-01A	76 years, male, white, stage:iib, alive, 8 days	5.3	10.2	17.5	2.4	3.2	5.6	9.1	3.9	12.3	19	0	0	0	0	0	0	0	0	0	0
139						II(b)	TCGA-IB-AAUO-01A	64 years, female, white, stage:iib, dead, 239 days	3.2	13.7	23.2	2.5	7.6	14.1	30.1	5.8	30.3	32.4	1	0	1	1	1	1	0	1	1	1
140		X			X	II(b)	TCGA-IB-AAUP-01A	68 years, male, white, stage:iib, alive, 431 days	4.3	13.3	26	3.7	7.5	13.4	10.5	5.6	14.7	12.7	1	1	1	1	1	1	0	1	0	1
141						II(b)	TCGA-IB-AAUQ-01A	50 years, male, white, stage:iib, dead, 183 days	4.3	10.6	26.6	2.8	5.8	7.9	22	10.5	19.5	15.3	0	0	0	0	0	0	0	0	0	0
142		X				II(b)	TCGA-IB-AAUR-01A	67 years, male, white, stage:iib, alive, 338 days	5	13.2	27	3.5	6.3	13.1	11.9	5	10.4	9.7	1	1	0	1	1	1	0	0	0	0
143		X				II(b)	TCGA-IB-AAUS-01A	84 years, female, white, stage:iib, alive, 225 days	5.1	10.3	23.1	2.3	6.3	14.1	17.1	3.1	9.9	8.9	0	0	0	0	0	1	0	0	0	0
144		X				II(b)	TCGA-IB-AAUT-01A	65 years, male, white, stage:iib, alive, 287 days	6.6	11.9	28.1	3.3	6.5	11.7	15.9	5.9	23.5	29.2	1	1	1	1	1	1	0	1	1	1
145						II(b)	TCGA-IB-AAUU-01A	35 years, male, white, stage:iib, alive, 245 days	5.7	15.9	32.8	2.8	9.2	17.6	16.7	6.9	34.2	39	1	1	1	1	1	1	0	1	1	1
146					X	II(b)	TCGA-IB-AAUV-01A	49 years, male, white, stage:iib, alive, 404 days	4.6	12.6	17.7	2.7	5.9	11.3	13.5	5.7	8	2.3	1	0	0	1	1	0	0	0	0	0
147						II(b)	TCGA-IB-AAUW-01A	63 years, female, white, stage:iib, dead, 230 days	8.3	12.4	25.6	3.3	7.2	13.7	10.4	8.8	27.2	35.8	1	1	1	1	1	1	0	1	1	1
148						II(b)	TCGA-L1-A7W4-01A	48 years, female, white, stage:iib, dead, 278 days	2.8	14.6	12.7	4.6	15.7	14	36.3	11.8	17.3	24.1	1	0	1	1	1	1	0	1	0	1
149		X			X	II(b)	TCGA-LB-A7SX-01A	74 years, female, black or african american, stage:iib, dead, 393 days	4	10.9	26.1	3.6	4.8	15	12.2	6	59.3	44.4	0	0	0	0	0	0	0	0	0	0
150						II(b)	TCGA-LB-A9Q5-01A	63 years, female, white, stage:iib, dead, 313 days	2.6	8.6	17.2	1.5	3.7	6.9	10.7	3.4	13.7	11.7	0	0	0	0	0	0	0	0	0	0
151					X	II(b)	TCGA-PZ-A5RE-01A	44 years, female, white, stage:iib, dead, 470 days	3.1	12	28.4	1.4	6	11.4	30	8	30.7	31.9	1	0	0	1	1	0	1	1	1	1
152					X	II(b)	TCGA-Q3-A5QY-01A	58 years, male, white, stage:iib, alive, 416 days	3.6	12	21	2.6	5.6	12.1	16.4	2.4	7.6	5.5	1	0	0	1	1	0	0	0	0	0
153		X			X	II(b)	TCGA-RB-A7B8-01A	81 years, female, white, stage:iib, dead, 466 days	4.4	10.2	18.1	2.1	6.2	11.1	18.5	3.4	23.3	23.2	1	0	0	0	0	1	0	0	0	0
154						II(b)	TCGA-RB-AA9M-01A	43 years, male, white, stage:iib, alive, 286 days	6.4	11.4	22.7	2.8	11.2	16	15.8	13.8	28.5	27.8	0	0	0	0	0	1	0	0	0	0
155		X			X	II(b)	TCGA-S4-A8RM-01A	67 years, male, white, stage:iib, alive, 737 days	8.1	15	26.8	4	13.2	9.4	10.9	10.2	33.7	57.9	1	1	1	0	1	0	1	1	1	1
156		X			X	II(b)	TCGA-S4-A8RO-01A	75 years, female, white, stage:iib, alive, 525 days	4.2	15.5	23.8	2.8	8.8	9.8	11.4	4.2	24.1	18.6	1	1	1	0	1	0	0	1	0	1
157		X			X	II(b)	TCGA-S4-A8RP-01A	77 years, female, white, stage:iib, dead, 702 days	8.8	13.5	24.2	2.8	7.2	12.8	11.7	6.7	35.6	37.5	1	1	1	1	1	1	0	1	1	1
158		X			X	II(b)	TCGA-US-A774-01A	76 years, female, white, stage:iib, dead, 695 days	5.4	11.1	24.7	2.5	6.3	14.1	13.6	7.2	25.4	22.4	0	0	0	0	0	1	0	0	0	0
159					X	II(b)	TCGA-US-A779-01A	54 years, female, white, stage:iib, dead, 511 days	6	14.1	26	1.6	5.7	10.1	19.1	3.7	49.7	55.2	1	1	0	1	1	0	0	1	1	1
160		X			X	II(b)	TCGA-US-A77E-01A	73 years, male, white, stage:iib, dead, 430 days	6.1	13.8	23.9	3.4	8.2	13.4	19.7	5.9	38.3	47.4	1	1	1	1	1	1	0	1	1	1
161						II(b)	TCGA-US-A77G-01A	64 years, male, white, stage:iib, dead, 12 days	6.3	13.8	24.4	2.8	11.3	16.1	17.5	9	49.5	67	1	1	1	1	1	1	0	1	1	1
162		X			X	II(b)	TCGA-US-A77J-01A	81 years, female, white, stage:iib, dead, 568 days	4.3	11.4	31	2.3	3.5	11	19.4	4.7	14.1	12.9	0	0	0	0	0	0	0	0	0	0
163					X	II(b)	TCGA-XD-AAUH-01A	57 years, female, white, stage:iib, alive, 395 days	5.3	12.1	23.8	3.6	5.7	11.4	16.6	6.1	10.2	9.2	1	1	0	0	0	0	0	0	0	0
164					X	II(b)	TCGA-XD-AAUI-01A	50 years, female, white, stage:iib, dead, 366 days	4.9	12.7	24.1	2.5	8.7	13.1	26.6	5.2	26.8	17.4	1	1	1	1	1	1	0	1	0	1
165						II(b)	TCGA-YB-A89D-01A	59 years, male, white, stage:iib, alive, 350 days	3.4	10.1	26.3	2.7	8.6	11.2	18	4.8	26.5	18.4	0	0	0	0	0	1	0	0	0	0
166			X	X	X	II(b)	TCGA-YY-A8LH-01A	61 years, female, white, stage:iib, alive, 2016 days	5.6	9.7	36.8	2.3	11.8	8.4	21.6	12.2	44.1	39.1	0	0	0	0	0	0	0	0	0	0
167					X	III	TCGA-2L-AAQJ-01A	49 years, female, white, stage:iii, dead, 394 days	3.7	8	28.3	2.3	7.3	13	13.7	5	47.8	48.4	0	0	0	0	0	1	0	0	0	0
168		X			X	III	TCGA-HZ-8001-01A	69 years, male, white, stage:iii, alive, 706 days	3.7	10.6	21.6	2	4.3	10.9	23.9	3.7	11.8	6.4	0	0	0	0	0	0	0	0	0	0
169		X			X	III	TCGA-IB-8126-01A	80 years, female, white, stage:iii, alive, 462 days	3.8	8.7	13.2	2.6	4.4	7.6	5.3	3.4	7.4	14.2	0	0	0	0	0	0	0	0	0	0
170					X	IV	TCGA-HZ-8636-01A	58 years, female, white, stage:iv, dead, 545 days	4.9	12	21.1	4.2	12.6	17.9	9.1	10.4	18.7	20.7	1	1	1	1	1	1	1	1	0	1
171		X			X	IV	TCGA-HZ-A9TJ-01A	70 years, male, white, stage:iv, alive, 603 days	4	11.2	15.5	1.7	11.9	18	17.1	5.8	32.1	39.9	0	0	0	0	0	1	0	0	0	0
172		X			X	IV	TCGA-IB-7644-01A	65 years, female, white, stage:iv, dead, 394 days	2.6	11.9	22	2.9	11.9	20.6	7.1	5.1	48.4	106.5	1	0	1	1	1	1	0	1	1	1
173		X			X	IV	TCGA-XD-AAUG-01A	66 years, female, white, stage:iv, alive, 420 days	4.6	11.4	18.5	3	5	9	14.5	6	9.5	8.3	0	0	0	0	0	0	0	0	0	0
174				X	X	N/A	TCGA-3A-A9I5-01A	58 years, male, white, unknown, alive, 1794 days	4.8	6.1	25.7	1.8	5.1	6	24.5	2.4	15.3	34.2	0	0	0	0	0	0	0	0	0	0
175			X	X	X	N/A	TCGA-3A-A9IO-01A	56 years, male, white, unknown, alive, 1942 days	4.7	3.7	17.3	4	5.4	5.7	33.8	0.4	1.7	17.7	0	0	0	0	0	0	0	0	0	0
176		X			X	N/A	TCGA-YH-A8SY-01A	73 years, female, white, unknown, alive, 388 days	2.4	8.3	18	1.8	9.1	10.4	18.9	3.5	24.8	9.8	0	0	0	0	0	1	0	0	0	0
								AVERAGE Pancreatic Cancer Patient mRNA Expression Level (FPKM)	4.82216	11.1705	23.3358	2.85852	8.12614	12.7108	17.8977	6.86648	29.1619	27.2551	# c-RAF + (KRAS ± NRAS) + (EGFR ± ERBB2 ± ERBB3) (out of 78 pts)	# c-RAF + PDE8A (out of 78 pts)	# c-RAF + KRAS (out of 78 pts)	# c-RAF + NRAS (out of 78 pts)	# c-RAF + KRAS or NRAS (out of 78 pts)	# KRAS + NRAS (out of 133 pts)	# c-RAF + EGFR (out of 78 pts)	# c-RAF + ERBB2 (out of 78 pts)	# c-RAF + ERBB3 (out of 78 pts)	# c-RAF + EGFR, ERBB2 and/or ERBB3 (out of 78 pts)
								# Patients > mRNA (FPKM) Cut Off (Stages I - IV Combined)	127 (72.2%)	78 (44.3%)	36 (21%)	36 (20.5%)	133 (75.6%)	132 (75%)	51 (29%)	49 (27.8%)	140 (79.6%)	85 (48.3%)	72 (92.3%)	61 (78.2%)	67 (85.9%)	65 (83.3%)	78 (100%)	111 (83.5%)	22 (28.2%)	67 (85.9%)	46 (59%)	71 (91%)
SURVIVAL ANALYSIS	THPA / TCGA							THPA/TCGA: SURVIVAL ANALYSIS (Stages I - IV Combined)	PDE8A	c-RAF	A-RAF	B-RAF	KRAS	NRAS	HRAS	EGFR	ERBB2	ERBB3
# Males	96 (54.6%)							Median (mRNA, FPKM) Expression	4.57	11.39	22.7	2.72	7.83	12.67	16.41	5.98	23.13	24.68
# Females	80 (45.4%)							Cut Off (mRNA, FPKM)	3.6	11.75	26.29	3.34	6.08	10.03	19.82	7.93	13.8	25.48
# Patients ≥ 65 YO	97 (55.1%)							5-Year Survival (HIGH)	0.31	0.26	0.45	0.37	0.19	0.13	0.54	0.13	0.2	0.22
# Patients < 65 YO	79 (44.9%)							5-Year Survival (LOW)	0.24	0.33	0.23	0.24	0.54	0.6	0.08	0.33	0.58	0.34
# Patients Survival ≥ 5-years	8 (4.6%)							P Score (< 0.05 = significant)	0.009	0.029	0.068	0.065	0.00036	0.00014	0.0029	0.0018	0.00092	0.0048
# Patients Survival ≥ 3-years	20 (11.4%)							# Patients	176	176	176	176	176	176	176	176	176	176
# Patients Survival ≥ 1-years	114 (64.8%)							HIGH Expression Correlates unfavourably with Patient Survival
Median Follow Up	1.27 Years		Survived ≥ 5 Years	Survived ≥ 3 Years	Survived ≥ 1 Years			HIGH Expression Correlates favourably with Patient Survival
# Stage I	1 (0.6%)	# Stages I - II(a) (of 49 pts)	4 (8.2%)	9 (18.4%)	32 (65.3%)
# Stage I(a)	5 (2.8%)	# Stages II(b) - IV (of 124 pts)	3 (2.4%)	9 (7.3%)	79 (63.7%)			Results Summary:
# Stage I(b)	15 (8.5%)							KRAS + NRAS: 88.1% (155/176 pts) of pts have high KRAS (75.7%, 133/176 pts) and/or NRAS (75%, 132/176 pts) mRNA levels. Of the 133 high KRAS pts, 111 (83.5%) also have high NRAS mRNA levels.
# Stage II(a)	28 (15.6%)							c-RAF + KRAS/NRAS: 44.3% (78/176 pts) of pts have high c-RAF mRNA levels. All (100%) of the 78 pts high c-RAF patients express high KRAS (85.9%, 67/78 pts) and/or NRAS (83.3%, 65/78 pts) mRNA levels.
# Stage II(b)	117 (66.5%)							c-RAF + PDE8A: of the 78 pts with high c-RAF mRNA levels, 610 (78.2%) also have high PDE8A mRNA levels.
# Stage III	3 (1.7%)							c-RAF + EGFR/ERBB2/ERBB3: of the 78 pts with high c-RAF mRNA levels, 71 (91%) also have high EGFR (28.2%, 22/78 pts), ERBB2 (85.93%, 67/78 pts) and/or ERBB3 (59%, 46/78 pts) mRNA levels.
# Stage IV	4 (2.3%)							c-RAF + KRAS/NRAS + EGFR/ERBB2/ERBB3: of the 78 pts that co-express high c-RAF and KRAS/NRAS mRNA levels, 72 (92.3%) also high EGFR ± ERBB2 ± ERBB3 mRNA levels.
# Stage unknown	3 (1.7%)
TOTAL	176							Conclusive Remarks:
								Findings derived from this limited clinically derived transcriptomic data highlight that high c-RAF mRNA levels co-occur with high (i) KRAS, (ii) NRAS, (iii) EGFR, (iv) ERBB2, (v) ERBB3 and/or (vi) PDE8A mRNA levels.

## Sheet: THPA Links
		c-RAF	https://www.proteinatlas.org/ENSG00000132155-RAF1/pathology/pancreatic+cancer
		B-RAF	https://www.proteinatlas.org/ENSG00000157764-BRAF/pathology/pancreatic+cancer
		A-RAF	https://www.proteinatlas.org/ENSG00000078061-ARAF/pathology/pancreatic+cancer
		KRAS	https://www.proteinatlas.org/ENSG00000133703-KRAS/pathology/pancreatic+cancer
		NRAS	https://www.proteinatlas.org/ENSG00000213281-NRAS/pathology/pancreatic+cancer
		HRAS	https://www.proteinatlas.org/ENSG00000174775-HRAS/pathology/pancreatic+cancer
		PDE8A	https://www.proteinatlas.org/ENSG00000073417-PDE8A/pathology/pancreatic+cancer
		EGFR	https://www.proteinatlas.org/ENSG00000146648-EGFR/pathology/pancreatic+cancer
		ERBB2	https://www.proteinatlas.org/ENSG00000141736-ERBB2/pathology/pancreatic+cancer
		ERBB3	https://www.proteinatlas.org/ENSG00000065361-ERBB3/pathology/pancreatic+cancer

## Sheet: PDE8A
	Kaplan-Meier plots summarize results from analysis of correlation between mRNA expression level and patient survival. Patients were divided based on level of expression into one of the two groups "low" (under cut off) or "high" (over cut off). X-axis shows time for survival (years) and y-axis shows the probability of survival, where 1.0 corresponds to 100 percent. Plots were copied from The Human…
Combined Data
	Findings do NOT take in to account specific PDE8A1-5 isoforms. Given the important roles of specific PDE isozymes (e.g., PDE4D5 vs. PDE4D7), it is highly likely that PDE8A1-5 will play differing roles within the cellular setting; largely dictated by their compartmentalisation. Therefore, pan PDE8A mRNA levels are unlikely to be a viable biomarker driven approach

## Sheet: c-RAF
	Kaplan-Meier plots summarize results from analysis of correlation between mRNA expression level and patient survival. Patients were divided based on level of expression into one of the two groups "low" (under cut off) or "high" (over cut off). X-axis shows time for survival (years) and y-axis shows the probability of survival, where 1.0 corresponds to 100 percent. Plots were copied from The Human…
Combined Data

## Sheet: A-RAF
	Kaplan-Meier plots summarize results from analysis of correlation between mRNA expression level and patient survival. Patients were divided based on level of expression into one of the two groups "low" (under cut off) or "high" (over cut off). X-axis shows time for survival (years) and y-axis shows the probability of survival, where 1.0 corresponds to 100 percent. Plots were copied from The Human…
Combined Data

## Sheet: B-RAF
	Kaplan-Meier plots summarize results from analysis of correlation between mRNA expression level and patient survival. Patients were divided based on level of expression into one of the two groups "low" (under cut off) or "high" (over cut off). X-axis shows time for survival (years) and y-axis shows the probability of survival, where 1.0 corresponds to 100 percent. Plots were copied from The Human…
Combined Data

## Sheet: KRAS
	Kaplan-Meier plots summarize results from analysis of correlation between mRNA expression level and patient survival. Patients were divided based on level of expression into one of the two groups "low" (under cut off) or "high" (over cut off). X-axis shows time for survival (years) and y-axis shows the probability of survival, where 1.0 corresponds to 100 percent. Plots were copied from The Human…
Combined Data

## Sheet: NRAS
	Kaplan-Meier plots summarize results from analysis of correlation between mRNA expression level and patient survival. Patients were divided based on level of expression into one of the two groups "low" (under cut off) or "high" (over cut off). X-axis shows time for survival (years) and y-axis shows the probability of survival, where 1.0 corresponds to 100 percent. Plots were copied from The Human…
Combined Data

## Sheet: HRAS
	Kaplan-Meier plots summarize results from analysis of correlation between mRNA expression level and patient survival. Patients were divided based on level of expression into one of the two groups "low" (under cut off) or "high" (over cut off). X-axis shows time for survival (years) and y-axis shows the probability of survival, where 1.0 corresponds to 100 percent. Plots were copied from The Human…
Combined Data

## Sheet: EGFR
	Kaplan-Meier plots summarize results from analysis of correlation between mRNA expression level and patient survival. Patients were divided based on level of expression into one of the two groups "low" (under cut off) or "high" (over cut off). X-axis shows time for survival (years) and y-axis shows the probability of survival, where 1.0 corresponds to 100 percent. Plots were copied from The Human…
Combined Data

[truncated: 2 more sheets: ERBB2, ERBB3]
