# Supplementary material for: Disruption of the pro-oncogenic c-RAF–PDE8A complex represents a differentiated approach to treating KRAS–c-RAF dependent PDAC
Source: Sci Rep. 2024 Apr 18;14:8998. doi: 10.1038/s41598-024-59451-3 (PMC11026450; doi:10.1038/s41598-024-59451-3)
Supplement: Supplementary file 4 — Supplementary Information 3. [file 41598_2024_59451_MOESM4_ESM.xlsx]

## Sheet: Combined RAS MT Effect
DepMap ID	RAF1 (c-RAF) Gene Effect (Chronos) CRISPR (DepMap Public 23Q2+Score, Chronos)	PDE8A Effect (Chronos) CRISPR (DepMap Public 23Q2+Score, Chronos)	Cell Line Name	Primary Disease	Lineage	KRAS mutation details	NRAS mutation details	HRAS mutation details
ACH-001669	-0.00909913	-0.0502122	TANOUE	B-Lymphoblastic Leukemia/Lymphoma	Lymphoid	FRAME_SHIFT_DEL (p.K185fs); COSMIC hotspot
ACH-000838	-0.398896	-0.0318434	AMO1	Non-Hodgkin Lymphoma	Lymphoid	MISSENSE (p.A146T); COSMIC hotspot
ACH-001459	-0.573387	-0.0892907	C80	Colorectal Adenocarcinoma	Bowel	MISSENSE (p.A146V); COSMIC hotspot
ACH-001634	-0.0688998	0.00293632	PGA1	Non-Hodgkin Lymphoma	Lymphoid	MISSENSE (p.A146V); COSMIC hotspot
ACH-000294	-0.947278	0.233303	NB4	Acute Myeloid Leukemia	Myeloid	MISSENSE (p.A18D); COSMIC hotspot
ACH-000947	-0.225686	-0.037434	OVK18	Ovarian Epithelial Tumor	Ovary/Fallopian Tube	MISSENSE (p.A59G); COSMIC hotspot
ACH-001375	-0.111368	-0.141911	PACADD119	Pancreatic Adenocarcinoma	Pancreas	MISSENSE (p.G12A); COSMIC hotspot	MISSENSE (p.G12D); COSMIC hotspot
ACH-000763	-0.53104	0.00358757	MM1S	Non-Hodgkin Lymphoma	Lymphoid	MISSENSE (p.G12A); COSMIC hotspot	MISSENSE (p.G12R); COSMIC hotspot
ACH-001460	-0.33674	-0.235821	C84	Colorectal Adenocarcinoma	Bowel	MISSENSE (p.G12A); COSMIC hotspot	MISSENSE (p.Q61K); COSMIC hotspot
ACH-000916	-0.238508	0.125238	NCIH1573	Non-Small Cell Lung Cancer	Lung	MISSENSE (p.G12A); COSMIC hotspot
ACH-000886	-0.0811267	0.0257616	NCIH2009	Non-Small Cell Lung Cancer	Lung	MISSENSE (p.G12A); COSMIC hotspot
ACH-000791	-0.168824	-0.0405103	RERFLCAD1	Non-Small Cell Lung Cancer	Lung	MISSENSE (p.G12A); COSMIC hotspot
ACH-000817	-0.424145	0.0206113	RPMI8226	Non-Hodgkin Lymphoma	Lymphoid	MISSENSE (p.G12A); COSMIC hotspot
ACH-001654	-0.708137	0.0186843	SKGT4	Esophagogastric Adenocarcinoma	Esophagus/Stomach	MISSENSE (p.G12A); COSMIC hotspot
ACH-000489	-1.40156	0.0596138	SW1116	Colorectal Adenocarcinoma	Bowel	MISSENSE (p.G12A); COSMIC hotspot
ACH-000470	-0.0762404	-0.109843	SW1463	Colorectal Adenocarcinoma	Bowel	MISSENSE (p.G12C); COSMIC hotspot	MISSENSE (p.Q61R); COSMIC hotspot
ACH-000511	-1.00487	0.0487459	CALU1	Non-Small Cell Lung Cancer	Lung	MISSENSE (p.G12C); COSMIC hotspot
ACH-000667	-0.0300967	-0.0534643	HCC44	Non-Small Cell Lung Cancer	Lung	MISSENSE (p.G12C); COSMIC hotspot
ACH-000861	-0.270534	0.00685847	HOP62	Non-Small Cell Lung Cancer	Lung	MISSENSE (p.G12C); COSMIC hotspot
ACH-002654	-0.161624	-0.424549	JVE015	Colorectal Adenocarcinoma	Bowel	MISSENSE (p.G12C); COSMIC hotspot
ACH-000809	-0.434224	0.0140389	KYSE410	Esophageal Squamous Cell Carcinoma	Esophagus/Stomach	MISSENSE (p.G12C); COSMIC hotspot
ACH-000438	-0.474398	0.0643754	LU65	Non-Small Cell Lung Cancer	Lung	MISSENSE (p.G12C); COSMIC hotspot
ACH-000444	-0.0114252	-0.0392841	LU99	Non-Small Cell Lung Cancer	Lung	MISSENSE (p.G12C); COSMIC hotspot
ACH-000601	-0.277745	0.0558236	MIAPACA2	Pancreatic Adenocarcinoma	Pancreas	MISSENSE (p.G12C); COSMIC hotspot
ACH-000845	-0.0227678	-0.0181256	NCIH1373	Non-Small Cell Lung Cancer	Lung	MISSENSE (p.G12C); COSMIC hotspot
ACH-000496	-0.697831	0.0387188	NCIH1792	Non-Small Cell Lung Cancer	Lung	MISSENSE (p.G12C); COSMIC hotspot
ACH-000521	0.276446	-0.120054	NCIH2030	Non-Small Cell Lung Cancer	Lung	MISSENSE (p.G12C); COSMIC hotspot
ACH-000311	0.0211789	0.0533933	NCIH2122	Non-Small Cell Lung Cancer	Lung	MISSENSE (p.G12C); COSMIC hotspot
ACH-000900	0.226653	0.101532	NCIH23	Non-Small Cell Lung Cancer	Lung	MISSENSE (p.G12C); COSMIC hotspot
ACH-000860	-0.166054	0.0274099	NCIH358	Non-Small Cell Lung Cancer	Lung	MISSENSE (p.G12C); COSMIC hotspot
ACH-000677	-0.082029	-0.0548793	SW1573	Non-Small Cell Lung Cancer	Lung	MISSENSE (p.G12C); COSMIC hotspot
ACH-001402	-0.290544	-0.0121379	SW756	Cervical Squamous Cell Carcinoma	Cervix	MISSENSE (p.G12C); COSMIC hotspot
ACH-000421	-0.501496	-0.0337384	SW837	Colorectal Adenocarcinoma	Bowel	MISSENSE (p.G12C); COSMIC hotspot
ACH-002025	-0.115415	0.037577	TT1TKB	Colorectal Adenocarcinoma	Bowel	MISSENSE (p.G12C); COSMIC hotspot
ACH-000522	-0.134081	-0.0771882	UMUC3	Bladder Urothelial Carcinoma	Bladder/Urinary Tract	MISSENSE (p.G12C); COSMIC hotspot
ACH-000182	-0.0806138	-0.00114239	SNU869	Ampullary Carcinoma	Ampulla of Vater	MISSENSE (p.G12D); COSMIC hotspot	MISSENSE (p.E132K); COSMIC hotspot
ACH-001517	0.0808486	-0.0296919	HEC1	Endometrial Carcinoma	Uterus	MISSENSE (p.G12D); COSMIC hotspot	MISSENSE (p.G13D); COSMIC hotspot	MISSENSE (p.R123C); COSMIC hotspot
ACH-002140	-0.4923	0.160944	HEY	Ovarian Epithelial Tumor	Ovary/Fallopian Tube	MISSENSE (p.G12D); COSMIC hotspot	MISSENSE (p.Q61L); COSMIC hotspot
ACH-002680	-0.431284	0.00792365	170MGBA	Diffuse Glioma	CNS/Brain	MISSENSE (p.G12D); COSMIC hotspot
ACH-000757	-0.121193	0.185481	A427	Non-Small Cell Lung Cancer	Lung	MISSENSE (p.G12D); COSMIC hotspot
ACH-000880	-0.447291	-0.126401	AGS	Esophagogastric Adenocarcinoma	Esophagus/Stomach	MISSENSE (p.G12D); COSMIC hotspot
ACH-000222	-0.176143	0.0323561	ASPC1	Pancreatic Adenocarcinoma	Pancreas	MISSENSE (p.G12D); COSMIC hotspot
ACH-002647	0.02655	0.014746	CCC5	Intraductal Papillary Neoplasm of the Bile Duct	Biliary Tract	MISSENSE (p.G12D); COSMIC hotspot
ACH-000350	-0.509701	-0.0992476	COLO678	Colorectal Adenocarcinoma	Bowel	MISSENSE (p.G12D); COSMIC hotspot
ACH-001494	-0.668332	0.0546351	EGI1	Intraductal Papillary Neoplasm of the Bile Duct	Biliary Tract	MISSENSE (p.G12D); COSMIC hotspot
ACH-001345	-0.149225	-0.0973532	GP5D	Colorectal Adenocarcinoma	Bowel	MISSENSE (p.G12D); COSMIC hotspot
ACH-000485	-0.595539	-0.0283081	GSU	Esophagogastric Adenocarcinoma	Esophagus/Stomach	MISSENSE (p.G12D); COSMIC hotspot
ACH-000339	-0.347496	-0.0247932	HCC461	Non-Small Cell Lung Cancer	Lung	MISSENSE (p.G12D); COSMIC hotspot
ACH-000941	-0.144888	-0.0409508	HEC1B	Endometrial Carcinoma	Uterus	MISSENSE (p.G12D); COSMIC hotspot		MISSENSE (p.R123C); COSMIC hotspot
ACH-000831	-0.108624	0.0450767	HEC50B	Endometrial Carcinoma	Uterus	MISSENSE (p.G12D); COSMIC hotspot
ACH-000542	-0.674076	-0.0496184	HEYA8	Ovarian Epithelial Tumor	Ovary/Fallopian Tube	MISSENSE (p.G12D); COSMIC hotspot
ACH-002070	-0.0109562	2.34861e-05	HKBMM	Meningothelial Tumor	CNS/Brain	MISSENSE (p.G12D); COSMIC hotspot
ACH-000094	0.0341974	0.08833	HPAFII	Pancreatic Adenocarcinoma	Pancreas	MISSENSE (p.G12D); COSMIC hotspot
ACH-000976	-0.171651	0.00124536	HUCCT1	Intraductal Papillary Neoplasm of the Bile Duct	Biliary Tract	MISSENSE (p.G12D); COSMIC hotspot
ACH-001843	-0.00308526	-0.0670883	ICC3	Intraductal Papillary Neoplasm of the Bile Duct	Biliary Tract	MISSENSE (p.G12D); COSMIC hotspot
ACH-001849	-0.181214	-0.0228772	ICC9	Intraductal Papillary Neoplasm of the Bile Duct	Biliary Tract	MISSENSE (p.G12D); COSMIC hotspot
ACH-001098	-1.0225	-0.00951575	KCIMOH1	Pancreatic Adenocarcinoma	Pancreas	MISSENSE (p.G12D); COSMIC hotspot
ACH-001536	-0.152502	-0.166765	KKU100	Intraductal Papillary Neoplasm of the Bile Duct	Biliary Tract	MISSENSE (p.G12D); COSMIC hotspot
ACH-001107	-0.19733	-0.0244739	KP1N	Pancreatic Adenocarcinoma	Pancreas	MISSENSE (p.G12D); COSMIC hotspot
ACH-000265	-0.191206	0.0243012	KP4	Pancreatic Adenocarcinoma	Pancreas	MISSENSE (p.G12D); COSMIC hotspot
ACH-000685	0.0757322	-0.144364	L33	Adenosquamous Carcinoma of the Pancreas	Pancreas	MISSENSE (p.G12D); COSMIC hotspot
ACH-000957	-0.152956	0.0988017	LS180	Colorectal Adenocarcinoma	Bowel	MISSENSE (p.G12D); COSMIC hotspot
ACH-000007	-0.955415	0.00775013	LS513	Colorectal Adenocarcinoma	Bowel	MISSENSE (p.G12D); COSMIC hotspot
ACH-000796	-0.167037	-0.0196289	MCAS	Ovarian Epithelial Tumor	Ovary/Fallopian Tube	MISSENSE (p.G12D); COSMIC hotspot
ACH-002486	0.0192945	-0.0475005	MESOV	Ovarian Epithelial Tumor	Ovary/Fallopian Tube	MISSENSE (p.G12D); COSMIC hotspot
ACH-000688	-0.0189948	0.168115	OV7	Ovarian Epithelial Tumor	Ovary/Fallopian Tube	MISSENSE (p.G12D); COSMIC hotspot
ACH-001382	-0.405542	-0.0529599	PACADD188	Pancreatic Adenocarcinoma	Pancreas	MISSENSE (p.G12D); COSMIC hotspot
ACH-000042	-0.856108	-0.128106	PANC0203	Pancreatic Adenocarcinoma	Pancreas	MISSENSE (p.G12D); COSMIC hotspot
ACH-000235	-0.426091	-0.0224587	PANC0403	Pancreatic Adenocarcinoma	Pancreas	MISSENSE (p.G12D); COSMIC hotspot
ACH-000093	-0.166515	0.163434	PANC0504	Pancreatic Adenocarcinoma	Pancreas	MISSENSE (p.G12D); COSMIC hotspot
ACH-000417	-0.907609	0.106668	PANC0813	Pancreatic Adenocarcinoma	Pancreas	MISSENSE (p.G12D); COSMIC hotspot
ACH-000164	-0.0890412	0.013131	PANC1	Pancreatic Adenocarcinoma	Pancreas	MISSENSE (p.G12D); COSMIC hotspot
ACH-000307	-0.0233123	-0.0341681	PK1	Pancreatic Adenocarcinoma	Pancreas	MISSENSE (p.G12D); COSMIC hotspot
ACH-000468	-0.542324	-0.0544762	PK45H	Pancreatic Adenocarcinoma	Pancreas	MISSENSE (p.G12D); COSMIC hotspot
ACH-002186	-0.178214	-0.0221351	PL4	Pancreatic Adenocarcinoma	Pancreas	MISSENSE (p.G12D); COSMIC hotspot
ACH-001650	-0.289972	0.242506	SISO	Cervical Adenocarcinoma	Cervix	MISSENSE (p.G12D); COSMIC hotspot
ACH-000932	-0.2891	0.0381782	SNU1	Esophagogastric Adenocarcinoma	Esophagus/Stomach	MISSENSE (p.G12D); COSMIC hotspot
ACH-000286	0.173763	0.0748058	SNU1033	Colorectal Adenocarcinoma	Bowel	MISSENSE (p.G12D); COSMIC hotspot
ACH-000517	-0.41254	-0.0159005	SNU410	Pancreatic Adenocarcinoma	Pancreas	MISSENSE (p.G12D); COSMIC hotspot
ACH-000736	-0.0220571	-0.0371763	SNU601	Esophagogastric Adenocarcinoma	Esophagus/Stomach	MISSENSE (p.G12D); COSMIC hotspot
ACH-000532	-0.481061	-0.0227672	SNU61	Colorectal Adenocarcinoma	Bowel	MISSENSE (p.G12D); COSMIC hotspot
ACH-000460	-0.391638	-0.0668122	SNU8	Ovarian Epithelial Tumor	Ovary/Fallopian Tube	MISSENSE (p.G12D); COSMIC hotspot
ACH-000114	-0.476317	-0.0286301	SU8686	Pancreatic Adenocarcinoma	Pancreas	MISSENSE (p.G12D); COSMIC hotspot
ACH-000652	-0.254022	0.141028	SUIT2	Pancreatic Adenocarcinoma	Pancreas	MISSENSE (p.G12D); COSMIC hotspot
ACH-001394	-0.482278	-0.052969	SUM229PE	Invasive Breast Carcinoma	Breast	MISSENSE (p.G12D); COSMIC hotspot
ACH-000155	-0.288246	0.0319952	SW1990	Pancreatic Adenocarcinoma	Pancreas	MISSENSE (p.G12D); COSMIC hotspot
ACH-001862	-0.298712	-0.00305555	TGBC52TKB	Ampullary Carcinoma	Ampulla of Vater	MISSENSE (p.G12D); COSMIC hotspot
ACH-000718	-0.45817	0.040587	NCIH2291	Non-Small Cell Lung Cancer	Lung	MISSENSE (p.G12F); COSMIC hotspot
ACH-001857	0.144511	-0.0840427	SG231	Intraductal Papillary Neoplasm of the Bile Duct	Biliary Tract	MISSENSE (p.G12F); COSMIC hotspot
ACH-000174	-0.775585	-0.0270772	CAL62	Anaplastic Thyroid Cancer	Thyroid	MISSENSE (p.G12R); COSMIC hotspot
ACH-000118	0.124987	0.0590794	HUPT3	Pancreatic Adenocarcinoma	Pancreas	MISSENSE (p.G12R); COSMIC hotspot
ACH-000281	-0.707033	-0.0737472	KP2	Pancreatic Adenocarcinoma	Pancreas	MISSENSE (p.G12R); COSMIC hotspot
ACH-000921	-0.471502	0.0419406	NCIH157DM	Non-Small Cell Lung Cancer	Lung	MISSENSE (p.G12R); COSMIC hotspot
ACH-002039	-0.644337	-0.0892473	PK8	Pancreatic Adenocarcinoma	Pancreas	MISSENSE (p.G12R); COSMIC hotspot
ACH-000320	-0.439003	-0.0726311	PSN1	Pancreatic Adenocarcinoma	Pancreas	MISSENSE (p.G12R); COSMIC hotspot
ACH-000502	-1.22858	-0.0195036	TCCPAN2	Pancreatic Adenocarcinoma	Pancreas	MISSENSE (p.G12R); COSMIC hotspot
ACH-000681	0.0337576	-0.0455298	A549	Non-Small Cell Lung Cancer	Lung	MISSENSE (p.G12S); COSMIC hotspot
ACH-001521	-0.909914	-0.149307	HKA1	Cutaneous Squamous Cell Carcinoma	Skin	MISSENSE (p.G12S); COSMIC hotspot
ACH-000426	-0.356438	-0.016648	KMS20	Non-Hodgkin Lymphoma	Lymphoid	MISSENSE (p.G12S); COSMIC hotspot
ACH-000501	-0.325213	-0.0761767	LS123	Colorectal Adenocarcinoma	Bowel	MISSENSE (p.G12S); COSMIC hotspot
ACH-002027	-0.250299	-0.0794877	HOUAI	Endometrial Carcinoma	Uterus	MISSENSE (p.G12V); COSMIC hotspot	MISSENSE (p.Q61R); COSMIC hotspot
ACH-001999	-0.381181	0.0316726	9505BIK	Pancreatic Adenocarcinoma	Pancreas	MISSENSE (p.G12V); COSMIC hotspot
ACH-000354	-0.393932	-0.0264311	CAPAN1	Pancreatic Adenocarcinoma	Pancreas	MISSENSE (p.G12V); COSMIC hotspot
ACH-000138	-0.396307	0.0391844	CFPAC1	Pancreatic Adenocarcinoma	Pancreas	MISSENSE (p.G12V); COSMIC hotspot
ACH-000662	0.0697876	-0.106452	CORL23	Non-Small Cell Lung Cancer	Lung	MISSENSE (p.G12V); COSMIC hotspot
ACH-000243	-0.308499	0.0115877	DANG	Pancreatic Adenocarcinoma	Pancreas	MISSENSE (p.G12V); COSMIC hotspot
ACH-000467	-0.7888	-0.0955799	HCC56	Colorectal Adenocarcinoma	Bowel	MISSENSE (p.G12V); COSMIC hotspot
ACH-002026	-0.0574118	0.0255045	HHUA	Endometrial Carcinoma	Uterus	MISSENSE (p.G12V); COSMIC hotspot
ACH-000721	-0.419442	0.00415438	HMC18	Invasive Breast Carcinoma	Breast	MISSENSE (p.G12V); COSMIC hotspot
ACH-000213	-0.863571	0.0535153	HUPT4	Pancreatic Adenocarcinoma	Pancreas	MISSENSE (p.G12V); COSMIC hotspot
ACH-001353	-0.783716	-0.0668754	JOPACA1	Pancreatic Adenocarcinoma	Pancreas	MISSENSE (p.G12V); COSMIC hotspot
ACH-002664	0.0326992	0.0702605	JVE253	Colorectal Adenocarcinoma	Bowel	MISSENSE (p.G12V); COSMIC hotspot
ACH-000108	-0.089382	0.0426897	KP3	Adenosquamous Carcinoma of the Pancreas	Pancreas	MISSENSE (p.G12V); COSMIC hotspot
ACH-000596	-0.0817235	0.00320733	LCLC97TM1	Non-Small Cell Lung Cancer	Lung	MISSENSE (p.G12V); COSMIC hotspot
ACH-002672	-0.514632	0.0903785	MAPACHS77	Pancreatic Adenocarcinoma	Pancreas	MISSENSE (p.G12V); COSMIC hotspot
ACH-000251	-0.245048	-0.0465202	NCIH2887	Non-Small Cell Lung Cancer	Lung	MISSENSE (p.G12V); COSMIC hotspot
ACH-000638	-0.254281	0.0325976	NCIH441	Non-Small Cell Lung Cancer	Lung	MISSENSE (p.G12V); COSMIC hotspot
ACH-000775	-0.523988	0.156021	NCIH727	Lung Neuroendocrine Tumor	Lung	MISSENSE (p.G12V); COSMIC hotspot
ACH-001607	-0.567087	-0.0124109	NOZ	Intracholecystic Papillary Neoplasm	Biliary Tract	MISSENSE (p.G12V); COSMIC hotspot
ACH-001151	-0.497251	-0.0924408	OVCAR5	Ovarian Epithelial Tumor	Ovary/Fallopian Tube	MISSENSE (p.G12V); COSMIC hotspot
ACH-001379	-0.86322	-0.131755	PACADD161	Pancreatic Adenocarcinoma	Pancreas	MISSENSE (p.G12V); COSMIC hotspot
ACH-000139	0.264168	0.0399493	PANC0327	Pancreatic Adenocarcinoma	Pancreas	MISSENSE (p.G12V); COSMIC hotspot
ACH-000599	-0.581778	0.163343	PATU8902	Pancreatic Adenocarcinoma	Pancreas	MISSENSE (p.G12V); COSMIC hotspot
ACH-000022	-0.673523	-0.0162704	PATU8988S	Pancreatic Adenocarcinoma	Pancreas	MISSENSE (p.G12V); COSMIC hotspot
ACH-000023	-0.0847625	0.112647	PATU8988T	Pancreatic Adenocarcinoma	Pancreas	MISSENSE (p.G12V); COSMIC hotspot
ACH-001856	-0.727995	-0.0674286	RBE	Intraductal Papillary Neoplasm of the Bile Duct	Biliary Tract	MISSENSE (p.G12V); COSMIC hotspot
ACH-000565	-1.32585	0.0824624	RCM1	Colorectal Adenocarcinoma	Bowel	MISSENSE (p.G12V); COSMIC hotspot
ACH-000774	0.0519387	-0.0778578	RERFLCAD2	Non-Small Cell Lung Cancer	Lung	MISSENSE (p.G12V); COSMIC hotspot
ACH-000505	-0.567598	-0.0241213	RKN	Leiomyosarcoma	Soft Tissue	MISSENSE (p.G12V); COSMIC hotspot
ACH-000764	-0.0754405	-0.0343736	SH10TC	Esophagogastric Adenocarcinoma	Esophagus/Stomach	MISSENSE (p.G12V); COSMIC hotspot
ACH-000790	0.00806915	-0.0184792	SHP77	Lung Neuroendocrine Tumor	Lung	MISSENSE (p.G12V); COSMIC hotspot
ACH-000974	-0.114445	0.00638558	SNGM	Endometrial Carcinoma	Uterus	MISSENSE (p.G12V); COSMIC hotspot
ACH-000266	-0.57248	-0.070176	SNU213	Pancreatic Adenocarcinoma	Pancreas	MISSENSE (p.G12V); COSMIC hotspot
ACH-000820	-0.355085	0.527817	SW403	Colorectal Adenocarcinoma	Bowel	MISSENSE (p.G12V); COSMIC hotspot
ACH-000651	-0.659226	0.0865789	SW620	Colorectal Adenocarcinoma	Bowel	MISSENSE (p.G12V); COSMIC hotspot
ACH-001399	-0.750211	-0.0229755	SW626	Colorectal Adenocarcinoma	Bowel	MISSENSE (p.G12V); COSMIC hotspot
ACH-000332	-0.306735	0.00893923	YAPC	Pancreatic Adenocarcinoma	Pancreas	MISSENSE (p.G12V); COSMIC hotspot
ACH-000630	-0.0853756	-0.0276887	YD8	Head and Neck Squamous Cell Carcinoma	Head and Neck	MISSENSE (p.G138V); COSMIC hotspot
ACH-000666	-0.0570786	-0.0867142	NCIH1355	Non-Small Cell Lung Cancer	Lung	MISSENSE (p.G13C); COSMIC hotspot	MISSENSE (p.Q61K); COSMIC hotspot
ACH-001538	0.152383	-0.0563184	KKU213	Intraductal Papillary Neoplasm of the Bile Duct	Biliary Tract	MISSENSE (p.G13C); COSMIC hotspot
ACH-000851	0.220875	0.0916856	MORCPR	Non-Small Cell Lung Cancer	Lung	MISSENSE (p.G13C); COSMIC hotspot
ACH-000885	-0.296274	0.0856759	TOV21G	Ovarian Epithelial Tumor	Ovary/Fallopian Tube	MISSENSE (p.G13C); COSMIC hotspot
ACH-001061	-0.0250046	-0.0249371	DLD1	Colorectal Adenocarcinoma	Bowel	MISSENSE (p.G13D); COSMIC hotspot
ACH-001850	-1.10168	-0.185006	G415	Intracholecystic Papillary Neoplasm	Biliary Tract	MISSENSE (p.G13D); COSMIC hotspot
ACH-000872	0.0295018	-0.025833	HCC515	Non-Small Cell Lung Cancer	Lung	MISSENSE (p.G13D); COSMIC hotspot
ACH-000971	-0.344485	-0.0366651	HCT116	Colorectal Adenocarcinoma	Bowel	MISSENSE (p.G13D); COSMIC hotspot
ACH-000997	0.100388	-0.00862848	HCT15	Colorectal Adenocarcinoma	Bowel	MISSENSE (p.G13D); COSMIC hotspot
ACH-000950	-0.159081	-0.144792	LOVO	Colorectal Adenocarcinoma	Bowel	MISSENSE (p.G13D); COSMIC hotspot
ACH-000768	-0.119112	0.155131	MDAMB231	Invasive Breast Carcinoma	Breast	MISSENSE (p.G13D); COSMIC hotspot
ACH-000414	-0.0774232	0.00621237	NCIH1944	Non-Small Cell Lung Cancer	Lung	MISSENSE (p.G13D); COSMIC hotspot
ACH-000378	0.170623	-0.0746037	NCIH647	Non-Small Cell Lung Cancer	Lung	MISSENSE (p.G13D); COSMIC hotspot
ACH-000403	-0.475874	0.0914922	NCIH747	Colorectal Adenocarcinoma	Bowel	MISSENSE (p.G13D); COSMIC hotspot
ACH-000168	-0.816306	0.0990154	NOMO1	Acute Myeloid Leukemia	Myeloid	MISSENSE (p.G13D); COSMIC hotspot
ACH-000381	-0.465777	0.068404	T84	Colorectal Adenocarcinoma	Bowel	MISSENSE (p.G13D); COSMIC hotspot
ACH-001001	-0.474825	0.0894329	143B	Osteosarcoma	Bone	MISSENSE (p.I187V); COSMIC hotspot|MISSENSE (p.A59T); COSMIC hotspot
ACH-000696	-0.103674	-0.0282045	OVCAR8	Ovarian Epithelial Tumor	Ovary/Fallopian Tube	MISSENSE (p.P121H); COSMIC hotspot
ACH-000249	-0.539625	-0.0751426	CL11	Colorectal Adenocarcinoma	Bowel	MISSENSE (p.Q61H); COSMIC hotspot
ACH-001852	-0.190179	-0.111567	HKGZCC	Intraductal Papillary Neoplasm of the Bile Duct	Biliary Tract	MISSENSE (p.Q61H); COSMIC hotspot
ACH-000178	-1.0193	0.124563	HS766T	Pancreatic Adenocarcinoma	Pancreas	MISSENSE (p.Q61H); COSMIC hotspot
ACH-000980	-0.0687873	-0.0338817	NCIH1155	Non-Small Cell Lung Cancer	Lung	MISSENSE (p.Q61H); COSMIC hotspot
ACH-000463	-0.102747	0.0500235	NCIH460	Non-Small Cell Lung Cancer	Lung	MISSENSE (p.Q61H); COSMIC hotspot
ACH-001647	-0.78062	-0.073075	SHI1	Acute Myeloid Leukemia	Myeloid	MISSENSE (p.Q61H); COSMIC hotspot
ACH-000085	-0.0568501	-0.00630284	T3M4	Pancreatic Adenocarcinoma	Pancreas	MISSENSE (p.Q61H); COSMIC hotspot
ACH-000264	-0.741055	-0.0598729	CALU6	Non-Small Cell Lung Cancer	Lung	MISSENSE (p.Q61K); COSMIC hotspot
ACH-000344	0.019245	-0.0498834	SNU668	Esophagogastric Adenocarcinoma	Esophagus/Stomach	MISSENSE (p.Q61K); COSMIC hotspot
ACH-000945	0.400979	-0.142117	NCIH650	Non-Small Cell Lung Cancer	Lung	MISSENSE (p.Q61L); COSMIC hotspot
ACH-000680	-0.504425	0.0406704	SW948	Colorectal Adenocarcinoma	Bowel	MISSENSE (p.Q61L); COSMIC hotspot
ACH-002024	-0.100012	0.20689	ECC4	Colorectal Adenocarcinoma	Bowel	MISSENSE (p.Q61R); COSMIC hotspot
ACH-001991	-0.155967	-0.00829003	NZOV9	Ovarian Epithelial Tumor	Ovary/Fallopian Tube	MISSENSE (p.T20A); COSMIC hotspot
ACH-000397	-0.0819682	-0.0426085	TEN	Endometrial Carcinoma	Uterus	MISSENSE (p.T74P); COSMIC hotspot
ACH-000984	0.0283352	-0.0224845	HEC6	Endometrial Carcinoma	Uterus	MISSENSE (p.V160A); COSMIC hotspot	MISSENSE (p.A146V); COSMIC hotspot
ACH-000889	-0.443447	-0.136008	KMM1	Non-Hodgkin Lymphoma	Lymphoid	MISSENSE (p.V9I); COSMIC hotspot
ACH-000996	0.0082954	0.10209	HEC251	Endometrial Carcinoma	Uterus	NONSENSE (p.R164*); COSMIC hotspot
ACH-000514	-0.106345	0.0212577	NCIH1092	Lung Neuroendocrine Tumor	Lung		FRAME_SHIFT_DEL (p.T20fs); COSMIC hotspot
ACH-000944	-0.0516797	-0.0804652	NAMALWA	Non-Hodgkin Lymphoma	Lymphoid		MISSENSE (p.A146T); COSMIC hotspot
ACH-000547	-0.104499	0.0456189	HT1197	Bladder Urothelial Carcinoma	Bladder/Urinary Tract		MISSENSE (p.A91V); COSMIC hotspot
ACH-000624	-0.0118567	-0.00798623	HCC1806	Breast Ductal Carcinoma In Situ	Breast		MISSENSE (p.C186F); COSMIC hotspot|MISSENSE (p.Q61K); COSMIC hotspot
ACH-001526	0.0824695	0.150081	HUO9	Osteosarcoma	Bone		MISSENSE (p.D108N); COSMIC hotspot
ACH-000142	-0.152285	0.0555894	CAL29	Bladder Urothelial Carcinoma	Bladder/Urinary Tract		MISSENSE (p.D92N); COSMIC hotspot|MISSENSE (p.R68T); COSMIC hotspot
ACH-001627	-0.00120097	-0.045923	P4E6	Prostate Adenocarcinoma	Prostate		MISSENSE (p.G12C); COSMIC hotspot
ACH-000070	-0.16147	0.109742	697	B-Lymphoblastic Leukemia/Lymphoma	Lymphoid		MISSENSE (p.G12D); COSMIC hotspot
ACH-000915	-1.60442	-0.10321	IPC298	Melanoma	Skin		MISSENSE (p.G12D); COSMIC hotspot
ACH-000507	0.079903	0.0908741	KE39	Esophagogastric Adenocarcinoma	Esophagus/Stomach		MISSENSE (p.G12D); COSMIC hotspot
ACH-001863	-0.244855	-0.232236	TKKK	Intraductal Papillary Neoplasm of the Bile Duct	Biliary Tract		MISSENSE (p.G12D); COSMIC hotspot
ACH-001711	0.145158	0.0924415	PFSK1	Embryonal Tumor	CNS/Brain		MISSENSE (p.G12S); COSMIC hotspot
ACH-000801	-1.13368	0.0511989	HS936T	Melanoma	Skin		MISSENSE (p.G12V); COSMIC hotspot
ACH-000684	-0.0204918	0.0294189	KMRC1	Renal Cell Carcinoma	Kidney		MISSENSE (p.G13D); COSMIC hotspot
ACH-002512	-0.0496106	0.285296	MM160113	Melanoma	Skin		MISSENSE (p.G13R); COSMIC hotspot
ACH-000557	-1.82534	-0.073429	AML193	Acute Myeloid Leukemia	Myeloid		MISSENSE (p.G13V); COSMIC hotspot
ACH-000973	-0.132925	0.0442094	639V	Urethral Cancer	Bladder/Urinary Tract		MISSENSE (p.H131R); COSMIC hotspot
ACH-000187	-0.0110276	-0.0350227	CORL311	Lung Neuroendocrine Tumor	Lung		MISSENSE (p.K5R); COSMIC hotspot
ACH-000754	-0.109049	-0.0747541	L428	Hodgkin Lymphoma	Lymphoid		MISSENSE (p.Q61H); COSMIC hotspot
ACH-000041	0.0838848	0.0100504	RDES	Ewing Sarcoma	Bone		MISSENSE (p.Q61H); COSMIC hotspot
ACH-000867	-0.0941987	0.0169311	CHAGOK1	Non-Small Cell Lung Cancer	Lung		MISSENSE (p.Q61K); COSMIC hotspot
ACH-000458	-0.0787246	-0.100432	CJM	Melanoma	Skin		MISSENSE (p.Q61K); COSMIC hotspot	MISSENSE (p.Q61L); COSMIC hotspot
ACH-000632	-0.725258	0.102599	HS944T	Melanoma	Skin		MISSENSE (p.Q61K); COSMIC hotspot
ACH-001523	-0.118778	-0.0706959	HSC1	Cutaneous Squamous Cell Carcinoma	Skin		MISSENSE (p.Q61K); COSMIC hotspot
ACH-000986	-0.0482741	-0.128797	HT115	Colorectal Adenocarcinoma	Bowel		MISSENSE (p.Q61K); COSMIC hotspot
ACH-000645	-0.159091	-0.0167602	JL1	Pleural Mesothelioma	Pleura		MISSENSE (p.Q61K); COSMIC hotspot
ACH-002511	-0.0285021	0.0501117	M140325	Melanoma	Skin		MISSENSE (p.Q61K); COSMIC hotspot
ACH-000290	-0.083145	-0.0182413	NCIH209	Lung Neuroendocrine Tumor	Lung		MISSENSE (p.Q61K); COSMIC hotspot
ACH-001990	0.0147485	0.0295017	NZM7	Melanoma	Skin		MISSENSE (p.Q61K); COSMIC hotspot
ACH-001618	-0.180703	0.00765772	OCIM2	Acute Myeloid Leukemia	Myeloid		MISSENSE (p.Q61K); COSMIC hotspot
ACH-000854	-0.102798	-0.112166	OCIMY5	Non-Hodgkin Lymphoma	Lymphoid		MISSENSE (p.Q61K); COSMIC hotspot
ACH-001370	-0.188446	0.175435	OCIP5X	Ovarian Epithelial Tumor	Ovary/Fallopian Tube		MISSENSE (p.Q61K); COSMIC hotspot
ACH-000665	-0.0752604	0.0447077	SKMES1	Non-Small Cell Lung Cancer	Lung		MISSENSE (p.Q61K); COSMIC hotspot
ACH-000312	-0.436777	0.0848633	SKNBE2	Neuroblastoma	Peripheral Nervous System		MISSENSE (p.Q61K); COSMIC hotspot
ACH-000221	0.034916	0.1223	SNU398	Hepatocellular Carcinoma	Liver		MISSENSE (p.Q61K); COSMIC hotspot
ACH-000040	-0.352116	-0.175727	U118MG	Diffuse Glioma	CNS/Brain		MISSENSE (p.Q61K); COSMIC hotspot|MISSENSE (p.G12D); COSMIC hotspot
ACH-000802	-0.548731	0.0171768	BFTC905	Bladder Urothelial Carcinoma	Bladder/Urinary Tract		MISSENSE (p.Q61L); COSMIC hotspot
ACH-000961	-0.340737	-0.0681822	ISHIKAWAHERAKLIO02ER	Endometrial Carcinoma	Uterus		MISSENSE (p.Q61L); COSMIC hotspot
ACH-001555	-0.117477	0.130822	MERO14	Pleural Mesothelioma	Pleura		MISSENSE (p.Q61L); COSMIC hotspot
ACH-001719	-0.0521868	0.076088	OCIC4P	Ovarian Epithelial Tumor	Ovary/Fallopian Tube		MISSENSE (p.Q61L); COSMIC hotspot
ACH-000807	0.142682	0.0350502	SNU738	Diffuse Glioma	CNS/Brain		MISSENSE (p.Q61L); COSMIC hotspot
ACH-001673	-0.0481154	0.015103	TFK1	Intraductal Papillary Neoplasm of the Bile Duct	Biliary Tract		MISSENSE (p.Q61P); COSMIC hotspot
ACH-001443	0.231935	0.0426963	ASH3	Anaplastic Thyroid Cancer	Thyroid		MISSENSE (p.Q61R); COSMIC hotspot
ACH-000724	-0.140951	-0.0355112	HT1376	Bladder Urothelial Carcinoma	Bladder/Urinary Tract		MISSENSE (p.Q61R); COSMIC hotspot
ACH-000541	-0.0302488	-0.15564	KMS34	Non-Hodgkin Lymphoma	Lymphoid		MISSENSE (p.Q61R); COSMIC hotspot
ACH-000074	-0.891203	-0.0127641	KU812	Myeloproliferative Neoplasms	Myeloid		MISSENSE (p.Q61R); COSMIC hotspot
ACH-002084	-0.174635	0.130074	MMAC	Melanoma	Skin		MISSENSE (p.Q61R); COSMIC hotspot
ACH-000024	-0.291268	0.0100597	OPM2	Non-Hodgkin Lymphoma	Lymphoid		MISSENSE (p.Q61R); COSMIC hotspot
ACH-000822	-0.0607101	0.0343905	SKMEL24	Melanoma	Skin		MISSENSE (p.Q61R); COSMIC hotspot
ACH-001750	-0.323101	-0.0980904	TTC442	Rhabdomyosarcoma	Soft Tissue		MISSENSE (p.Q61R); COSMIC hotspot
ACH-000319	-0.0807328	-0.0508875	MPP89	Pleural Mesothelioma	Pleura		MISSENSE (p.S106L); COSMIC hotspot
ACH-002015	0.0207281	-0.0116184	MEL285	Ocular Melanoma	Eye		MISSENSE (p.V152L); COSMIC hotspot
ACH-000711	-0.0772351	-0.0212666	JIMT1	Invasive Breast Carcinoma	Breast		NONSENSE (p.E162*); COSMIC hotspot
ACH-000905	-0.207729	-0.0394241	5637	Bladder Urothelial Carcinoma	Bladder/Urinary Tract			MISSENSE (p.A11T); COSMIC hotspot
ACH-001270	-0.0279034	-0.0524866	127399	Synovial Sarcoma	Soft Tissue			MISSENSE (p.E162K); COSMIC hotspot
ACH-000948	-0.0579271	-0.0300894	2313287	Esophagogastric Adenocarcinoma	Esophagus/Stomach			MISSENSE (p.G12D); COSMIC hotspot
ACH-002399	0.0335564	0.000373027	21NT	Invasive Breast Carcinoma	Breast			MISSENSE (p.G12D); COSMIC hotspot
ACH-000956	0.101436	0.129034	22RV1	Prostate Adenocarcinoma	Prostate			MISSENSE (p.G12D); COSMIC hotspot
ACH-000011	0.10074	-0.212649	253J	Bladder Urothelial Carcinoma	Bladder/Urinary Tract			MISSENSE (p.G12V); COSMIC hotspot
ACH-000323	-0.703047	-0.0596987	42MGBA	Diffuse Glioma	CNS/Brain			MISSENSE (p.G12V); COSMIC hotspot
ACH-000520	-0.0415043	0.0558708	59M	Ovarian Epithelial Tumor	Ovary/Fallopian Tube			MISSENSE (p.G13D); COSMIC hotspot
ACH-000896	-0.00249347	0.102296	647V	Bladder Urothelial Carcinoma	Bladder/Urinary Tract			MISSENSE (p.G13S); COSMIC hotspot
ACH-000411	0.00729191	-0.0443022	769P	Renal Cell Carcinoma	Kidney			MISSENSE (p.L133R); COSMIC hotspot
ACH-000649	-0.119237	0.0145916	786O	Renal Cell Carcinoma	Kidney			MISSENSE (p.Q61H); COSMIC hotspot
ACH-001306	-0.13358	-0.000247445	8305C	Anaplastic Thyroid Cancer	Thyroid			MISSENSE (p.Q61K); COSMIC hotspot
ACH-001307	0.0188119	-0.071107	8505C	Anaplastic Thyroid Cancer	Thyroid			MISSENSE (p.Q61L); COSMIC hotspot
ACH-000137	-0.0824528	-0.0958044	8MGBA	Diffuse Glioma	CNS/Brain			MISSENSE (p.Q61L); COSMIC hotspot
ACH-001794	0.198164	-0.10494	93T449	Liposarcoma	Soft Tissue			MISSENSE (p.Q61L); COSMIC hotspot
ACH-001795	-0.11858	-0.301652	94T778	Liposarcoma	Soft Tissue			MISSENSE (p.Q61R); COSMIC hotspot
ACH-001796	0.0261346	0.0734039	95T1000	Liposarcoma	Soft Tissue			MISSENSE (p.R128W); COSMIC hotspot
ACH-000558	-0.0678665	-0.0805221	A172	Diffuse Glioma	CNS/Brain			MISSENSE (p.R73C); COSMIC hotspot
ACH-000788	0.0592621	0.034733	A2058	Melanoma	Skin			SPLICE_SITE (); COSMIC hotspot
ACH-000740	-0.290247	0.0322031	A253	Head and Neck Squamous Cell Carcinoma	Head and Neck
ACH-000657	-0.381551	-0.047598	A2780	Ovarian Epithelial Tumor	Ovary/Fallopian Tube
ACH-000219	-0.0496147	0.0183637	A375	Melanoma	Skin
ACH-002001	-0.0188511	-0.0365513	A375SKINCJ1	Melanoma	Skin
ACH-002002	-0.14955	0.0433617	A375SKINCJ2	Melanoma	Skin
ACH-002003	-0.000579357	-0.142726	A375SKINCJ3	Melanoma	Skin
ACH-001442	-0.124751	0.125733	A388	Cutaneous Squamous Cell Carcinoma	Skin
ACH-000697	0.00997796	0.0798094	A3KAW	Non-Hodgkin Lymphoma	Lymphoid
ACH-001328	-0.00175916	-0.0120072	A431	Cutaneous Squamous Cell Carcinoma	Skin
ACH-000052	-0.183183	-0.064102	A673	Ewing Sarcoma	Bone
ACH-000528	0.00610997	-0.0436663	ABC1	Non-Small Cell Lung Cancer	Lung
ACH-000086	-0.137273	-0.085332	ACCMESO1	Pleural Mesothelioma	Pleura
ACH-000269	-0.0209562	-0.115099	AM38	Diffuse Glioma	CNS/Brain
ACH-001329	-0.350771	-0.0410823	ANGMCSS	Diffuse Glioma	CNS/Brain
ACH-000248	0.0123955	0.0479072	AU565	Invasive Breast Carcinoma	Breast
ACH-002212	-0.132411	-0.00877251	BB30HNC	Head and Neck Squamous Cell Carcinoma	Head and Neck
ACH-000593	-0.0990597	0.0102499	BC3C	Bladder Urothelial Carcinoma	Bladder/Urinary Tract
ACH-000456	0.0342101	0.0299561	BCPAP	Poorly Differentiated Thyroid Cancer	Thyroid
ACH-002217	-0.741662	0.0451959	BE2M17	Neuroblastoma	Peripheral Nervous System
ACH-001016	-0.206195	-0.127512	BECKER	Diffuse Glioma	CNS/Brain
ACH-000792	-0.179949	-0.0349796	BFTC909	Renal Cell Carcinoma	Kidney
ACH-000191	-0.0645676	-0.0451053	BHT101	Anaplastic Thyroid Cancer	Thyroid
ACH-000548	-0.0477761	0.00940298	BHY	Head and Neck Squamous Cell Carcinoma	Head and Neck
ACH-000503	-0.270115	0.168652	BICR16	Head and Neck Squamous Cell Carcinoma	Head and Neck
ACH-000794	-0.0826071	0.0617516	BICR22	Head and Neck Squamous Cell Carcinoma	Head and Neck
ACH-000228	-0.043128	0.0861159	BICR31	Head and Neck Squamous Cell Carcinoma	Head and Neck
ACH-000771	-0.075689	-0.0344868	BICR56	Head and Neck Squamous Cell Carcinoma	Head and Neck
ACH-000415	-0.157457	0.100797	BICR6	Head and Neck Squamous Cell Carcinoma	Head and Neck
ACH-001332	-0.0933683	0.237321	BICR78	Head and Neck Squamous Cell Carcinoma	Head and Neck
ACH-001278	-0.079299	0.0994056	BIN67	Ovarian Epithelial Tumor	Ovary/Fallopian Tube
ACH-000402	0.0142979	-0.0250482	BL70	Non-Hodgkin Lymphoma	Lymphoid
ACH-001450	-0.305514	-0.0291791	BLUE1	Non-Hodgkin Lymphoma	Lymphoid
ACH-001451	-0.0424986	-0.125256	BOKU	Cervical Squamous Cell Carcinoma	Cervix
ACH-000160	-0.0944459	0.100638	BT12	Embryonal Tumor	CNS/Brain
ACH-001020	-0.261936	0.117634	BT16	Embryonal Tumor	CNS/Brain
ACH-000288	-0.112675	-0.0442318	BT549	Invasive Breast Carcinoma	Breast
ACH-000535	-0.0253349	-0.0766083	BXPC3	Pancreatic Adenocarcinoma	Pancreas
ACH-001454	-0.106944	-0.14035	C10	Colorectal Adenocarcinoma	Bowel
ACH-000009	-0.186211	-0.142537	C2BBE1	Colorectal Adenocarcinoma	Bowel
ACH-000580	0.0449216	0.0275244	C32	Melanoma	Skin
ACH-001333	-0.075431	0.0250972	C33A	Cervical Squamous Cell Carcinoma	Cervix
ACH-001334	-0.0417558	-0.00385731	C4I	Cervical Squamous Cell Carcinoma	Cervix
ACH-001335	-0.0526853	0.0447814	C4II	Cervical Squamous Cell Carcinoma	Cervix
ACH-001458	-0.447873	-0.222683	C75	Colorectal Adenocarcinoma	Bowel
ACH-000206	-0.238734	0.0168392	C8166	T-Lymphoblastic Leukemia/Lymphoma	Lymphoid
ACH-001461	-0.369835	-0.104064	C99	Colorectal Adenocarcinoma	Bowel
ACH-002043	-0.118006	0.0338445	CA922	Head and Neck Squamous Cell Carcinoma	Head and Neck
ACH-000433	0.152863	0.112775	CAKI1	Renal Cell Carcinoma	Kidney
ACH-000234	0.0440101	-0.00582559	CAKI2	Renal Cell Carcinoma	Kidney
ACH-000212	-0.0813323	-0.0411598	CAL120	Invasive Breast Carcinoma	Breast
ACH-000832	-0.286474	0.110512	CAL27	Head and Neck Squamous Cell Carcinoma	Head and Neck
ACH-000518	-0.273889	0.0484732	CAL33	Head and Neck Squamous Cell Carcinoma	Head and Neck
ACH-000856	0.0142282	0.134805	CAL51	Invasive Breast Carcinoma	Breast
ACH-001715	-0.116174	0.124207	CAL72	Osteosarcoma	Bone
ACH-000516	-0.0334987	-0.0498025	CAL78	Chondrosarcoma	Bone
ACH-000783	-0.122729	0.00667494	CAMA1	Invasive Breast Carcinoma	Breast
ACH-000713	-0.33898	-0.0117367	CAOV3	Ovarian Epithelial Tumor	Ovary/Fallopian Tube
ACH-000103	-0.306126	0.110272	CAOV4	Ovarian Epithelial Tumor	Ovary/Fallopian Tube
ACH-000464	-0.44744	-0.104071	CAS1	Diffuse Glioma	CNS/Brain
ACH-001336	-0.117525	-0.0187596	CASKI	Cervical Squamous Cell Carcinoma	Cervix
ACH-000329	-0.155441	-0.0901228	CCFSTTG1	Diffuse Glioma	CNS/Brain
ACH-000963	-0.0445627	0.0398478	CCK81	Colorectal Adenocarcinoma	Bowel
ACH-001163	0.172047	-0.00547854	CCLFPEDS0001T	Renal Cell Carcinoma	Kidney
ACH-001164	0.0598988	-0.060422	CCLFPEDS0003T	Undifferentiated Pleomorphic Sarcoma/Malignant Fibrous Histiocytoma/High-Grade Spindle Cell Sarcoma	Soft Tissue
ACH-001433	-0.328493	-0.0625489	CCLFPEDS0008T	Epithelioid Sarcoma	Soft Tissue
ACH-002446	-0.599183	0.116981	CCLFUPGI0005T	Esophagogastric Adenocarcinoma	Esophagus/Stomach
ACH-001959	-0.356381	-0.0428528	CCLP1	Intraductal Papillary Neoplasm of the Bile Duct	Biliary Tract
ACH-001960	0.00293427	0.0806834	CCSW1	Intraductal Papillary Neoplasm of the Bile Duct	Biliary Tract
ACH-000025	-0.372392	-0.00259545	CH157MN	Meningothelial Tumor	CNS/Brain
ACH-001041	-0.0618175	0.00358642	CHL1DM	Melanoma	Skin
ACH-001028	-0.0748717	-0.049445	CHLA06ATRT	Embryonal Tumor	CNS/Brain
ACH-001029	-0.0186403	0.0125531	CHLA10	Ewing Sarcoma	Bone
ACH-001300	0.0656791	0.0434383	CHLA15	Neuroblastoma	Peripheral Nervous System
ACH-001031	-0.0759976	-0.00959856	CHLA266	Embryonal Tumor	CNS/Brain
ACH-001033	-0.155114	-0.162885	CHLA57	Embryonal Tumor	CNS/Brain
ACH-001481	-0.201902	0.109579	CHLA90	Neuroblastoma	Peripheral Nervous System
ACH-001338	-0.151212	-0.0997254	CHP134	Neuroblastoma	Peripheral Nervous System
ACH-000120	-0.888274	-0.0868626	CHP212	Neuroblastoma	Peripheral Nervous System
ACH-001322	0.0265993	-0.198944	CME1	Synovial Sarcoma	Soft Tissue
ACH-001036	-0.0499413	0.282785	CMK115	Acute Myeloid Leukemia	Myeloid
ACH-000920	-0.0856288	-0.123385	CMLT1	Myeloproliferative Neoplasms	Myeloid
ACH-001289	-0.0243921	-0.0276696	COGAR359	Embryonal Tumor	CNS/Brain
ACH-001038	-0.114581	0.0800569	COGE352	Ewing Sarcoma	Bone
ACH-001301	-0.424644	0.0592032	COGN278	Neuroblastoma	Peripheral Nervous System
ACH-001302	-0.122013	-0.079355	COGN305	Neuroblastoma	Peripheral Nervous System
ACH-000253	-0.0228765	-0.0497485	COLO201	Colorectal Adenocarcinoma	Bowel
ACH-001039	-0.163669	0.0767846	COLO205	Colorectal Adenocarcinoma	Bowel
ACH-000202	-0.126003	0.0512758	COLO320	Colorectal Adenocarcinoma	Bowel
ACH-000805	-0.0146369	-0.108684	COLO679	Melanoma	Skin
ACH-000717	0.0381907	-0.000866811	COLO680N	Esophageal Squamous Cell Carcinoma	Esophagus/Stomach
ACH-000864	-0.112746	-0.0561766	COLO684	Endometrial Carcinoma	Uterus
ACH-000968	-0.708966	0.197395	COLO792	Melanoma	Skin
ACH-000401	-0.16707	0.0669744	COLO800	Melanoma	Skin
ACH-001820	-0.0765031	-0.0888651	COLO824	Breast Neoplasm, NOS	Breast
ACH-000161	-0.117412	0.0812827	CORL105	Non-Small Cell Lung Cancer	Lung
ACH-000257	-0.221716	0.116776	CORL279	Lung Neuroendocrine Tumor	Lung
ACH-000695	-0.0440229	-0.0492758	CORL47	Lung Neuroendocrine Tumor	Lung
ACH-000256	0.019819	-0.282772	COV318	Ovarian Epithelial Tumor	Ovary/Fallopian Tube
ACH-000278	0.0373101	-0.0235053	COV362	Ovarian Epithelial Tumor	Ovary/Fallopian Tube
ACH-001340	-0.146651	0.0050819	COV413A	Ovarian Epithelial Tumor	Ovary/Fallopian Tube
ACH-000123	-0.0306825	0.0666858	COV434	Ovarian Epithelial Tumor	Ovary/Fallopian Tube
ACH-001048	-0.261764	-0.00174304	COV504	Ovarian Epithelial Tumor	Ovary/Fallopian Tube
ACH-000608	-0.000973699	0.0463198	COV644	Ovarian Epithelial Tumor	Ovary/Fallopian Tube
ACH-001737	-0.0553371	0.01727	CTV1DM	Non-Hodgkin Lymphoma	Lymphoid
ACH-001050	-0.270336	-0.0499632	CW9019	Rhabdomyosarcoma	Soft Tissue
ACH-000055	-0.224501	0.204651	D283MED	Embryonal Tumor	CNS/Brain
ACH-000095	-0.0968609	0.0940971	D341Med	Embryonal Tumor	CNS/Brain
ACH-002228	0.194279	-0.040684	D423MG	Diffuse Glioma	CNS/Brain
ACH-001053	-0.102623	-0.0469379	D425	Embryonal Tumor	CNS/Brain
ACH-001054	0.112874	0.0559177	D458	Embryonal Tumor	CNS/Brain
ACH-002229	-0.236134	-0.197236	D502MG	Diffuse Glioma	CNS/Brain
ACH-002230	-0.104026	-0.127682	D542MG	Diffuse Glioma	CNS/Brain
ACH-000211	0.0291786	0.0446749	DAOY	Embryonal Tumor	CNS/Brain
ACH-000334	-0.165497	-0.036888	DB	Non-Hodgkin Lymphoma	Lymphoid
ACH-000863	0.136873	-0.0660366	DBTRG05MG	Diffuse Glioma	CNS/Brain
ACH-000233	0.057377	0.124364	DEL	Non-Hodgkin Lymphoma	Lymphoid
ACH-000207	0.0437958	0.0441327	DETROIT562	Head and Neck Squamous Cell Carcinoma	Head and Neck
ACH-002233	-0.700717	-0.000245711	DIFI	Colorectal Adenocarcinoma	Bowel
ACH-000244	-0.515994	-0.0998907	DKMG	Diffuse Glioma	CNS/Brain
ACH-000698	-0.0721037	0.0464411	DMS53	Lung Neuroendocrine Tumor	Lung
ACH-001341	-0.110101	-0.0736114	DOTC24510	Mixed Cervical Carcinoma	Cervix
ACH-001063	0.232725	-0.0302756	DOV13	Ovarian Epithelial Tumor	Ovary/Fallopian Tube
ACH-000979	0.00143534	0.0291732	DU145	Prostate Adenocarcinoma	Prostate
ACH-000258	0.0490879	0.101765	DU4475	Invasive Breast Carcinoma	Breast
ACH-000563	-0.370812	0.130552	EBC1	Non-Small Cell Lung Cancer	Lung
ACH-001997	0.102789	0.00551271	ECC2	Intraductal Papillary Neoplasm of the Bile Duct	Biliary Tract
ACH-000305	-0.0486852	0.0169752	ECGI10	Esophageal Squamous Cell Carcinoma	Esophagus/Stomach
ACH-000435	0.0417402	-0.154339	EFE184	Endometrial Carcinoma	Uterus
ACH-000330	0.0629203	-0.025326	EFM19	Invasive Breast Carcinoma	Breast
ACH-000308	0.0762345	-0.0314982	EFO21	Ovarian Epithelial Tumor	Ovary/Fallopian Tube
ACH-000936	-0.0820013	-0.0418978	EFO27	Ovarian Epithelial Tumor	Ovary/Fallopian Tube
ACH-000821	-0.148586	-0.0912966	EJM	Non-Hodgkin Lymphoma	Lymphoid
ACH-000706	-0.0666097	-0.0206877	EKVX	Non-Small Cell Lung Cancer	Lung
ACH-000295	-0.1465	0.0537338	EM2	Myeloproliferative Neoplasms	Myeloid
ACH-001495	0.132075	-0.112336	EMTOKA	Endometrial Carcinoma	Uterus
ACH-000978	-0.131487	0.212234	EN	Endometrial Carcinoma	Uterus
ACH-000198	-0.492712	-0.0104065	EOL1	Myeloproliferative Neoplasms	Myeloid
ACH-000585	-0.429984	0.0892843	EPLC272H	Non-Small Cell Lung Cancer	Lung
ACH-000906	-0.0401572	0.0417245	ES2	Ovarian Epithelial Tumor	Ovary/Fallopian Tube
ACH-002105	-0.0875865	-0.0130131	ES4	Ewing Sarcoma	Bone
ACH-002106	0.0288418	-0.0900145	ES5	Ewing Sarcoma	Bone
ACH-002109	0.149033	0.10355	ES8	Ewing Sarcoma	Bone
ACH-001497	-0.109462	-0.0218039	ESO51	Esophagogastric Adenocarcinoma	Esophagus/Stomach
ACH-000913	0.0584424	-0.0166236	ESS1	Uterine Sarcoma/Mesenchymal	Uterus
ACH-002650	0.0432961	-0.0627144	ETCC016	Non-Small Cell Lung Cancer	Lung
ACH-001065	0.187301	0.0815779	EVSAT	Invasive Breast Carcinoma	Breast
ACH-002110	-0.20461	0.0512223	EW1	Ewing Sarcoma	Bone
ACH-002114	-0.00501905	-0.132557	EW16	Ewing Sarcoma	Bone
ACH-002116	-0.0872905	0.0222512	EW22	Ewing Sarcoma	Bone
ACH-002119	-0.0708573	-0.0447304	EW7	Ewing Sarcoma	Bone
ACH-000499	-0.183495	0.023003	EW8	Ewing Sarcoma	Bone
ACH-000279	-0.0221952	-0.0463667	EWS502	Ewing Sarcoma	Bone
ACH-000487	-0.838145	0.0208801	F36P	Myelodysplastic Syndromes	Myeloid
ACH-001067	-0.716636	-0.0455798	F5	Meningothelial Tumor	CNS/Brain
ACH-000846	0.0859511	0.0838272	FADU	Head and Neck Squamous Cell Carcinoma	Head and Neck
ACH-001498	-0.26235	-0.0306538	FARAGE	Non-Hodgkin Lymphoma	Lymphoid
ACH-001500	0.047467	0.136564	FLO1	Esophagogastric Adenocarcinoma	Esophagus/Stomach
ACH-000903	-0.00803346	0.0183708	FTC133	Well-Differentiated Thyroid Cancer	Thyroid
ACH-000633	-0.0333761	-0.0798858	FU97	Esophagogastric Adenocarcinoma	Esophagus/Stomach
ACH-000082	-0.0542976	0.0693505	G292CLONEA141B1	Osteosarcoma	Bone
ACH-000375	-0.123694	-0.0390168	G402	Renal Cell Carcinoma	Kidney
ACH-000098	0.00465343	-0.117748	GAMG	Diffuse Glioma	CNS/Brain
ACH-000738	-0.288633	0.111777	GB1	Diffuse Glioma	CNS/Brain
ACH-001961	-0.103861	0.134827	GB2	Intracholecystic Papillary Neoplasm	Biliary Tract
ACH-000047	-0.0830656	0.0311877	GCIY	Esophagogastric Adenocarcinoma	Esophagus/Stomach
ACH-000835	-0.071836	-0.0377399	GCT	Undifferentiated Pleomorphic Sarcoma/Malignant Fibrous Histiocytoma/High-Grade Spindle Cell Sarcoma	Soft Tissue
ACH-000756	-0.114619	-0.0940964	GI1	Diffuse Glioma	CNS/Brain
ACH-001344	-0.083457	0.251844	GIMEN	Neuroblastoma	Peripheral Nervous System
ACH-000746	-0.116666	0.0883301	GSS	Esophagogastric Adenocarcinoma	Esophagus/Stomach
ACH-001346	-0.177431	-0.00881337	H103	Head and Neck Squamous Cell Carcinoma	Head and Neck
ACH-001347	-0.0456955	0.0811973	H157	Head and Neck Squamous Cell Carcinoma	Head and Neck
ACH-002239	-0.961563	-0.19918	H3118	Salivary Carcinoma	Head and Neck
ACH-001509	-0.286093	-0.0496084	H357	Head and Neck Squamous Cell Carcinoma	Head and Neck
ACH-001510	-0.127741	0.0367521	H376	Head and Neck Squamous Cell Carcinoma	Head and Neck
ACH-000389	-0.00461615	-0.0529908	H4	Diffuse Glioma	CNS/Brain
ACH-001511	-0.0932009	0.0527712	H413	Head and Neck Squamous Cell Carcinoma	Head and Neck
ACH-000843	-0.117394	0.0920616	HARA	Non-Small Cell Lung Cancer	Lung
ACH-001736	-0.23367	0.0851483	HB1119	B-Lymphoblastic Leukemia/Lymphoma	Lymphoid
ACH-001513	-0.0212699	0.00299528	HCA1	Cervical Adenocarcinoma	Cervix
ACH-000374	0.0279312	0.0807852	HCC1143	Invasive Breast Carcinoma	Breast
ACH-000111	-0.295998	-0.0382892	HCC1187	Invasive Breast Carcinoma	Breast
ACH-000901	-0.0363715	-0.0561644	HCC1359	Non-Small Cell Lung Cancer	Lung
ACH-000699	-0.162968	-0.037964	HCC1395	Invasive Breast Carcinoma	Breast
ACH-000277	-0.0735798	-0.0170324	HCC1419	Invasive Breast Carcinoma	Breast
ACH-000352	-0.101658	-0.071739	HCC1428	Invasive Breast Carcinoma	Breast
ACH-000878	-0.0617944	-0.0248342	HCC15	Non-Small Cell Lung Cancer	Lung
ACH-000223	-0.0441574	0.0720265	HCC1937	Invasive Breast Carcinoma	Breast
ACH-000859	0.0957085	0.0990621	HCC1954	Breast Ductal Carcinoma In Situ	Breast
ACH-000725	-0.232966	0.0748893	HCC202	Breast Ductal Carcinoma In Situ	Breast
ACH-000143	-0.173816	0.131899	HCC2429	Non-Small Cell Lung Cancer	Lung
ACH-000975	-0.0811567	-0.0183643	HCC2450	Non-Small Cell Lung Cancer	Lung
ACH-000150	0.0358926	-0.0883742	HCC2935	Non-Small Cell Lung Cancer	Lung
ACH-000840	-0.0216166	-0.109414	HCC366	Non-Small Cell Lung Cancer	Lung
ACH-000276	-0.00994893	0.167219	HCC38	Invasive Breast Carcinoma	Breast
ACH-000668	0.199587	0.0526131	HCC70	Invasive Breast Carcinoma	Breast
ACH-000562	-0.0247489	0.177166	HCC78	Non-Small Cell Lung Cancer	Lung
ACH-000012	-0.0222169	-0.048682	HCC827	Non-Small Cell Lung Cancer	Lung
ACH-000029	-0.0454444	-0.118307	HCC827GR5	Non-Small Cell Lung Cancer	Lung
ACH-000454	0.122255	0.20563	HCC95	Non-Small Cell Lung Cancer	Lung
ACH-002243	0.0334193	0.0791685	HCE4	Esophageal Squamous Cell Carcinoma	Esophagus/Stomach
ACH-001515	-0.200212	-0.0415656	HCS2	Cervical Squamous Cell Carcinoma	Cervix
ACH-000190	-0.285088	-0.0941228	HDMYZ	Acute Myeloid Leukemia	Myeloid
ACH-001518	-0.0273084	0.0409584	HEC116	Endometrial Carcinoma	Uterus
ACH-000946	0.0433887	-0.0607155	HEC265	Endometrial Carcinoma	Uterus
ACH-000994	-0.203993	0.16664	HEC59	Endometrial Carcinoma	Uterus
ACH-000004	-0.0505546	0.0318276	HEL	Acute Myeloid Leukemia	Myeloid
ACH-000005	0.144581	-0.04477	HEL9217	Acute Myeloid Leukemia	Myeloid
ACH-000739	-1.14639	-0.0642382	HEPG2	Hepatoblastoma	Liver
ACH-001520	0.0617082	0.0535219	HG3	B-Lymphoblastic Leukemia/Lymphoma	Lymphoid
ACH-000847	-0.201619	0.000822886	HGC27	Esophagogastric Adenocarcinoma	Esophagus/Stomach
ACH-000393	0.13086	-0.0775756	HLF	Hepatocellular Carcinoma	Liver
ACH-001522	-0.0180717	-0.154527	HMY1	Melanoma	Skin
ACH-002045	-0.224814	0.0556924	HO1U1	Head and Neck Squamous Cell Carcinoma	Head and Neck
ACH-002019	-0.0805666	-0.0166202	HOKUG	Glassy Cell Carcinoma of the Cervix	Cervix
ACH-002041	-0.347513	0.0125879	HOTHC	Anaplastic Thyroid Cancer	Thyroid
ACH-000014	-0.0567164	0.0249249	HS294T	Melanoma	Skin
ACH-000148	-0.416303	0.0485299	HS578T	Invasive Breast Carcinoma	Breast
ACH-000067	0.0544846	-0.0125795	HS683	Diffuse Glioma	CNS/Brain
ACH-000799	0.0109274	0.0417737	HS695T	Melanoma	Skin
ACH-000133	-0.0102986	0.0651257	HS729	Rhabdomyosarcoma	Soft Tissue
ACH-000616	-0.0369604	0.108701	HS746T	Esophagogastric Adenocarcinoma	Esophagus/Stomach
ACH-000274	-0.324686	-0.11468	HS852T	Melanoma	Skin
ACH-000472	-0.143561	0.0150535	HSC2	Head and Neck Squamous Cell Carcinoma	Head and Neck
ACH-000778	0.0524605	0.0477299	HSC3	Head and Neck Squamous Cell Carcinoma	Head and Neck
ACH-002141	0.22454	0.0823586	HSC39	Esophagogastric Adenocarcinoma	Esophagus/Stomach
ACH-000546	0.0869692	0.0559522	HSC4	Head and Neck Squamous Cell Carcinoma	Head and Neck
ACH-001524	-0.0441541	0.0450497	HSC5	Cutaneous Squamous Cell Carcinoma	Skin
ACH-002069	-0.063789	0.0709426	HSOS1	Osteosarcoma	Bone
ACH-002044	-0.0477347	0.0882484	HSQ89	Head and Neck Squamous Cell Carcinoma	Head and Neck
ACH-002066	-0.306576	-0.0582924	HSSCH2	Nerve Sheath Tumor	Peripheral Nervous System
ACH-000914	0.0328646	0.0493794	HT	Non-Hodgkin Lymphoma	Lymphoid
ACH-000054	-0.436332	-0.0760429	HT1080	Fibrosarcoma	Soft Tissue
ACH-000322	0.00184615	0.175262	HT144	Melanoma	Skin
ACH-002458	0.0696419	-0.01182	HT144SKINFV1	Melanoma	Skin
ACH-002460	-0.208679	0.0870643	HT144SKINFV2	Melanoma	Skin
ACH-002459	-0.15949	-0.0296897	HT144SKINFV3	Melanoma	Skin
ACH-000552	-0.105854	-0.0212156	HT29	Colorectal Adenocarcinoma	Bowel
ACH-001525	0.0507452	-0.0877154	HT3	Cervical Adenocarcinoma	Cervix
ACH-000926	-0.23042	-0.0368636	HT55	Colorectal Adenocarcinoma	Bowel
ACH-002046	-0.196729	0.0713281	HTMMT	Endometrial Carcinoma	Uterus
ACH-000475	-0.20992	-0.0799605	HUH1	Hepatocellular Carcinoma	Liver
ACH-000671	-0.313139	-0.0218219	HUH6	Hepatoblastoma	Liver
ACH-000480	-0.0525423	0.0773423	HUH7	Hepatocellular Carcinoma	Liver
ACH-000829	-0.0300588	0.126452	HUNS1	Non-Hodgkin Lymphoma	Lymphoid
ACH-001834	-0.0538995	0.0654608	ICC10	Intraductal Papillary Neoplasm of the Bile Duct	Biliary Tract
ACH-001835	-0.13322	-0.0463718	ICC106	Intraductal Papillary Neoplasm of the Bile Duct	Biliary Tract
ACH-001836	-0.0819653	-0.0721301	ICC108	Intraductal Papillary Neoplasm of the Bile Duct	Biliary Tract
ACH-001838	0.0497487	0.0545934	ICC12	Intraductal Papillary Neoplasm of the Bile Duct	Biliary Tract
ACH-001839	-0.0641735	0.0560244	ICC137	Intraductal Papillary Neoplasm of the Bile Duct	Biliary Tract
ACH-001841	-0.0120949	0.067376	ICC15	Intraductal Papillary Neoplasm of the Bile Duct	Biliary Tract
ACH-001842	-0.026557	0.306358	ICC2	Intraductal Papillary Neoplasm of the Bile Duct	Biliary Tract
ACH-001844	-0.173839	-0.0821623	ICC4	Intraductal Papillary Neoplasm of the Bile Duct	Biliary Tract
ACH-001848	0.0370284	-0.0457309	ICC8	Intraductal Papillary Neoplasm of the Bile Duct	Biliary Tract
ACH-000882	-0.0935065	0.0113721	IGR1	Melanoma	Skin
ACH-000550	-7.29361e-05	-0.159522	IGR39	Melanoma	Skin
ACH-000966	-0.114097	-0.0284144	IGROV1	Ovarian Epithelial Tumor	Ovary/Fallopian Tube
ACH-001528	0.0118594	-0.0393578	IHH4	Well-Differentiated Thyroid Cancer	Thyroid
ACH-000919	-0.0992852	0.0688172	IM95	Esophagogastric Adenocarcinoma	Esophagus/Stomach
ACH-000310	0.0101765	-0.124631	IMR32	Neuroblastoma	Peripheral Nervous System
ACH-000512	-0.20539	-0.0999873	INA6	Non-Hodgkin Lymphoma	Lymphoid
ACH-002143	0.0606807	0.0457064	ISTMEL1	Melanoma	Skin
ACH-000331	-0.120612	-0.0917076	ISTMES2	Pleural Mesothelioma	Pleura
ACH-000396	0.069686	0.229471	J82	Bladder Urothelial Carcinoma	Bladder/Urinary Tract
ACH-001529	0.0777443	-0.0373779	JAR	Gestational Trophoblastic Disease	Uterus
ACH-001530	0.0671447	-0.0748476	JEG3	Gestational Trophoblastic Disease	Uterus
ACH-000216	-0.0617927	0.117765	JHESOAD1	Esophagogastric Adenocarcinoma	Esophagus/Stomach
ACH-000620	-0.0208131	-0.0130006	JHH1	Hepatocellular Carcinoma	Liver
ACH-000577	-0.198606	-0.121476	JHH2	Hepatocellular Carcinoma	Liver
ACH-000476	0.0816567	-0.106751	JHH4	Hepatocellular Carcinoma	Liver
ACH-000734	-0.264972	0.0223626	JHH5	Hepatocellular Carcinoma	Liver
ACH-000217	-0.198777	0.0715235	JHH6	Hepatocellular Carcinoma	Liver
ACH-000848	-0.0583863	0.0159463	JHH7	Hepatocellular Carcinoma	Liver
ACH-000324	-0.0486494	0.0179692	JHOC5	Ovarian Epithelial Tumor	Ovary/Fallopian Tube
ACH-000237	-0.172699	0.0977944	JHOM1	Ovarian Epithelial Tumor	Ovary/Fallopian Tube
ACH-000132	-0.424611	0.0615974	JHOS2	Ovarian Epithelial Tumor	Ovary/Fallopian Tube
ACH-000584	-0.207446	0.0575534	JHOS4	Ovarian Epithelial Tumor	Ovary/Fallopian Tube
ACH-002249	-0.194579	-0.0486624	JHU011	Head and Neck Squamous Cell Carcinoma	Head and Neck
ACH-002250	-0.474894	0.062315	JHU022	Head and Neck Squamous Cell Carcinoma	Head and Neck
ACH-002251	-0.132072	0.0635528	JHU029	Head and Neck Squamous Cell Carcinoma	Head and Neck
ACH-000928	0.10396	0.0998171	JHUEM1	Endometrial Carcinoma	Uterus
ACH-000993	-0.0570409	-0.0762899	JHUEM7	Endometrial Carcinoma	Uterus
ACH-000653	-0.163053	0.0795021	JJN3	Non-Hodgkin Lymphoma	Lymphoid
ACH-000151	-0.057889	0.100415	JM1	B-Lymphoblastic Leukemia/Lymphoma	Lymphoid
ACH-000753	-0.362333	0.0519194	JMSU1	Bladder Urothelial Carcinoma	Bladder/Urinary Tract
ACH-001532	-0.577187	-0.0968915	JMURTK2	Rhabdoid Cancer	Kidney
ACH-001096	0.112704	0.100959	JR	Rhabdomyosarcoma	Soft Tissue
ACH-000995	-0.207162	0.140182	JURKAT	T-Lymphoblastic Leukemia/Lymphoma	Lymphoid
ACH-000326	-0.575321	0.0322502	JURLMK1	Myeloproliferative Neoplasms	Myeloid
ACH-002659	0.0148521	-0.0276374	JVE127	Colorectal Adenocarcinoma	Bowel
ACH-000346	-0.119192	-0.224659	JVM3	Non-Hodgkin Lymphoma	Lymphoid
ACH-000404	0.0467021	0.0137548	K029AX	Melanoma	Skin
ACH-000551	-0.443792	0.0657402	K562	Myeloproliferative Neoplasms	Myeloid
ACH-000231	-0.338177	-0.0197488	KALS1	Diffuse Glioma	CNS/Brain
ACH-001533	-0.182944	-0.0149629	KARPAS1718	Non-Hodgkin Lymphoma	Lymphoid
ACH-000053	0.189869	-0.00159018	KARPAS299	Non-Hodgkin Lymphoma	Lymphoid
ACH-000315	-0.198819	0.187221	KARPAS422	Non-Hodgkin Lymphoma	Lymphoid
ACH-000263	-0.111344	-0.121477	KASUMI1	Acute Myeloid Leukemia	Myeloid
ACH-000793	-0.062522	-0.016031	KATOIII	Esophagogastric Adenocarcinoma	Esophagus/Stomach
ACH-000983	-0.238484	-0.0793529	KCL22	Myeloproliferative Neoplasms	Myeloid
ACH-001099	-0.0905195	0.165249	KD	Embryonal Tumor	CNS/Brain
ACH-000101	0.0660635	0.0636406	KE37	Non-Hodgkin Lymphoma	Lymphoid
ACH-000259	-0.116319	0.00238754	KELLY	Neuroblastoma	Peripheral Nervous System
ACH-000773	0.0989548	-0.000263746	KIJK	Non-Hodgkin Lymphoma	Lymphoid
ACH-002257	0.176759	-0.128547	KINGS1	Diffuse Glioma	CNS/Brain
ACH-000293	-0.0992497	-0.0640287	KLE	Endometrial Carcinoma	Uterus
ACH-000969	0.15376	0.0950599	KM12	Colorectal Adenocarcinoma	Bowel
ACH-000862	-0.286905	0.0286871	KMBC2	Bladder Urothelial Carcinoma	Bladder/Urinary Tract
ACH-001853	-0.0371343	-0.0139075	KMCH1	Hepatocellular Carcinoma plus Intrahepatic Cholangiocarcinoma	Liver
ACH-001539	-0.247774	0.0460719	KML1	Non-Hodgkin Lymphoma	Lymphoid
ACH-000709	-0.0194108	0.203965	KMRC2	Renal Cell Carcinoma	Kidney
ACH-000250	-0.240888	-0.0432238	KMRC20	Renal Cell Carcinoma	Kidney
ACH-000313	0.0238182	-0.209863	KMRC3	Renal Cell Carcinoma	Kidney
ACH-000714	-0.0187678	-0.00328494	KMS11	Non-Hodgkin Lymphoma	Lymphoid
ACH-000658	-0.0399275	-0.172151	KMS18	Non-Hodgkin Lymphoma	Lymphoid
ACH-000588	-0.362015	0.0974337	KMS26	Non-Hodgkin Lymphoma	Lymphoid
ACH-000576	-0.669888	-0.148316	KMS27	Non-Hodgkin Lymphoma	Lymphoid
ACH-000622	-0.0900881	0.0214623	KNS42	Diffuse Glioma	CNS/Brain
ACH-000445	-0.302491	-0.0260868	KNS60	Diffuse Glioma	CNS/Brain
ACH-000858	-0.0353151	-0.0363166	KNS62	Non-Small Cell Lung Cancer	Lung
ACH-000479	-0.0847936	0.0307493	KNS81	Diffuse Glioma	CNS/Brain
ACH-001542	-0.12431	0.0689265	KON	Head and Neck Squamous Cell Carcinoma	Head and Neck
ACH-001543	-0.155578	0.00571779	KOSC2	Head and Neck Squamous Cell Carcinoma	Head and Neck
ACH-002669	-0.0564005	-0.0950372	KP363T	Colorectal Adenocarcinoma	Bowel
ACH-000028	0.0141768	-0.0793723	KPL1	Invasive Breast Carcinoma	Breast
ACH-000227	-0.292375	-0.110376	KPNYN	Neuroblastoma	Peripheral Nervous System
ACH-002261	-0.18045	-0.178698	KPNYS	Neuroblastoma	Peripheral Nervous System
ACH-000486	-0.403294	-0.0338496	KU1919	Bladder Urothelial Carcinoma	Bladder/Urinary Tract
ACH-000524	-0.253783	-0.145758	KURAMOCHI	Ovarian Epithelial Tumor	Ovary/Fallopian Tube
ACH-001544	-0.0783776	-0.229561	KYAE1	Esophagogastric Adenocarcinoma	Esophagus/Stomach
ACH-000607	-0.145594	-0.201535	KYM1	Rhabdomyosarcoma	Soft Tissue
ACH-000604	-0.208378	-0.0662849	KYO1	Myeloproliferative Neoplasms	Myeloid
ACH-000823	0.0550921	-0.0150355	KYSE140	Esophageal Squamous Cell Carcinoma	Esophagus/Stomach
ACH-000855	0.121724	-0.153453	KYSE150	Esophageal Squamous Cell Carcinoma	Esophagus/Stomach
ACH-000693	-0.0870588	0.0120591	KYSE180	Esophageal Squamous Cell Carcinoma	Esophagus/Stomach
ACH-002263	-0.00200253	-0.113818	KYSE220	Esophageal Squamous Cell Carcinoma	Esophagus/Stomach
ACH-000873	0.0106617	0.06023	KYSE270	Esophageal Squamous Cell Carcinoma	Esophagus/Stomach
ACH-000777	-0.34024	0.0120238	KYSE30	Esophageal Squamous Cell Carcinoma	Esophagus/Stomach
ACH-000865	-0.0958334	0.013435	KYSE450	Esophageal Squamous Cell Carcinoma	Esophagus/Stomach
ACH-000824	-0.102763	-0.02453	KYSE510	Esophageal Squamous Cell Carcinoma	Esophagus/Stomach
ACH-000637	0.0244616	-0.0250102	KYSE520	Esophageal Squamous Cell Carcinoma	Esophagus/Stomach
ACH-000784	-0.0152555	-0.0485123	KYSE70	Esophageal Squamous Cell Carcinoma	Esophagus/Stomach
ACH-000702	0.122256	0.0219885	L1236	Hodgkin Lymphoma	Lymphoid
ACH-000183	0.00952522	0.0583222	L363	Non-Hodgkin Lymphoma	Lymphoid
ACH-001354	0.0436301	-0.00563404	LAN2	Neuroblastoma	Peripheral Nervous System
ACH-002150	-0.115367	-0.0983274	LB1047RCC	Renal Cell Carcinoma	Kidney
ACH-002265	-0.238428	-0.0734053	LB771HNC	Head and Neck Squamous Cell Carcinoma	Head and Neck
ACH-002156	0.163592	0.0425022	LC1SQ	Non-Small Cell Lung Cancer	Lung
ACH-002035	-0.110096	-0.0185128	LCAM1	Non-Small Cell Lung Cancer	Lung
ACH-000627	-0.0984258	0.0873363	LCLC103H	Non-Small Cell Lung Cancer	Lung
ACH-000471	-0.198858	-0.0271233	LI7	Hepatocellular Carcinoma	Liver
ACH-000769	0.186739	0.0795387	LK2	Non-Small Cell Lung Cancer	Lung
ACH-000255	-0.0656466	0.0566677	LMSU	Esophagogastric Adenocarcinoma	Esophagus/Stomach
ACH-000819	-0.201613	0.0177552	LN18	Diffuse Glioma	CNS/Brain
ACH-000595	-0.701202	-0.00215184	LN229	Diffuse Glioma	CNS/Brain
ACH-000591	-0.242729	-0.132404	LN235	Diffuse Glioma	CNS/Brain
ACH-000128	0.0631559	0.0456203	LN319	Diffuse Glioma	CNS/Brain
ACH-000634	-0.298564	-0.28424	LN340	Diffuse Glioma	CNS/Brain
ACH-000215	-0.166004	-0.01954	LN382	Diffuse Glioma	CNS/Brain
ACH-000455	-0.185298	0.00717897	LN428	Diffuse Glioma	CNS/Brain
ACH-000673	-0.396073	-0.0383674	LN443	Diffuse Glioma	CNS/Brain
ACH-000676	-0.0074623	0.0354176	LN464	Diffuse Glioma	CNS/Brain
ACH-000977	0.0891181	-0.105595	LNCAPCLONEFGC	Prostate Adenocarcinoma	Prostate
ACH-000760	-0.178569	0.0790273	LNZ308	Diffuse Glioma	CNS/Brain
ACH-001547	0.279264	0.0671186	LO68	Pleural Mesothelioma	Pleura
ACH-000176	-0.262092	-0.00847664	LOUNH91	Non-Small Cell Lung Cancer	Lung
ACH-000204	-0.194526	-0.0669883	LP1	Non-Hodgkin Lymphoma	Lymphoid
ACH-001799	-0.210384	-0.00802235	LPS141	Liposarcoma	Soft Tissue
ACH-001793	-0.0857759	0.063764	LPS27	Liposarcoma	Soft Tissue
ACH-001804	-0.016577	0.0666197	LPS510	Liposarcoma	Soft Tissue
ACH-001791	-0.142028	0.0689842	LPS6	Liposarcoma	Soft Tissue
ACH-001802	-0.269449	-0.0436614	LPS853	Liposarcoma	Soft Tissue
ACH-001548	-0.28968	-0.271834	LS	Neuroblastoma	Peripheral Nervous System
ACH-000985	0.188826	0.029826	LS411N	Colorectal Adenocarcinoma	Bowel
ACH-002051	0.103676	-0.0292284	LU134A	Lung Neuroendocrine Tumor	Lung
ACH-001549	-0.0427632	0.000282656	LU135	Lung Neuroendocrine Tumor	Lung
ACH-002077	0.0679421	0.0581354	LU165	Lung Neuroendocrine Tumor	Lung
ACH-000390	-0.0139768	0.0596187	LUDLU1	Non-Small Cell Lung Cancer	Lung
ACH-000787	-0.137021	0.0166408	LXF289	Non-Small Cell Lung Cancer	Lung
ACH-002510	0.00198397	0.099251	M040416	Melanoma	Skin
ACH-000152	-0.206087	-0.0137503	M059K	Diffuse Glioma	CNS/Brain
ACH-000602	0.208435	0.0807902	M07E	Acute Myeloid Leukemia	Myeloid
ACH-001119	0.0984552	-0.115537	MAC2A	Non-Hodgkin Lymphoma	Lymphoid
ACH-000477	-0.148336	0.118733	MALME3M	Melanoma	Skin
ACH-002485	-0.118788	0.0223346	MAVER1	Non-Hodgkin Lymphoma	Lymphoid
ACH-001356	-0.0390073	0.010083	MB1	Anaplastic Thyroid Cancer	Thyroid
ACH-001550	-0.21775	0.0999684	MCC13	Merkel Cell Carcinoma	Skin
ACH-001551	0.011152	-0.12907	MCC142	Merkel Cell Carcinoma	Skin
ACH-001552	-0.149476	-0.0118237	MCC26	Merkel Cell Carcinoma	Skin
ACH-000019	-0.0299353	-0.118314	MCF7	Invasive Breast Carcinoma	Breast
ACH-002160	-0.135762	-0.0828052	MCIXC	Ewing Sarcoma	Bone
ACH-000621	-0.0362941	-0.087907	MDAMB157	Invasive Breast Carcinoma	Breast
ACH-000934	-0.109917	0.0566256	MDAMB361	Invasive Breast Carcinoma	Breast
ACH-000876	-0.240159	-0.000793431	MDAMB415	Invasive Breast Carcinoma	Breast
ACH-000884	0.10364	0.11987	MDAMB435S	Melanoma	Skin
ACH-000573	-0.109231	0.240001	MDAMB436	Invasive Breast Carcinoma	Breast
ACH-000910	0.244624	0.0987236	MDAMB453	Invasive Breast Carcinoma	Breast
ACH-000849	-0.0424434	-0.0264268	MDAMB468	Invasive Breast Carcinoma	Breast
ACH-000935	-0.158179	-0.124682	MDST8	Colorectal Adenocarcinoma	Bowel
ACH-000405	0.0469794	0.0471685	MEC1	Non-Hodgkin Lymphoma	Lymphoid
ACH-001554	0.00439882	-0.0302104	MEL202	Ocular Melanoma	Eye
ACH-002014	-0.0749631	0.0413272	MEL270	Ocular Melanoma	Eye
ACH-002016	-0.40435	-0.0319923	MEL290	Ocular Melanoma	Eye
ACH-000450	-0.0176229	0.0359443	MELHO	Melanoma	Skin
ACH-000881	-0.784181	0.016295	MELJUSO	Melanoma	Skin
ACH-001556	-0.0335965	0.0444208	MERO25	Pleural Mesothelioma	Pleura
ACH-001557	-0.0928197	-0.0354914	MERO41	Pleural Mesothelioma	Pleura
ACH-001558	-0.129847	-0.148446	MERO48A	Pleural Mesothelioma	Pleura
ACH-001559	-0.204679	0.0452284	MERO82	Pleural Mesothelioma	Pleura
ACH-001560	-0.301229	0.0432851	MERO83	Pleural Mesothelioma	Pleura
ACH-001562	-0.187119	0.042338	MERO95	Pleural Mesothelioma	Pleura
ACH-000192	0.0631536	-0.128308	MFE280	Endometrial Carcinoma	Uterus
ACH-000879	-0.12583	0.0865548	MFE296	Endometrial Carcinoma	Uterus
ACH-000988	-0.169675	0.059151	MFE319	Endometrial Carcinoma	Uterus
ACH-001819	-0.0596049	0.0524289	MFM223	Invasive Breast Carcinoma	Breast
ACH-000359	-0.141901	-0.0408891	MG63	Osteosarcoma	Bone
ACH-000391	-0.0285677	-0.0700168	MHHES1	Ewing Sarcoma	Bone
ACH-000078	-0.304786	-0.0422195	MHHNB11	Neuroblastoma	Peripheral Nervous System
ACH-000077	-0.119356	-0.0940822	MJ	Non-Hodgkin Lymphoma	Lymphoid
ACH-002161	0.0584574	-0.0411633	MKN28	Esophagogastric Adenocarcinoma	Esophagus/Stomach
ACH-000356	-0.14041	-0.0503627	MKN45	Esophagogastric Adenocarcinoma	Esophagus/Stomach
ACH-000758	-0.0174945	-0.125593	MKN74	Esophagogastric Adenocarcinoma	Esophagus/Stomach
ACH-001563	-0.441933	-0.0658	MM127	Melanoma	Skin
ACH-001970	-0.00320621	0.0670524	MM253	Melanoma	Skin
ACH-001566	0.15546	0.0525181	MM370	Melanoma	Skin
ACH-001567	-0.0331935	-0.00555344	MM383	Melanoma	Skin
ACH-001568	-0.123615	0.0594293	MM386	Melanoma	Skin
ACH-001570	-0.000353162	0.258233	MM426	Melanoma	Skin
ACH-001973	-0.937002	-0.00968689	MM485	Melanoma	Skin
ACH-001126	0.025094	-0.177887	MOGGUVW	Diffuse Glioma	CNS/Brain
ACH-000362	-0.0505361	0.0457759	MOLM13	Acute Myeloid Leukemia	Myeloid
ACH-001574	-0.22842	0.101154	MOLM14	Acute Myeloid Leukemia	Myeloid
ACH-001128	-0.601918	0.061737	MON	Embryonal Tumor	CNS/Brain
ACH-001129	-0.135541	-0.0748477	MONOMAC1	Acute Myeloid Leukemia	Myeloid
ACH-002710	-0.221295	0.013623	MPNST724	Nerve Sheath Tumor	Peripheral Nervous System
ACH-001360	-0.100095	-0.0187792	MS751	Cervical Squamous Cell Carcinoma	Cervix
ACH-000335	0.171283	0.0853449	MSTO211H	Pleural Mesothelioma	Pleura
ACH-001577	-0.45815	0.0578456	MUTZ8	Acute Myeloid Leukemia	Myeloid
ACH-000045	-0.157984	0.106511	MV411	Acute Myeloid Leukemia	Myeloid
ACH-001134	-0.162218	0.0328972	MYLA	T-Lymphoblastic Leukemia/Lymphoma	Lymphoid
ACH-001993	0.0783562	0.0337472	NALM16	B-Lymphoblastic Leukemia/Lymphoma	Lymphoid
ACH-000938	-0.370629	-0.00839535	NALM6	B-Lymphoblastic Leukemia/Lymphoma	Lymphoid
ACH-000804	0.0152483	0.0803718	NB1	Neuroblastoma	Peripheral Nervous System
ACH-002278	-0.575493	0.0611947	NB10	Neuroblastoma	Peripheral Nervous System
ACH-002280	-0.22525	0.034324	NB13	Neuroblastoma	Peripheral Nervous System
ACH-001303	-0.0544388	-0.106225	NB1643	Neuroblastoma	Peripheral Nervous System
ACH-002282	-0.0330789	-0.129022	NB17	Neuroblastoma	Peripheral Nervous System
ACH-002283	-0.00356817	0.0694668	NB5	Neuroblastoma	Peripheral Nervous System
ACH-002284	-0.206881	0.0439962	NB6	Neuroblastoma	Peripheral Nervous System
ACH-002083	-0.370675	0.124782	NB69	Neuroblastoma	Peripheral Nervous System
ACH-002285	-0.169146	-0.00666541	NB7	Neuroblastoma	Peripheral Nervous System
ACH-002785	-0.0822267	-0.0225703	NCCLMS1C1	Leiomyosarcoma	Soft Tissue
ACH-002799	-0.190395	-0.0673145	NCCMPNST1C1	Nerve Sheath Tumor	Peripheral Nervous System
ACH-002800	-0.208293	-0.114905	NCCMPNST2C1	Nerve Sheath Tumor	Peripheral Nervous System
ACH-000866	-0.130413	-0.00681351	NCIH1048	Lung Neuroendocrine Tumor	Lung
ACH-000510	-0.184578	0.0214877	NCIH1299	Non-Small Cell Lung Cancer	Lung
ACH-000589	0.118265	-0.132797	NCIH1437	Non-Small Cell Lung Cancer	Lung
ACH-000869	-0.0995235	-0.00691471	NCIH1568	Non-Small Cell Lung Cancer	Lung
ACH-000015	-0.208068	0.107779	NCIH1581	Non-Small Cell Lung Cancer	Lung
ACH-000766	-0.132917	0.026035	NCIH1648	Non-Small Cell Lung Cancer	Lung
ACH-000035	-0.0897388	-0.0236365	NCIH1650	Non-Small Cell Lung Cancer	Lung
ACH-000448	-0.0659366	0.0866264	NCIH1666	Non-Small Cell Lung Cancer	Lung
ACH-000021	0.0297251	-0.0130896	NCIH1693	Non-Small Cell Lung Cancer	Lung
ACH-000431	0.0307823	-0.112747	NCIH1694	Lung Neuroendocrine Tumor	Lung
ACH-000747	-0.161204	-0.0113172	NCIH1703	Non-Small Cell Lung Cancer	Lung
ACH-000282	0.00788113	-0.0199536	NCIH1755	Non-Small Cell Lung Cancer	Lung
ACH-000888	-0.274337	-0.0330285	NCIH1793	Non-Small Cell Lung Cancer	Lung
ACH-000559	0.0919629	0.0606144	NCIH1836	Lung Neuroendocrine Tumor	Lung
ACH-000894	-0.0121355	0.00545233	NCIH1869	Non-Small Cell Lung Cancer	Lung
ACH-000434	-0.978553	0.0347469	NCIH1915	Non-Small Cell Lung Cancer	Lung
ACH-000587	-0.0259194	-0.0265378	NCIH1975	Non-Small Cell Lung Cancer	Lung
ACH-001137	-0.486797	-0.183488	NCIH1993	Non-Small Cell Lung Cancer	Lung
ACH-000533	-0.446728	0.0907256	NCIH2004RT	Rhabdoid Cancer	Kidney
ACH-000781	-0.108697	-0.00238718	NCIH2023	Non-Small Cell Lung Cancer	Lung
ACH-000153	-0.134566	0.00804828	NCIH2052	Pleural Mesothelioma	Pleura
ACH-000841	-0.343872	-0.0260646	NCIH2087	Non-Small Cell Lung Cancer	Lung
ACH-000639	-0.141674	-0.0195435	NCIH211	Lung Neuroendocrine Tumor	Lung
ACH-000929	-0.074009	0.113688	NCIH2110	Non-Small Cell Lung Cancer	Lung
ACH-000785	-0.0443644	0.0471913	NCIH2126	Non-Small Cell Lung Cancer	Lung
ACH-000481	0.132565	0.0356709	NCIH2170	Non-Small Cell Lung Cancer	Lung
ACH-000525	-0.0601311	0.0305442	NCIH2171	Lung Neuroendocrine Tumor	Lung
ACH-000924	-0.1585	0.0509536	NCIH2172	Non-Small Cell Lung Cancer	Lung
ACH-000367	-0.365687	-0.107492	NCIH226	Pleural Mesothelioma	Pleura
ACH-000912	-0.219095	0.0534026	NCIH2286	Lung Neuroendocrine Tumor	Lung
ACH-000092	-0.012168	0.0246939	NCIH2452	Pleural Mesothelioma	Pleura
ACH-000648	0.229242	-0.0664873	NCIH28	Pleural Mesothelioma	Pleura
ACH-000700	-0.0506629	-0.253446	NCIH2882	Non-Small Cell Lung Cancer	Lung
ACH-001075	-0.135673	0.0294728	NCIH292	Non-Small Cell Lung Cancer	Lung
ACH-000337	-0.0683494	-0.0639145	NCIH3122	Non-Small Cell Lung Cancer	Lung
ACH-000837	-0.0763146	0.0717062	NCIH322	Non-Small Cell Lung Cancer	Lung
ACH-000800	0.165758	0.0552747	NCIH446	Lung Neuroendocrine Tumor	Lung
ACH-000871	-0.00154757	-0.0387887	NCIH510	Lung Neuroendocrine Tumor	Lung
ACH-000395	-0.217438	-0.0602834	NCIH520	Non-Small Cell Lung Cancer	Lung
ACH-000343	0.0174878	0.052327	NCIH522	Non-Small Cell Lung Cancer	Lung
ACH-000767	0.050954	-0.0667558	NCIH526	Lung Neuroendocrine Tumor	Lung
ACH-000853	-0.161203	0.0163931	NCIH661	Non-Small Cell Lung Cancer	Lung
ACH-000491	-0.138459	0.206011	NCIH716	Colorectal Adenocarcinoma	Bowel
ACH-000355	-0.12776	-0.157651	NCIH82	Lung Neuroendocrine Tumor	Lung
ACH-000416	-0.0823213	0.0181223	NCIH838	Non-Small Cell Lung Cancer	Lung
ACH-000292	-0.00165614	0.01053	NCIH841	Lung Neuroendocrine Tumor	Lung
ACH-000427	-0.1857	0.101119	NCIN87	Esophagogastric Adenocarcinoma	Esophagus/Stomach
ACH-000076	-0.282711	0.0669053	NCO2	Myeloproliferative Neoplasms	Myeloid
ACH-001366	-0.0273334	-0.0177182	NGP	Neuroblastoma	Peripheral Nervous System
ACH-001603	-0.698864	-0.206709	NH12	Neuroblastoma	Peripheral Nervous System
ACH-000001	-0.101825	-0.12839	NIHOVCAR3	Ovarian Epithelial Tumor	Ovary/Fallopian Tube
ACH-001367	-0.0263448	-0.0182178	NMB	Neuroblastoma	Peripheral Nervous System
ACH-000200	-0.0908369	-0.154086	NMCG1	Diffuse Glioma	CNS/Brain
ACH-001605	-0.447943	-0.0463332	NO10	Diffuse Glioma	CNS/Brain
ACH-001606	-0.287927	-0.0742785	NO11	Diffuse Glioma	CNS/Brain
ACH-001977	-0.185622	-0.000117044	NO36	Pleural Mesothelioma	Pleura
ACH-002067	-0.270456	-0.092181	NOS1	Osteosarcoma	Bone
ACH-001608	-0.122461	-0.0443864	NP2	Diffuse Glioma	CNS/Brain
ACH-001609	-0.289294	-0.135493	NP3	Diffuse Glioma	CNS/Brain
ACH-001610	0.0422444	0.0581829	NP5	Diffuse Glioma	CNS/Brain
ACH-001611	-0.30358	0.047815	NP8	Diffuse Glioma	CNS/Brain
ACH-002291	0.0274326	0.0612388	NTERA2CLD1	Non-Seminomatous Germ Cell Tumor	Testis
ACH-000911	-0.0721833	-0.0856078	NUGC3	Esophagogastric Adenocarcinoma	Esophagus/Stomach
ACH-001982	-0.012105	0.0415328	NZM3	Melanoma	Skin
ACH-001986	-0.628348	0.0038057	NZM42	Melanoma	Skin
ACH-001368	-0.197129	0.0163111	OACM51	Esophagogastric Adenocarcinoma	Esophagus/Stomach
ACH-000704	-0.238525	-0.152941	OAW42	Ovarian Epithelial Tumor	Ovary/Fallopian Tube
ACH-000962	0.279513	-0.0886342	OC314	Ovarian Epithelial Tumor	Ovary/Fallopian Tube
ACH-001145	0.0499811	0.0246832	OC316	Ovarian Epithelial Tumor	Ovary/Fallopian Tube
ACH-000113	-0.138884	-0.0319702	OCIAML2	Acute Myeloid Leukemia	Myeloid
ACH-000336	-0.737198	-0.104	OCIAML3	Acute Myeloid Leukemia	Myeloid
ACH-001616	-0.107021	0.0335446	OCILY18	Non-Hodgkin Lymphoma	Lymphoid
ACH-000124	-0.512181	0.0967209	OCILY19	Non-Hodgkin Lymphoma	Lymphoid
ACH-000436	-0.694388	0.0891906	OCIMY7	Non-Hodgkin Lymphoma	Lymphoid
ACH-002179	-0.0025932	0.169409	OCUBM	Invasive Breast Carcinoma	Breast
ACH-001619	0.261251	0.177277	OCUG1	Intracholecystic Papillary Neoplasm	Biliary Tract
ACH-000247	-0.0951468	-0.119653	OCUM1	Esophagogastric Adenocarcinoma	Esophagus/Stomach
ACH-000544	-0.144605	-0.0170306	OE21	Esophageal Squamous Cell Carcinoma	Esophagus/Stomach
ACH-000383	-0.0364382	0.0424443	OE33	Esophagogastric Adenocarcinoma	Esophagus/Stomach
ACH-002018	-0.145861	0.0302381	OMM25	Ocular Melanoma	Eye
ACH-000013	0.0406164	-0.0219466	ONCODG1	Ovarian Epithelial Tumor	Ovary/Fallopian Tube
ACH-001622	-0.191782	-0.0973145	ONDA7	Diffuse Glioma	CNS/Brain
ACH-001623	-0.0542431	-0.0339791	ONDA8	Diffuse Glioma	CNS/Brain
ACH-001624	0.207708	-0.138813	ONDA9	Diffuse Glioma	CNS/Brain
ACH-001992	-0.243	0.019513	ONE58	Pleural Mesothelioma	Pleura
ACH-000776	-0.865886	-0.118016	ONS76	Embryonal Tumor	CNS/Brain
ACH-001814	-0.0253348	0.0437672	OS252	Osteosarcoma	Bone
ACH-001625	-0.3632	0.252836	OSC19	Head and Neck Squamous Cell Carcinoma	Head and Neck
ACH-001626	0.0330461	-0.121938	OSC20	Head and Neck Squamous Cell Carcinoma	Head and Neck
ACH-000159	0.0718509	0.0204201	OSRC2	Renal Cell Carcinoma	Kidney
ACH-000296	0.194479	0.150709	OUMS23	Colorectal Adenocarcinoma	Bowel
ACH-000291	0.0366807	-0.0256752	OV90	Ovarian Epithelial Tumor	Ovary/Fallopian Tube
ACH-002181	0.139237	-0.0258198	OVCA420	Ovarian Epithelial Tumor	Ovary/Fallopian Tube
ACH-000527	-0.0499972	0.0322684	OVISE	Ovarian Epithelial Tumor	Ovary/Fallopian Tube
ACH-000646	0.0214967	0.115109	OVMANA	Ovarian Epithelial Tumor	Ovary/Fallopian Tube
ACH-002183	-0.0154802	0.0947522	OVMIU	Ovarian Epithelial Tumor	Ovary/Fallopian Tube
ACH-000663	0.12338	0.0245383	OVTOKO	Ovarian Epithelial Tumor	Ovary/Fallopian Tube
ACH-002061	0.00696915	-0.00740695	P2URK562	Myeloproliferative Neoplasms	Myeloid
ACH-002059	0.0850472	-0.0336534	P30OHK	B-Lymphoblastic Leukemia/Lymphoma	Lymphoid
ACH-000770	-0.729566	0.00576062	P31FUJ	Acute Myeloid Leukemia	Myeloid
ACH-001374	-0.0487249	-0.151183	PA1	Ovarian Germ Cell Tumor	Ovary/Fallopian Tube
ACH-001377	-0.301865	-0.0787051	PACADD137	Pancreatic Adenocarcinoma	Pancreas
ACH-001380	0.00238773	-0.039567	PACADD165	Pancreatic Adenocarcinoma	Pancreas
ACH-000060	-0.262895	-0.101779	PANC1005	Pancreatic Adenocarcinoma	Pancreas
ACH-000030	0.157271	0.0143064	PC14	Non-Small Cell Lung Cancer	Lung
ACH-000090	0.199415	-0.0675284	PC3	Prostate Adenocarcinoma	Prostate
ACH-002294	-0.00298813	0.226256	PCI15A	Head and Neck Squamous Cell Carcinoma	Head and Neck
ACH-002295	-0.189017	-0.047045	PCI30	Head and Neck Squamous Cell Carcinoma	Head and Neck
ACH-002296	-0.077748	-0.0126456	PCI38	Head and Neck Squamous Cell Carcinoma	Head and Neck
ACH-002297	0.125576	-0.0489877	PCI4B	Head and Neck Squamous Cell Carcinoma	Head and Neck
ACH-002298	0.109644	0.0891103	PCI6A	Head and Neck Squamous Cell Carcinoma	Head and Neck
ACH-001628	0.0399478	-0.120158	PEA1	Ovarian Epithelial Tumor	Ovary/Fallopian Tube
ACH-000619	-0.0248852	-0.0235833	PECAPJ15	Head and Neck Squamous Cell Carcinoma	Head and Neck
ACH-000606	-0.0316266	0.16791	PECAPJ34CLONEC12	Head and Neck Squamous Cell Carcinoma	Head and Neck
ACH-000732	-0.189722	-0.118271	PECAPJ41CLONED2	Head and Neck Squamous Cell Carcinoma	Head and Neck
ACH-000735	0.0730894	-0.00261094	PECAPJ49	Head and Neck Squamous Cell Carcinoma	Head and Neck
ACH-001630	-0.399181	0.00473006	PEO1	Ovarian Epithelial Tumor	Ovary/Fallopian Tube
ACH-001632	-0.0650364	-0.161219	PEO4	Ovarian Epithelial Tumor	Ovary/Fallopian Tube
ACH-000937	-0.0639519	0.0255354	PF382	T-Lymphoblastic Leukemia/Lymphoma	Lymphoid
ACH-001318	0.0408798	-0.0312216	PLCPRF5	Hepatocellular Carcinoma	Liver
ACH-002471	-0.0354504	-0.0380362	PSS008	Osteosarcoma	Bone
ACH-002834	-0.240834	0.0267485	PSS131R	Osteosarcoma	Bone
ACH-000654	-0.0265689	0.00435646	RAJI	Non-Hodgkin Lymphoma	Lymphoid
ACH-000189	-0.170082	-0.0459962	RCC10RGB	Renal Cell Carcinoma	Kidney
ACH-002189	-0.184993	-0.0216194	RCCFG2	Renal Cell Carcinoma	Kidney
ACH-000922	-0.0466451	0.0458852	RCHACV	B-Lymphoblastic Leukemia/Lymphoma	Lymphoid
ACH-000169	-0.73383	-0.0691419	RD	Rhabdomyosarcoma	Soft Tissue
ACH-000960	-0.111812	0.0812551	REH	B-Lymphoblastic Leukemia/Lymphoma	Lymphoid
ACH-000144	-0.362748	0.0619978	RERFGC1B	Esophagogastric Adenocarcinoma	Esophagus/Stomach
ACH-000261	-0.111472	0.0166047	RERFLCAI	Non-Small Cell Lung Cancer	Lung
ACH-000442	-0.277924	0.123988	RERFLCSQ1	Non-Small Cell Lung Cancer	Lung
ACH-001740	-0.118384	-0.00676871	RH28	Rhabdomyosarcoma	Soft Tissue
ACH-000833	-0.142224	0.0228955	RH30	Rhabdomyosarcoma	Soft Tissue
ACH-001765	-0.168234	0.0076716	RH4	Rhabdomyosarcoma	Soft Tissue
ACH-001745	-0.166968	-0.0758285	RHJT	Rhabdomyosarcoma	Soft Tissue
ACH-000398	-0.0980433	-0.085123	RI1	Non-Hodgkin Lymphoma	Lymphoid
ACH-000943	0.0516313	0.0114342	RKO	Colorectal Adenocarcinoma	Bowel
ACH-000371	-0.176781	0.0913465	RL	Non-Hodgkin Lymphoma	Lymphoid
ACH-000965	-0.299312	-0.0257577	RL952	Endometrial Carcinoma	Uterus
ACH-000719	0.0547977	-0.0831454	RMGI	Ovarian Epithelial Tumor	Ovary/Fallopian Tube
ACH-002048	-0.102168	-0.0865707	RMSYM	Rhabdomyosarcoma	Soft Tissue
ACH-000701	-0.0627553	-0.0449445	RMUGS	Ovarian Epithelial Tumor	Ovary/Fallopian Tube
ACH-001639	0.0910718	0.168614	ROS50	Non-Hodgkin Lymphoma	Lymphoid
ACH-001385	-0.0773825	0.0319437	RPMI2650	Head and Neck Squamous Cell Carcinoma	Head and Neck
ACH-000348	-0.0469675	0.0947372	RPMI7951	Melanoma	Skin
ACH-000473	-0.012949	0.0776338	RT112	Bladder Urothelial Carcinoma	Bladder/Urinary Tract
ACH-001183	0.0222155	-0.00182607	RT11284	Bladder Urothelial Carcinoma	Bladder/Urinary Tract
ACH-000614	0.0784673	-0.0245492	RVH421	Melanoma	Skin
ACH-002461	0.0174488	0.0183857	RVH421SKINFV1	Melanoma	Skin
ACH-000037	-0.338592	0.115627	S117	Sarcoma, NOS	Soft Tissue
ACH-002693	-0.513609	0.101269	S462	Nerve Sheath Tumor	Peripheral Nervous System
ACH-000410	-0.117755	0.0250785	SAOS2	Osteosarcoma	Bone
ACH-002029	0.0421897	0.0483099	SAS	Head and Neck Squamous Cell Carcinoma	Head and Neck
ACH-001641	-0.0511236	0.122962	SAT	Head and Neck Squamous Cell Carcinoma	Head and Neck
ACH-000839	0.0280425	-0.165111	SCABER	Bladder Squamous Cell Carcinoma	Bladder/Urinary Tract
ACH-000188	-0.0196463	0.00240768	SCC25	Head and Neck Squamous Cell Carcinoma	Head and Neck
ACH-000238	-0.383239	0.00645205	SCC4	Head and Neck Squamous Cell Carcinoma	Head and Neck
ACH-000181	-0.168068	0.167875	SCC9	Head and Neck Squamous Cell Carcinoma	Head and Neck
ACH-001279	-0.400697	0.119646	SCCOHT1	Ovarian Epithelial Tumor	Ovary/Fallopian Tube
ACH-002198	-0.203479	0.0227821	SCH	Extra Gonadal Germ Cell Tumor	Other
ACH-001386	0.0402261	0.0283264	SCLC22H	Lung Neuroendocrine Tumor	Lung
ACH-001184	0.254218	-0.120454	SCMCRM2	Rhabdomyosarcoma	Soft Tissue
ACH-001280	-0.22433	0.0188838	SCS214	Synovial Sarcoma	Soft Tissue
ACH-001645	0.0161994	-0.153308	SEKI	Melanoma	Skin
ACH-000782	-0.0944994	-0.180472	SEM	B-Lymphoblastic Leukemia/Lymphoma	Lymphoid
ACH-001735	0.138988	0.0121845	SEMK2	B-Lymphoblastic Leukemia/Lymphoma	Lymphoid
ACH-000195	-0.0960077	0.116975	SET2	Acute Myeloid Leukemia	Myeloid
ACH-000609	-0.044926	-0.0769686	SF126	Diffuse Glioma	CNS/Brain
ACH-000887	-0.0682605	-0.0494637	SF172	Diffuse Glioma	CNS/Brain
ACH-000655	-0.202077	0.0222011	SF268	Diffuse Glioma	CNS/Brain
ACH-000376	-0.188498	-0.0377836	SF295	Diffuse Glioma	CNS/Brain
ACH-000273	-0.171951	-0.101591	SF539	Diffuse Glioma	CNS/Brain
ACH-000490	-0.15324	0.013769	SF767	Cervical Squamous Cell Carcinoma	Cervix
ACH-000441	0.0242896	0.0077171	SH4	Melanoma	Skin
ACH-001648	-0.0764429	-0.0626192	SHMAC4	Prostate Adenocarcinoma	Prostate
ACH-001649	-0.207219	0.0440994	SHMAC5	Prostate Adenocarcinoma	Prostate
ACH-001188	0.00243801	-0.0157978	SHSY5Y	Neuroblastoma	Peripheral Nervous System
ACH-000556	-0.0747876	-0.0589454	SIHA	Cervical Squamous Cell Carcinoma	Cervix
ACH-000099	-0.408895	-0.0245813	SIMA	Neuroblastoma	Peripheral Nervous System
ACH-000748	-0.344359	-0.0889855	SJSA1	Osteosarcoma	Bone
ACH-000017	0.0205487	-0.0864203	SKBR3	Invasive Breast Carcinoma	Breast
ACH-001651	0.0707025	-0.0678488	SKGI	Cervical Squamous Cell Carcinoma	Cervix
ACH-001652	-0.072538	-0.00252971	SKGII	Cervical Squamous Cell Carcinoma	Cervix
ACH-002020	-0.00616686	-0.0394786	SKGIIIA	Cervical Squamous Cell Carcinoma	Cervix
ACH-001653	0.126831	-0.135814	SKGT2	Esophagogastric Adenocarcinoma	Esophagus/Stomach
ACH-000361	0.0798642	-0.233255	SKHEP1	Hepatocellular Carcinoma	Liver
ACH-000145	-0.312003	-0.0234392	SKLMS1	Leiomyosarcoma	Soft Tissue
ACH-002005	-0.0849922	0.12284	SKMEL19	Melanoma	Skin
ACH-001190	-0.861106	-0.021701	SKMEL2	Melanoma	Skin
ACH-000810	-0.612828	-0.0609629	SKMEL30	Melanoma	Skin
ACH-002304	-0.141037	0.20115	SKMG1	Diffuse Glioma	CNS/Brain
ACH-000363	-0.13377	0.0185011	SKMM2	Non-Hodgkin Lymphoma	Lymphoid
ACH-001655	-0.258235	-0.0897118	SKN	Uterine Sarcoma/Mesenchymal	Uterus
ACH-002305	-0.0765735	0.0644701	SKN3	Head and Neck Squamous Cell Carcinoma	Head and Neck
ACH-000260	-0.460528	-0.0126358	SKNAS	Neuroblastoma	Peripheral Nervous System
ACH-000366	-0.14806	-0.0455369	SKNDZ	Neuroblastoma	Peripheral Nervous System
ACH-001192	-0.0164877	0.07891	SKNEP1	Ewing Sarcoma	Bone
ACH-000341	-0.288495	0.082502	SKNFI	Neuroblastoma	Peripheral Nervous System
ACH-000039	0.102391	-0.10167	SKNMC	Ewing Sarcoma	Bone
ACH-002922	-0.0145402	0.0482158	SKNMM	Neuroblastoma	Peripheral Nervous System
ACH-001656	-0.438251	0.0110848	SKNO1	Acute Myeloid Leukemia	Myeloid
ACH-000149	-0.169106	-0.0213684	SKNSH	Neuroblastoma	Peripheral Nervous System
ACH-000811	0.0701115	-0.0185329	SKOV3	Ovarian Epithelial Tumor	Ovary/Fallopian Tube
ACH-001193	-0.0140015	0.141207	SKPNDW	Ewing Sarcoma	Bone
ACH-000385	0.0790563	-0.0795491	SKRC20	Renal Cell Carcinoma	Kidney
ACH-001194	0.0585508	-0.100873	SKRC31	Renal Cell Carcinoma	Kidney
ACH-000939	-0.305928	-0.0240812	SKUT1	Uterine Sarcoma/Mesenchymal	Uterus
ACH-000127	-0.163199	0.016413	SLR20	Bladder Urothelial Carcinoma	Bladder/Urinary Tract
ACH-000246	-0.0121056	-0.0501509	SLR23	Renal Cell Carcinoma	Kidney
ACH-000272	0.100867	-0.00880574	SLR24	Renal Cell Carcinoma	Kidney
ACH-000600	0.040087	-0.0464726	SLR26	Renal Cell Carcinoma	Kidney
ACH-002062	0.0551707	-0.0970301	SLVL	Non-Hodgkin Lymphoma	Lymphoid
ACH-001196	-1.1491	0.0231091	SMSCTR	Rhabdomyosarcoma	Soft Tissue
ACH-001197	0.0557301	-0.03329	SMZ1	Non-Hodgkin Lymphoma	Lymphoid
ACH-000504	0.0234489	-0.109178	SNB75	Diffuse Glioma	CNS/Brain
ACH-000618	-0.0561365	0.09956	SNU1041	Head and Neck Squamous Cell Carcinoma	Head and Neck
ACH-000682	0.0149395	-0.01719	SNU1066	Head and Neck Squamous Cell Carcinoma	Head and Neck
ACH-000549	-0.129603	-0.141159	SNU1076	Head and Neck Squamous Cell Carcinoma	Head and Neck
ACH-000302	-0.224982	0.0887752	SNU1077	Endometrial Carcinoma	Uterus
ACH-000209	-0.105267	0.00233832	SNU1079	Intraductal Papillary Neoplasm of the Bile Duct	Biliary Tract
ACH-000368	-0.340327	-0.000399145	SNU1105	Diffuse Glioma	CNS/Brain
ACH-000461	0.00441137	0.208705	SNU1196	Intraductal Papillary Neoplasm of the Bile Duct	Biliary Tract
ACH-002526	-0.227445	-0.0268943	SNU1327	Non-Small Cell Lung Cancer	Lung
ACH-001786	0.151237	0.144453	SNU1544	Colorectal Adenocarcinoma	Bowel
ACH-000581	-0.126975	0.050531	SNU16	Esophagogastric Adenocarcinoma	Esophagus/Stomach
ACH-000483	0.00422941	0.187855	SNU182	Hepatocellular Carcinoma	Liver
ACH-000623	-0.235807	0.0488186	SNU201	Diffuse Glioma	CNS/Brain
ACH-000466	-0.382864	-0.120902	SNU216	Esophagogastric Adenocarcinoma	Esophagus/Stomach
ACH-000141	-0.176355	-0.00549638	SNU308	Intracholecystic Papillary Neoplasm	Biliary Tract
ACH-000907	0.0450492	-0.0407668	SNU349	Renal Cell Carcinoma	Kidney
ACH-000478	-0.361156	0.0464077	SNU387	Hepatocellular Carcinoma	Liver
ACH-000493	0.0244599	0.0351495	SNU423	Hepatocellular Carcinoma	Liver
ACH-000420	0.15779	-0.0673538	SNU449	Hepatocellular Carcinoma	Liver
ACH-000500	-0.0147962	0.258228	SNU46	Head and Neck Squamous Cell Carcinoma	Head and Neck
ACH-000422	-0.236394	-0.00857018	SNU475	Hepatocellular Carcinoma	Liver
ACH-000377	-0.35033	0.00505922	SNU478	Ampullary Carcinoma	Ampulla of Vater
ACH-000303	0.00999296	0.0873071	SNU5	Esophagogastric Adenocarcinoma	Esophagus/Stomach
ACH-000683	0.0769851	-0.012319	SNU503	Colorectal Adenocarcinoma	Bowel
ACH-000325	-0.325948	-0.0402588	SNU620	Esophagogastric Adenocarcinoma	Esophagus/Stomach
ACH-000370	-0.120001	-0.0949519	SNU626	Diffuse Glioma	CNS/Brain
ACH-001664	-0.195398	-0.0372017	SNU638	Esophagogastric Adenocarcinoma	Esophagus/Stomach
ACH-000407	-0.0571115	-0.0398817	SNU685	Endometrial Carcinoma	Uterus
ACH-000898	-0.38206	-0.0981075	SNU719	Esophagogastric Adenocarcinoma	Esophagus/Stomach
ACH-002523	-0.359197	0.014337	SNU739	Hepatocellular Carcinoma	Liver
ACH-000537	-0.119662	-0.0170546	SNU761	Hepatocellular Carcinoma	Liver
ACH-000280	-0.126618	0.0452714	SNU840	Ovarian Epithelial Tumor	Ovary/Fallopian Tube
ACH-000316	-0.307257	-0.00600103	SNU886	Hepatocellular Carcinoma	Liver
ACH-000722	-0.14226	-0.191515	SNUC1	Colorectal Adenocarcinoma	Bowel
ACH-000959	-0.38697	0.0370314	SNUC4	Colorectal Adenocarcinoma	Bowel
ACH-000970	0.0996177	-0.0911549	SNUC5	Colorectal Adenocarcinoma	Bowel
ACH-001858	-0.0386142	0.0581212	SSP25	Intraductal Papillary Neoplasm of the Bile Duct	Biliary Tract
ACH-000567	-0.0116143	0.0979075	ST486	Non-Hodgkin Lymphoma	Lymphoid
ACH-000664	-0.111649	-0.0125768	SUDHL1	Non-Hodgkin Lymphoma	Lymphoid
ACH-000271	-0.231465	0.0396038	SUDHL10	Non-Hodgkin Lymphoma	Lymphoid
ACH-000365	-0.112443	0.0494495	SUDHL4	Non-Hodgkin Lymphoma	Lymphoid
ACH-000660	-0.309074	0.125117	SUDHL5	Non-Hodgkin Lymphoma	Lymphoid
ACH-000656	0.0320329	0.115568	SUDHL8	Non-Hodgkin Lymphoma	Lymphoid
ACH-001388	0.164134	-0.0336783	SUM102PT	Invasive Breast Carcinoma	Breast
ACH-001389	-0.212435	0.0346799	SUM1315MO2	Invasive Breast Carcinoma	Breast
ACH-001390	-0.815129	-0.147745	SUM149PT	Invasive Breast Carcinoma	Breast
ACH-001391	-0.0562827	-0.0600185	SUM159PT	Invasive Breast Carcinoma	Breast
ACH-001392	-0.014786	-0.11255	SUM185PE	Invasive Breast Carcinoma	Breast
ACH-001393	-0.0455463	0.109937	SUM190PT	Invasive Breast Carcinoma	Breast
ACH-001396	-0.197504	0.0639807	SUM52PE	Invasive Breast Carcinoma	Breast
ACH-000226	0.0469246	0.0887187	SUPM2	Non-Hodgkin Lymphoma	Lymphoid
ACH-000953	-0.031997	0.0258814	SUPT1	T-Lymphoblastic Leukemia/Lymphoma	Lymphoid
ACH-001668	-0.250206	0.505737	SUSA	Non-Seminomatous Germ Cell Tumor	Testis
ACH-000437	0.0143307	-0.0227715	SW1088	Diffuse Glioma	CNS/Brain
ACH-000890	-0.162739	0.0618923	SW1271	Lung Neuroendocrine Tumor	Lung
ACH-001398	0.183019	-0.178211	SW156	Renal Cell Carcinoma	Kidney
ACH-000958	0.0655389	-0.0294649	SW48	Colorectal Adenocarcinoma	Bowel
ACH-000163	-0.937486	-0.0988328	SW579	Head and Neck Squamous Cell Carcinoma	Head and Neck
ACH-001400	-0.340335	0.0592296	SW954	Squamous Cell Carcinoma of the Vulva/Vagina	Vulva/Vagina
ACH-001274	-0.074917	0.00881407	SW982	Synovial Sarcoma	Soft Tissue
ACH-001275	-0.312968	0.0800333	SYO1	Synovial Sarcoma	Soft Tissue
ACH-000018	-0.608745	-0.0527377	T24	Bladder Urothelial Carcinoma	Bladder/Urinary Tract
ACH-002021	0.00908793	0.184918	T3M3	Gestational Trophoblastic Disease	Uterus
ACH-002042	0.039609	-0.0854151	T3M5	Head and Neck Squamous Cell Carcinoma	Head and Neck
ACH-000147	0.0623309	0.0876448	T47D	Invasive Breast Carcinoma	Breast
ACH-000571	-0.0549099	-0.0880385	T98G	Diffuse Glioma	CNS/Brain
ACH-001670	-0.027059	-0.0429959	TASK1	Embryonal Tumor	CNS/Brain
ACH-001283	-0.141945	-0.0309086	TC106	Ewing Sarcoma	Bone
ACH-001430	-0.0538268	0.0619057	TC138	Ewing Sarcoma	Bone
ACH-001431	-0.0111625	0.0829514	TC205	Ewing Sarcoma	Bone
ACH-001205	-0.0685613	0.0156071	TC32	Ewing Sarcoma	Bone
ACH-000424	-0.128605	0.0276952	TC71	Ewing Sarcoma	Bone
ACH-000720	-0.050791	-0.0804289	TCCSUP	Bladder Urothelial Carcinoma	Bladder/Urinary Tract
ACH-000561	-0.361991	0.0449314	TDOTT	Esophageal Squamous Cell Carcinoma	Esophagus/Stomach
ACH-000647	-0.0373274	-0.0364431	TE1	Esophageal Squamous Cell Carcinoma	Esophagus/Stomach
ACH-000318	-0.298541	-0.0791953	TE10	Esophageal Squamous Cell Carcinoma	Esophagus/Stomach
ACH-000488	-0.231972	-0.027987	TE11	Esophageal Squamous Cell Carcinoma	Esophagus/Stomach
ACH-000917	0.0283199	0.0228332	TE4	Esophageal Squamous Cell Carcinoma	Esophagus/Stomach
ACH-000408	-0.100229	0.122545	TE5	Esophageal Squamous Cell Carcinoma	Esophagus/Stomach
ACH-000605	-0.193898	-0.0535103	TE6	Esophageal Squamous Cell Carcinoma	Esophagus/Stomach
ACH-000452	-0.303668	0.0512788	TE8	Esophageal Squamous Cell Carcinoma	Esophagus/Stomach
ACH-000694	-0.100818	-0.05315	TE9	Esophageal Squamous Cell Carcinoma	Esophagus/Stomach
ACH-000387	-0.425576	0.0337513	TF1	Acute Myeloid Leukemia	Myeloid
ACH-002023	-0.185515	0.0324873	TGBC18TKB	Ampullary Carcinoma	Ampulla of Vater
ACH-001861	-0.0659009	0.103915	TGBC1TKB	Intracholecystic Papillary Neoplasm	Biliary Tract
ACH-001674	-0.0647315	0.141019	TGW	Neuroblastoma	Peripheral Nervous System
ACH-000146	-0.734822	0.0320123	THP1	Acute Myeloid Leukemia	Myeloid
ACH-000592	0.0236391	-0.0985562	TM31	Diffuse Glioma	CNS/Brain
ACH-002202	-0.187735	-0.113225	TMK1	Esophagogastric Adenocarcinoma	Esophagus/Stomach
ACH-002080	-0.0747737	0.0685554	TN2	Neuroblastoma	Peripheral Nervous System
ACH-001403	-0.00425323	-0.141425	TO14	Ovarian Epithelial Tumor	Ovary/Fallopian Tube
ACH-000048	0.0718424	0.0269692	TOV112D	Ovarian Epithelial Tumor	Ovary/Fallopian Tube
ACH-001675	0.0319701	-0.0137525	TR146	Head and Neck Squamous Cell Carcinoma	Head and Neck
ACH-000716	-1.05963	-0.00877519	TT2609C02	Well-Differentiated Thyroid Cancer	Thyroid
ACH-001211	-0.14681	0.0976674	TTC549	Embryonal Tumor	CNS/Brain
ACH-001212	0.0911741	0.133354	TTC642	Embryonal Tumor	CNS/Brain
ACH-000597	-0.147414	-0.0148432	TTC709	Embryonal Tumor	CNS/Brain
ACH-000459	0.0206799	-0.0666401	TUHR10TKB	Renal Cell Carcinoma	Kidney
ACH-000317	0.0839803	0.0692164	TUHR14TKB	Renal Cell Carcinoma	Kidney
ACH-000495	0.091447	-0.121196	TUHR4TKB	Renal Cell Carcinoma	Kidney
ACH-000430	-0.406347	0.0547279	TYKNU	Ovarian Epithelial Tumor	Ovary/Fallopian Tube
ACH-000232	-0.205126	-0.0650458	U251MG	Diffuse Glioma	CNS/Brain
ACH-001172	-0.353302	-0.0237147	U251MGDM	Diffuse Glioma	CNS/Brain
ACH-001677	0.0108591	0.068568	U2904	Non-Hodgkin Lymphoma	Lymphoid
ACH-000364	-0.246695	0.013126	U2OS	Osteosarcoma	Bone
ACH-000036	-0.596831	-0.0864455	U343	Diffuse Glioma	CNS/Brain
ACH-000075	-0.0381358	-0.217659	U87MG	Diffuse Glioma	CNS/Brain
ACH-000406	-0.117372	0.0558534	U937	Acute Myeloid Leukemia	Myeloid
ACH-000579	0.0715037	-0.0898371	UACC257	Melanoma	Skin
ACH-000425	0.0488605	0.0438488	UACC62	Melanoma	Skin
ACH-000554	-0.354527	-0.12541	UACC893	Invasive Breast Carcinoma	Breast
ACH-000741	-0.100937	-0.0506215	UBLC1	Bladder Urothelial Carcinoma	Bladder/Urinary Tract
ACH-001685	-0.03478	-0.0213998	UHO1	Hodgkin Lymphoma	Lymphoid
ACH-001687	-0.176446	0.0252544	UMRC3	Renal Cell Carcinoma	Kidney
ACH-001688	0.151337	-0.141386	UMRC7	Renal Cell Carcinoma	Kidney
ACH-000834	-0.129327	0.0332904	UMUC1	Bladder Urothelial Carcinoma	Bladder/Urinary Tract
ACH-001412	0.105039	-0.116424	UMUC10	Bladder Urothelial Carcinoma	Bladder/Urinary Tract
ACH-001413	-0.118253	-0.0286084	UMUC11	Bladder Urothelial Carcinoma	Bladder/Urinary Tract
ACH-001407	0.148411	-0.0399765	UMUC13	Bladder Urothelial Carcinoma	Bladder/Urinary Tract
ACH-001408	0.0395497	0.0950502	UMUC14	Urethral Cancer	Bladder/Urinary Tract
ACH-001409	-0.245939	-0.327238	UMUC16	Bladder Urothelial Carcinoma	Bladder/Urinary Tract
ACH-001411	-0.236942	0.00291445	UMUC5	Bladder Squamous Cell Carcinoma	Bladder/Urinary Tract
ACH-001414	-0.00384347	-0.0529772	UMUC6	Bladder Urothelial Carcinoma	Bladder/Urinary Tract
ACH-001415	0.0878619	0.0578387	UMUC7	Bladder Urothelial Carcinoma	Bladder/Urinary Tract
ACH-001416	-0.853499	0.0288801	UMUC9	Bladder Urothelial Carcinoma	Bladder/Urinary Tract
ACH-000262	-0.074442	-0.000396322	UOK101	Renal Cell Carcinoma	Kidney
ACH-001690	-0.0448981	-0.0472897	UPCISCC026	Head and Neck Squamous Cell Carcinoma	Head and Neck
ACH-001691	-0.0445566	0.00241151	UPCISCC029A	Head and Neck Squamous Cell Carcinoma	Head and Neck
ACH-001692	-0.0433751	0.0412677	UPCISCC040	Head and Neck Squamous Cell Carcinoma	Head and Neck
ACH-001694	-0.103426	0.122579	UPCISCC074	Head and Neck Squamous Cell Carcinoma	Head and Neck
ACH-001696	-0.0446818	0.0619696	UPCISCC111	Head and Neck Squamous Cell Carcinoma	Head and Neck
ACH-001698	-0.117868	-0.00571457	UPCISCC116	Head and Neck Squamous Cell Carcinoma	Head and Neck
ACH-001699	-0.0649027	-0.0300276	UPCISCC131	Head and Neck Squamous Cell Carcinoma	Head and Neck
ACH-001228	-0.089888	-0.0382645	UPCISCC152	Head and Neck Squamous Cell Carcinoma	Head and Neck
ACH-001229	-0.281364	-0.0768295	UPCISCC154	Head and Neck Squamous Cell Carcinoma	Head and Neck
ACH-001701	-0.0368772	0.00372665	UPCISCC200	Head and Neck Squamous Cell Carcinoma	Head and Neck
ACH-002926	-0.283674	0.0214922	UPMD1	Ocular Melanoma	Eye
ACH-001232	-0.231418	0.0990605	UW228	Embryonal Tumor	CNS/Brain
ACH-001418	-0.167863	-0.0469026	UWB1289	Ovarian Epithelial Tumor	Ovary/Fallopian Tube
ACH-001702	0.0483053	0.00836695	VAESBJ	Epithelioid Sarcoma	Soft Tissue
ACH-000115	-0.0815315	-0.130523	VCAP	Prostate Adenocarcinoma	Prostate
ACH-000545	-0.149478	-0.107492	VMCUB1	Bladder Urothelial Carcinoma	Bladder/Urinary Tract
ACH-001233	-0.0852358	-0.115104	VMRCLCD	Non-Small Cell Lung Cancer	Lung
ACH-000484	-0.0430726	-0.0525167	VMRCRCW	Renal Cell Carcinoma	Kidney
ACH-001419	-0.0410192	0.105054	VP229	Invasive Breast Carcinoma	Breast
ACH-001707	-0.00356327	0.214751	WAOSEL	Non-Hodgkin Lymphoma	Lymphoid
ACH-001421	0.0345365	-0.00951859	WERIRB1	Retinoblastoma	Eye
ACH-000304	-0.0580337	0.0954285	WM115	Melanoma	Skin
ACH-000661	-0.00322743	-0.0604028	WM1799	Melanoma	Skin
ACH-001239	0.0770323	0.0506674	WM2664	Melanoma	Skin
ACH-002508	-0.392776	-0.0170148	WM3211	Melanoma	Skin
ACH-002687	-0.710245	0.162043	WM3772F	Ocular Melanoma	Eye
ACH-000827	-0.00459902	0.0483647	WM793	Melanoma	Skin
ACH-000899	0.178513	0.264156	WM88	Melanoma	Skin
ACH-000765	0.0784734	0.063308	WM983B	Melanoma	Skin
ACH-001422	0.0124476	-0.0727373	WPE1NA22	Prostate Adenocarcinoma	Prostate
ACH-001709	-0.10164	0.0788273	WSUNHL	Non-Hodgkin Lymphoma	Lymphoid
ACH-001295	-0.00589257	-0.033413	Y79	Retinoblastoma	Eye
ACH-001277	-0.446931	0.156235	YAMATO	Synovial Sarcoma	Soft Tissue
ACH-000836	-0.206348	-0.0879602	YD15	Head and Neck Squamous Cell Carcinoma	Head and Neck
ACH-000762	-0.0805305	-0.137495	YD38	Head and Neck Squamous Cell Carcinoma	Head and Neck
ACH-000469	-0.214241	-0.0063137	YH13	Diffuse Glioma	CNS/Brain
ACH-000570	-0.300609	-0.0294344	YKG1	Diffuse Glioma	CNS/Brain
ACH-001864	0.0856664	0.138531	YSCCC	Intraductal Papillary Neoplasm of the Bile Duct	Biliary Tract
ACH-002847	-0.0623955	-0.0298004	YUHOIN0650	Melanoma	Skin
ACH-000097	-0.0933558	-0.00213549	ZR751	Invasive Breast Carcinoma	Breast
MEDIAN	-0.0991547	-0.00256258
AVG	-0.155482	-0.000593896
Q1	-0.236052	-0.0529874
Q2	-0.0991547	-0.00256258
Q3	-0.0035645	0.0546247

## Sheet: KRAS MT Effect
DepMap ID	c-RAF/RAF1 Gene Effect (Chronos) CRISPR (DepMap Public 23Q2+Score, Chronos)	PDE8A Gene Effect (Chronos) CRISPR (DepMap Public 23Q2+Score, Chronos)	Cell Line Name	Primary Disease	Lineage	KRAS mutation details	KRAS Mutations
ACH-001669	-0.00909913	-0.0502122	TANOUE	B-Lymphoblastic Leukemia/Lymphoma	Lymphoid	FRAME_SHIFT_DEL (p.K185fs); COSMIC hotspot	Damaging
ACH-000838	-0.398896	-0.0318434	AMO1	Non-Hodgkin Lymphoma	Lymphoid	MISSENSE (p.A146T); COSMIC hotspot	Hotspot
ACH-001459	-0.573387	-0.0892907	C80	Colorectal Adenocarcinoma	Bowel	MISSENSE (p.A146V); COSMIC hotspot	Other
ACH-001634	-0.0688998	0.00293632	PGA1	Non-Hodgkin Lymphoma	Lymphoid	MISSENSE (p.A146V); COSMIC hotspot	Other
ACH-000294	-0.947278	0.233303	NB4	Acute Myeloid Leukemia	Myeloid	MISSENSE (p.A18D); COSMIC hotspot	Other
ACH-000947	-0.225686	-0.037434	OVK18	Ovarian Epithelial Tumor	Ovary/Fallopian Tube	MISSENSE (p.A59G); COSMIC hotspot	Other
ACH-000489	-1.40156	0.0596138	SW1116	Colorectal Adenocarcinoma	Bowel	MISSENSE (p.G12A); COSMIC hotspot	Hotspot
ACH-000763	-0.53104	0.00358757	MM1S	Non-Hodgkin Lymphoma	Lymphoid	MISSENSE (p.G12A); COSMIC hotspot	Hotspot
ACH-000791	-0.168824	-0.0405103	RERFLCAD1	Non-Small Cell Lung Cancer	Lung	MISSENSE (p.G12A); COSMIC hotspot	Hotspot
ACH-000817	-0.424145	0.0206113	RPMI8226	Non-Hodgkin Lymphoma	Lymphoid	MISSENSE (p.G12A); COSMIC hotspot	Hotspot
ACH-000886	-0.0811267	0.0257616	NCIH2009	Non-Small Cell Lung Cancer	Lung	MISSENSE (p.G12A); COSMIC hotspot	Hotspot
ACH-000916	-0.238508	0.125238	NCIH1573	Non-Small Cell Lung Cancer	Lung	MISSENSE (p.G12A); COSMIC hotspot	Hotspot
ACH-001375	-0.111368	-0.141911	PACADD119	Pancreatic Adenocarcinoma	Pancreas	MISSENSE (p.G12A); COSMIC hotspot	Hotspot
ACH-001460	-0.33674	-0.235821	C84	Colorectal Adenocarcinoma	Bowel	MISSENSE (p.G12A); COSMIC hotspot	Hotspot
ACH-001654	-0.708137	0.0186843	SKGT4	Esophagogastric Adenocarcinoma	Esophagus/Stomach	MISSENSE (p.G12A); COSMIC hotspot	Hotspot
ACH-000311	0.0211789	0.0533933	NCIH2122	Non-Small Cell Lung Cancer	Lung	MISSENSE (p.G12C); COSMIC hotspot	Hotspot
ACH-000421	-0.501496	-0.0337384	SW837	Colorectal Adenocarcinoma	Bowel	MISSENSE (p.G12C); COSMIC hotspot	Hotspot
ACH-000438	-0.474398	0.0643754	LU65	Non-Small Cell Lung Cancer	Lung	MISSENSE (p.G12C); COSMIC hotspot	Hotspot
ACH-000444	-0.0114252	-0.0392841	LU99	Non-Small Cell Lung Cancer	Lung	MISSENSE (p.G12C); COSMIC hotspot	Hotspot
ACH-000470	-0.0762404	-0.109843	SW1463	Colorectal Adenocarcinoma	Bowel	MISSENSE (p.G12C); COSMIC hotspot	Hotspot
ACH-000496	-0.697831	0.0387188	NCIH1792	Non-Small Cell Lung Cancer	Lung	MISSENSE (p.G12C); COSMIC hotspot	Hotspot
ACH-000511	-1.00487	0.0487459	CALU1	Non-Small Cell Lung Cancer	Lung	MISSENSE (p.G12C); COSMIC hotspot	Hotspot
ACH-000521	0.276446	-0.120054	NCIH2030	Non-Small Cell Lung Cancer	Lung	MISSENSE (p.G12C); COSMIC hotspot	Hotspot
ACH-000522	-0.134081	-0.0771882	UMUC3	Bladder Urothelial Carcinoma	Bladder/Urinary Tract	MISSENSE (p.G12C); COSMIC hotspot	Hotspot
ACH-000601	-0.277745	0.0558236	MIAPACA2	Pancreatic Adenocarcinoma	Pancreas	MISSENSE (p.G12C); COSMIC hotspot	Hotspot
ACH-000667	-0.0300967	-0.0534643	HCC44	Non-Small Cell Lung Cancer	Lung	MISSENSE (p.G12C); COSMIC hotspot	Hotspot
ACH-000677	-0.082029	-0.0548793	SW1573	Non-Small Cell Lung Cancer	Lung	MISSENSE (p.G12C); COSMIC hotspot	Hotspot
ACH-000809	-0.434224	0.0140389	KYSE410	Esophageal Squamous Cell Carcinoma	Esophagus/Stomach	MISSENSE (p.G12C); COSMIC hotspot	Hotspot
ACH-000845	-0.0227678	-0.0181256	NCIH1373	Non-Small Cell Lung Cancer	Lung	MISSENSE (p.G12C); COSMIC hotspot	Hotspot
ACH-000860	-0.166054	0.0274099	NCIH358	Non-Small Cell Lung Cancer	Lung	MISSENSE (p.G12C); COSMIC hotspot	Hotspot
ACH-000861	-0.270534	0.00685847	HOP62	Non-Small Cell Lung Cancer	Lung	MISSENSE (p.G12C); COSMIC hotspot	Hotspot
ACH-000900	0.226653	0.101532	NCIH23	Non-Small Cell Lung Cancer	Lung	MISSENSE (p.G12C); COSMIC hotspot	Hotspot
ACH-001402	-0.290544	-0.0121379	SW756	Cervical Squamous Cell Carcinoma	Cervix	MISSENSE (p.G12C); COSMIC hotspot	Hotspot
ACH-002025	-0.115415	0.037577	TT1TKB	Colorectal Adenocarcinoma	Bowel	MISSENSE (p.G12C); COSMIC hotspot	Hotspot
ACH-002654	-0.161624	-0.424549	JVE015	Colorectal Adenocarcinoma	Bowel	MISSENSE (p.G12C); COSMIC hotspot	Hotspot
ACH-000007	-0.955415	0.00775013	LS513	Colorectal Adenocarcinoma	Bowel	MISSENSE (p.G12D); COSMIC hotspot	Hotspot
ACH-000042	-0.856108	-0.128106	PANC0203	Pancreatic Adenocarcinoma	Pancreas	MISSENSE (p.G12D); COSMIC hotspot	Hotspot
ACH-000093	-0.166515	0.163434	PANC0504	Pancreatic Adenocarcinoma	Pancreas	MISSENSE (p.G12D); COSMIC hotspot	Hotspot
ACH-000094	0.0341974	0.08833	HPAFII	Pancreatic Adenocarcinoma	Pancreas	MISSENSE (p.G12D); COSMIC hotspot	Hotspot
ACH-000114	-0.476317	-0.0286301	SU8686	Pancreatic Adenocarcinoma	Pancreas	MISSENSE (p.G12D); COSMIC hotspot	Hotspot
ACH-000155	-0.288246	0.0319952	SW1990	Pancreatic Adenocarcinoma	Pancreas	MISSENSE (p.G12D); COSMIC hotspot	Hotspot
ACH-000164	-0.0890412	0.013131	PANC1	Pancreatic Adenocarcinoma	Pancreas	MISSENSE (p.G12D); COSMIC hotspot	Hotspot
ACH-000182	-0.0806138	-0.00114239	SNU869	Ampullary Carcinoma	Ampulla of Vater	MISSENSE (p.G12D); COSMIC hotspot	Hotspot
ACH-000222	-0.176143	0.0323561	ASPC1	Pancreatic Adenocarcinoma	Pancreas	MISSENSE (p.G12D); COSMIC hotspot	Hotspot
ACH-000235	-0.426091	-0.0224587	PANC0403	Pancreatic Adenocarcinoma	Pancreas	MISSENSE (p.G12D); COSMIC hotspot	Hotspot
ACH-000265	-0.191206	0.0243012	KP4	Pancreatic Adenocarcinoma	Pancreas	MISSENSE (p.G12D); COSMIC hotspot	Hotspot
ACH-000286	0.173763	0.0748058	SNU1033	Colorectal Adenocarcinoma	Bowel	MISSENSE (p.G12D); COSMIC hotspot	Hotspot
ACH-000307	-0.0233123	-0.0341681	PK1	Pancreatic Adenocarcinoma	Pancreas	MISSENSE (p.G12D); COSMIC hotspot	Hotspot
ACH-000339	-0.347496	-0.0247932	HCC461	Non-Small Cell Lung Cancer	Lung	MISSENSE (p.G12D); COSMIC hotspot	Hotspot
ACH-000350	-0.509701	-0.0992476	COLO678	Colorectal Adenocarcinoma	Bowel	MISSENSE (p.G12D); COSMIC hotspot	Hotspot
ACH-000417	-0.907609	0.106668	PANC0813	Pancreatic Adenocarcinoma	Pancreas	MISSENSE (p.G12D); COSMIC hotspot	Hotspot
ACH-000460	-0.391638	-0.0668122	SNU8	Ovarian Epithelial Tumor	Ovary/Fallopian Tube	MISSENSE (p.G12D); COSMIC hotspot	Hotspot
ACH-000468	-0.542324	-0.0544762	PK45H	Pancreatic Adenocarcinoma	Pancreas	MISSENSE (p.G12D); COSMIC hotspot	Hotspot
ACH-000485	-0.595539	-0.0283081	GSU	Esophagogastric Adenocarcinoma	Esophagus/Stomach	MISSENSE (p.G12D); COSMIC hotspot	Hotspot
ACH-000517	-0.41254	-0.0159005	SNU410	Pancreatic Adenocarcinoma	Pancreas	MISSENSE (p.G12D); COSMIC hotspot	Hotspot
ACH-000532	-0.481061	-0.0227672	SNU61	Colorectal Adenocarcinoma	Bowel	MISSENSE (p.G12D); COSMIC hotspot	Hotspot
ACH-000542	-0.674076	-0.0496184	HEYA8	Ovarian Epithelial Tumor	Ovary/Fallopian Tube	MISSENSE (p.G12D); COSMIC hotspot	Hotspot
ACH-000652	-0.254022	0.141028	SUIT2	Pancreatic Adenocarcinoma	Pancreas	MISSENSE (p.G12D); COSMIC hotspot	Hotspot
ACH-000685	0.0757322	-0.144364	L33	Adenosquamous Carcinoma of the Pancreas	Pancreas	MISSENSE (p.G12D); COSMIC hotspot	Hotspot
ACH-000688	-0.0189948	0.168115	OV7	Ovarian Epithelial Tumor	Ovary/Fallopian Tube	MISSENSE (p.G12D); COSMIC hotspot	Hotspot
ACH-000736	-0.0220571	-0.0371763	SNU601	Esophagogastric Adenocarcinoma	Esophagus/Stomach	MISSENSE (p.G12D); COSMIC hotspot	Hotspot
ACH-000757	-0.121193	0.185481	A427	Non-Small Cell Lung Cancer	Lung	MISSENSE (p.G12D); COSMIC hotspot	Hotspot
ACH-000796	-0.167037	-0.0196289	MCAS	Ovarian Epithelial Tumor	Ovary/Fallopian Tube	MISSENSE (p.G12D); COSMIC hotspot	Hotspot
ACH-000831	-0.108624	0.0450767	HEC50B	Endometrial Carcinoma	Uterus	MISSENSE (p.G12D); COSMIC hotspot	Hotspot
ACH-000880	-0.447291	-0.126401	AGS	Esophagogastric Adenocarcinoma	Esophagus/Stomach	MISSENSE (p.G12D); COSMIC hotspot	Hotspot
ACH-000932	-0.2891	0.0381782	SNU1	Esophagogastric Adenocarcinoma	Esophagus/Stomach	MISSENSE (p.G12D); COSMIC hotspot	Hotspot
ACH-000941	-0.144888	-0.0409508	HEC1B	Endometrial Carcinoma	Uterus	MISSENSE (p.G12D); COSMIC hotspot	Hotspot
ACH-000957	-0.152956	0.0988017	LS180	Colorectal Adenocarcinoma	Bowel	MISSENSE (p.G12D); COSMIC hotspot	Hotspot
ACH-000976	-0.171651	0.00124536	HUCCT1	Intraductal Papillary Neoplasm of the Bile Duct	Biliary Tract	MISSENSE (p.G12D); COSMIC hotspot	Hotspot
ACH-001098	-1.0225	-0.00951575	KCIMOH1	Pancreatic Adenocarcinoma	Pancreas	MISSENSE (p.G12D); COSMIC hotspot	Hotspot
ACH-001107	-0.19733	-0.0244739	KP1N	Pancreatic Adenocarcinoma	Pancreas	MISSENSE (p.G12D); COSMIC hotspot	Hotspot
ACH-001345	-0.149225	-0.0973532	GP5D	Colorectal Adenocarcinoma	Bowel	MISSENSE (p.G12D); COSMIC hotspot	Hotspot
ACH-001382	-0.405542	-0.0529599	PACADD188	Pancreatic Adenocarcinoma	Pancreas	MISSENSE (p.G12D); COSMIC hotspot	Hotspot
ACH-001394	-0.482278	-0.052969	SUM229PE	Invasive Breast Carcinoma	Breast	MISSENSE (p.G12D); COSMIC hotspot	Hotspot
ACH-001494	-0.668332	0.0546351	EGI1	Intraductal Papillary Neoplasm of the Bile Duct	Biliary Tract	MISSENSE (p.G12D); COSMIC hotspot	Hotspot
ACH-001517	0.0808486	-0.0296919	HEC1	Endometrial Carcinoma	Uterus	MISSENSE (p.G12D); COSMIC hotspot	Hotspot
ACH-001536	-0.152502	-0.166765	KKU100	Intraductal Papillary Neoplasm of the Bile Duct	Biliary Tract	MISSENSE (p.G12D); COSMIC hotspot	Hotspot
ACH-001650	-0.289972	0.242506	SISO	Cervical Adenocarcinoma	Cervix	MISSENSE (p.G12D); COSMIC hotspot	Hotspot
ACH-001843	-0.00308526	-0.0670883	ICC3	Intraductal Papillary Neoplasm of the Bile Duct	Biliary Tract	MISSENSE (p.G12D); COSMIC hotspot	Hotspot
ACH-001849	-0.181214	-0.0228772	ICC9	Intraductal Papillary Neoplasm of the Bile Duct	Biliary Tract	MISSENSE (p.G12D); COSMIC hotspot	Hotspot
ACH-001862	-0.298712	-0.00305555	TGBC52TKB	Ampullary Carcinoma	Ampulla of Vater	MISSENSE (p.G12D); COSMIC hotspot	Hotspot
ACH-002070	-0.0109562	2.34861e-05	HKBMM	Meningothelial Tumor	CNS/Brain	MISSENSE (p.G12D); COSMIC hotspot	Hotspot
ACH-002140	-0.4923	0.160944	HEY	Ovarian Epithelial Tumor	Ovary/Fallopian Tube	MISSENSE (p.G12D); COSMIC hotspot	Hotspot
ACH-002186	-0.178214	-0.0221351	PL4	Pancreatic Adenocarcinoma	Pancreas	MISSENSE (p.G12D); COSMIC hotspot	Hotspot
ACH-002486	0.0192945	-0.0475005	MESOV	Ovarian Epithelial Tumor	Ovary/Fallopian Tube	MISSENSE (p.G12D); COSMIC hotspot	Hotspot
ACH-002647	0.02655	0.014746	CCC5	Intraductal Papillary Neoplasm of the Bile Duct	Biliary Tract	MISSENSE (p.G12D); COSMIC hotspot	Hotspot
ACH-002680	-0.431284	0.00792365	170MGBA	Diffuse Glioma	CNS/Brain	MISSENSE (p.G12D); COSMIC hotspot	Hotspot
ACH-000718	-0.45817	0.040587	NCIH2291	Non-Small Cell Lung Cancer	Lung	MISSENSE (p.G12F); COSMIC hotspot	Other
ACH-001857	0.144511	-0.0840427	SG231	Intraductal Papillary Neoplasm of the Bile Duct	Biliary Tract	MISSENSE (p.G12F); COSMIC hotspot	Other
ACH-000118	0.124987	0.0590794	HUPT3	Pancreatic Adenocarcinoma	Pancreas	MISSENSE (p.G12R); COSMIC hotspot	Hotspot
ACH-000174	-0.775585	-0.0270772	CAL62	Anaplastic Thyroid Cancer	Thyroid	MISSENSE (p.G12R); COSMIC hotspot	Hotspot
ACH-000281	-0.707033	-0.0737472	KP2	Pancreatic Adenocarcinoma	Pancreas	MISSENSE (p.G12R); COSMIC hotspot	Hotspot
ACH-000320	-0.439003	-0.0726311	PSN1	Pancreatic Adenocarcinoma	Pancreas	MISSENSE (p.G12R); COSMIC hotspot	Hotspot
ACH-000502	-1.22858	-0.0195036	TCCPAN2	Pancreatic Adenocarcinoma	Pancreas	MISSENSE (p.G12R); COSMIC hotspot	Hotspot
ACH-000921	-0.471502	0.0419406	NCIH157DM	Non-Small Cell Lung Cancer	Lung	MISSENSE (p.G12R); COSMIC hotspot	Hotspot
ACH-002039	-0.644337	-0.0892473	PK8	Pancreatic Adenocarcinoma	Pancreas	MISSENSE (p.G12R); COSMIC hotspot	Hotspot
ACH-000426	-0.356438	-0.016648	KMS20	Non-Hodgkin Lymphoma	Lymphoid	MISSENSE (p.G12S); COSMIC hotspot	Hotspot
ACH-000501	-0.325213	-0.0761767	LS123	Colorectal Adenocarcinoma	Bowel	MISSENSE (p.G12S); COSMIC hotspot	Hotspot
ACH-000681	0.0337576	-0.0455298	A549	Non-Small Cell Lung Cancer	Lung	MISSENSE (p.G12S); COSMIC hotspot	Hotspot
ACH-001521	-0.909914	-0.149307	HKA1	Cutaneous Squamous Cell Carcinoma	Skin	MISSENSE (p.G12S); COSMIC hotspot	Hotspot
ACH-000022	-0.673523	-0.0162704	PATU8988S	Pancreatic Adenocarcinoma	Pancreas	MISSENSE (p.G12V); COSMIC hotspot	Hotspot
ACH-000023	-0.0847625	0.112647	PATU8988T	Pancreatic Adenocarcinoma	Pancreas	MISSENSE (p.G12V); COSMIC hotspot	Hotspot
ACH-000108	-0.089382	0.0426897	KP3	Adenosquamous Carcinoma of the Pancreas	Pancreas	MISSENSE (p.G12V); COSMIC hotspot	Hotspot
ACH-000138	-0.396307	0.0391844	CFPAC1	Pancreatic Adenocarcinoma	Pancreas	MISSENSE (p.G12V); COSMIC hotspot	Hotspot
ACH-000139	0.264168	0.0399493	PANC0327	Pancreatic Adenocarcinoma	Pancreas	MISSENSE (p.G12V); COSMIC hotspot	Hotspot
ACH-000213	-0.863571	0.0535153	HUPT4	Pancreatic Adenocarcinoma	Pancreas	MISSENSE (p.G12V); COSMIC hotspot	Hotspot
ACH-000243	-0.308499	0.0115877	DANG	Pancreatic Adenocarcinoma	Pancreas	MISSENSE (p.G12V); COSMIC hotspot	Hotspot
ACH-000251	-0.245048	-0.0465202	NCIH2887	Non-Small Cell Lung Cancer	Lung	MISSENSE (p.G12V); COSMIC hotspot	Hotspot
ACH-000266	-0.57248	-0.070176	SNU213	Pancreatic Adenocarcinoma	Pancreas	MISSENSE (p.G12V); COSMIC hotspot	Hotspot
ACH-000332	-0.306735	0.00893923	YAPC	Pancreatic Adenocarcinoma	Pancreas	MISSENSE (p.G12V); COSMIC hotspot	Hotspot
ACH-000354	-0.393932	-0.0264311	CAPAN1	Pancreatic Adenocarcinoma	Pancreas	MISSENSE (p.G12V); COSMIC hotspot	Hotspot
ACH-000467	-0.7888	-0.0955799	HCC56	Colorectal Adenocarcinoma	Bowel	MISSENSE (p.G12V); COSMIC hotspot	Hotspot
ACH-000505	-0.567598	-0.0241213	RKN	Leiomyosarcoma	Soft Tissue	MISSENSE (p.G12V); COSMIC hotspot	Hotspot
ACH-000565	-1.32585	0.0824624	RCM1	Colorectal Adenocarcinoma	Bowel	MISSENSE (p.G12V); COSMIC hotspot	Hotspot
ACH-000596	-0.0817235	0.00320733	LCLC97TM1	Non-Small Cell Lung Cancer	Lung	MISSENSE (p.G12V); COSMIC hotspot	Hotspot
ACH-000599	-0.581778	0.163343	PATU8902	Pancreatic Adenocarcinoma	Pancreas	MISSENSE (p.G12V); COSMIC hotspot	Hotspot
ACH-000638	-0.254281	0.0325976	NCIH441	Non-Small Cell Lung Cancer	Lung	MISSENSE (p.G12V); COSMIC hotspot	Hotspot
ACH-000651	-0.659226	0.0865789	SW620	Colorectal Adenocarcinoma	Bowel	MISSENSE (p.G12V); COSMIC hotspot	Hotspot
ACH-000662	0.0697876	-0.106452	CORL23	Non-Small Cell Lung Cancer	Lung	MISSENSE (p.G12V); COSMIC hotspot	Hotspot
ACH-000721	-0.419442	0.00415438	HMC18	Invasive Breast Carcinoma	Breast	MISSENSE (p.G12V); COSMIC hotspot	Hotspot
ACH-000764	-0.0754405	-0.0343736	SH10TC	Esophagogastric Adenocarcinoma	Esophagus/Stomach	MISSENSE (p.G12V); COSMIC hotspot	Hotspot
ACH-000774	0.0519387	-0.0778578	RERFLCAD2	Non-Small Cell Lung Cancer	Lung	MISSENSE (p.G12V); COSMIC hotspot	Hotspot
ACH-000775	-0.523988	0.156021	NCIH727	Lung Neuroendocrine Tumor	Lung	MISSENSE (p.G12V); COSMIC hotspot	Hotspot
ACH-000790	0.00806915	-0.0184792	SHP77	Lung Neuroendocrine Tumor	Lung	MISSENSE (p.G12V); COSMIC hotspot	Hotspot
ACH-000820	-0.355085	0.527817	SW403	Colorectal Adenocarcinoma	Bowel	MISSENSE (p.G12V); COSMIC hotspot	Hotspot
ACH-000974	-0.114445	0.00638558	SNGM	Endometrial Carcinoma	Uterus	MISSENSE (p.G12V); COSMIC hotspot	Hotspot
ACH-001151	-0.497251	-0.0924408	OVCAR5	Ovarian Epithelial Tumor	Ovary/Fallopian Tube	MISSENSE (p.G12V); COSMIC hotspot	Hotspot
ACH-001353	-0.783716	-0.0668754	JOPACA1	Pancreatic Adenocarcinoma	Pancreas	MISSENSE (p.G12V); COSMIC hotspot	Hotspot
ACH-001379	-0.86322	-0.131755	PACADD161	Pancreatic Adenocarcinoma	Pancreas	MISSENSE (p.G12V); COSMIC hotspot	Hotspot
ACH-001399	-0.750211	-0.0229755	SW626	Colorectal Adenocarcinoma	Bowel	MISSENSE (p.G12V); COSMIC hotspot	Hotspot
ACH-001607	-0.567087	-0.0124109	NOZ	Intracholecystic Papillary Neoplasm	Biliary Tract	MISSENSE (p.G12V); COSMIC hotspot	Hotspot
ACH-001856	-0.727995	-0.0674286	RBE	Intraductal Papillary Neoplasm of the Bile Duct	Biliary Tract	MISSENSE (p.G12V); COSMIC hotspot	Hotspot
ACH-001999	-0.381181	0.0316726	9505BIK	Pancreatic Adenocarcinoma	Pancreas	MISSENSE (p.G12V); COSMIC hotspot	Hotspot
ACH-002026	-0.0574118	0.0255045	HHUA	Endometrial Carcinoma	Uterus	MISSENSE (p.G12V); COSMIC hotspot	Hotspot
ACH-002027	-0.250299	-0.0794877	HOUAI	Endometrial Carcinoma	Uterus	MISSENSE (p.G12V); COSMIC hotspot	Hotspot
ACH-002664	0.0326992	0.0702605	JVE253	Colorectal Adenocarcinoma	Bowel	MISSENSE (p.G12V); COSMIC hotspot	Hotspot
ACH-002672	-0.514632	0.0903785	MAPACHS77	Pancreatic Adenocarcinoma	Pancreas	MISSENSE (p.G12V); COSMIC hotspot	Hotspot
ACH-000630	-0.0853756	-0.0276887	YD8	Head and Neck Squamous Cell Carcinoma	Head and Neck	MISSENSE (p.G138V); COSMIC hotspot	Other
ACH-000666	-0.0570786	-0.0867142	NCIH1355	Non-Small Cell Lung Cancer	Lung	MISSENSE (p.G13C); COSMIC hotspot	Hotspot
ACH-000851	0.220875	0.0916856	MORCPR	Non-Small Cell Lung Cancer	Lung	MISSENSE (p.G13C); COSMIC hotspot	Hotspot
ACH-000885	-0.296274	0.0856759	TOV21G	Ovarian Epithelial Tumor	Ovary/Fallopian Tube	MISSENSE (p.G13C); COSMIC hotspot	Hotspot
ACH-001538	0.152383	-0.0563184	KKU213	Intraductal Papillary Neoplasm of the Bile Duct	Biliary Tract	MISSENSE (p.G13C); COSMIC hotspot	Hotspot
ACH-000168	-0.816306	0.0990154	NOMO1	Acute Myeloid Leukemia	Myeloid	MISSENSE (p.G13D); COSMIC hotspot	Hotspot
ACH-000378	0.170623	-0.0746037	NCIH647	Non-Small Cell Lung Cancer	Lung	MISSENSE (p.G13D); COSMIC hotspot	Hotspot
ACH-000381	-0.465777	0.068404	T84	Colorectal Adenocarcinoma	Bowel	MISSENSE (p.G13D); COSMIC hotspot	Hotspot
ACH-000403	-0.475874	0.0914922	NCIH747	Colorectal Adenocarcinoma	Bowel	MISSENSE (p.G13D); COSMIC hotspot	Hotspot
ACH-000414	-0.0774232	0.00621237	NCIH1944	Non-Small Cell Lung Cancer	Lung	MISSENSE (p.G13D); COSMIC hotspot	Hotspot
ACH-000768	-0.119112	0.155131	MDAMB231	Invasive Breast Carcinoma	Breast	MISSENSE (p.G13D); COSMIC hotspot	Hotspot
ACH-000872	0.0295018	-0.025833	HCC515	Non-Small Cell Lung Cancer	Lung	MISSENSE (p.G13D); COSMIC hotspot	Hotspot
ACH-000950	-0.159081	-0.144792	LOVO	Colorectal Adenocarcinoma	Bowel	MISSENSE (p.G13D); COSMIC hotspot	Hotspot
ACH-000971	-0.344485	-0.0366651	HCT116	Colorectal Adenocarcinoma	Bowel	MISSENSE (p.G13D); COSMIC hotspot	Hotspot
ACH-000997	0.100388	-0.00862848	HCT15	Colorectal Adenocarcinoma	Bowel	MISSENSE (p.G13D); COSMIC hotspot	Hotspot
ACH-001061	-0.0250046	-0.0249371	DLD1	Colorectal Adenocarcinoma	Bowel	MISSENSE (p.G13D); COSMIC hotspot	Hotspot
ACH-001850	-1.10168	-0.185006	G415	Intracholecystic Papillary Neoplasm	Biliary Tract	MISSENSE (p.G13D); COSMIC hotspot	Hotspot
ACH-001001	-0.474825	0.0894329	143B	Osteosarcoma	Bone	MISSENSE (p.I187V); COSMIC hotspot|MISSENSE (p.A59T); COSMIC hotspot	Hotspot
ACH-000696	-0.103674	-0.0282045	OVCAR8	Ovarian Epithelial Tumor	Ovary/Fallopian Tube	MISSENSE (p.P121H); COSMIC hotspot	Other
ACH-000085	-0.0568501	-0.00630284	T3M4	Pancreatic Adenocarcinoma	Pancreas	MISSENSE (p.Q61H); COSMIC hotspot	Hotspot
ACH-000178	-1.0193	0.124563	HS766T	Pancreatic Adenocarcinoma	Pancreas	MISSENSE (p.Q61H); COSMIC hotspot	Hotspot
ACH-000249	-0.539625	-0.0751426	CL11	Colorectal Adenocarcinoma	Bowel	MISSENSE (p.Q61H); COSMIC hotspot	Hotspot
ACH-000463	-0.102747	0.0500235	NCIH460	Non-Small Cell Lung Cancer	Lung	MISSENSE (p.Q61H); COSMIC hotspot	Hotspot
ACH-000980	-0.0687873	-0.0338817	NCIH1155	Non-Small Cell Lung Cancer	Lung	MISSENSE (p.Q61H); COSMIC hotspot	Hotspot
ACH-001647	-0.78062	-0.073075	SHI1	Acute Myeloid Leukemia	Myeloid	MISSENSE (p.Q61H); COSMIC hotspot	Hotspot
ACH-001852	-0.190179	-0.111567	HKGZCC	Intraductal Papillary Neoplasm of the Bile Duct	Biliary Tract	MISSENSE (p.Q61H); COSMIC hotspot	Hotspot
ACH-000264	-0.741055	-0.0598729	CALU6	Non-Small Cell Lung Cancer	Lung	MISSENSE (p.Q61K); COSMIC hotspot	Other
ACH-000344	0.019245	-0.0498834	SNU668	Esophagogastric Adenocarcinoma	Esophagus/Stomach	MISSENSE (p.Q61K); COSMIC hotspot	Other
ACH-000680	-0.504425	0.0406704	SW948	Colorectal Adenocarcinoma	Bowel	MISSENSE (p.Q61L); COSMIC hotspot	Hotspot
ACH-000945	0.400979	-0.142117	NCIH650	Non-Small Cell Lung Cancer	Lung	MISSENSE (p.Q61L); COSMIC hotspot	Hotspot
ACH-002024	-0.100012	0.20689	ECC4	Colorectal Adenocarcinoma	Bowel	MISSENSE (p.Q61R); COSMIC hotspot	Hotspot
ACH-001991	-0.155967	-0.00829003	NZOV9	Ovarian Epithelial Tumor	Ovary/Fallopian Tube	MISSENSE (p.T20A); COSMIC hotspot	Other
ACH-000397	-0.0819682	-0.0426085	TEN	Endometrial Carcinoma	Uterus	MISSENSE (p.T74P); COSMIC hotspot	Other
ACH-000984	0.0283352	-0.0224845	HEC6	Endometrial Carcinoma	Uterus	MISSENSE (p.V160A); COSMIC hotspot	Other
ACH-000889	-0.443447	-0.136008	KMM1	Non-Hodgkin Lymphoma	Lymphoid	MISSENSE (p.V9I); COSMIC hotspot	Other
ACH-000996	0.0082954	0.10209	HEC251	Endometrial Carcinoma	Uterus	NONSENSE (p.R164*); COSMIC hotspot	Damaging
ACH-000001	-0.101825	-0.12839	NIHOVCAR3	Ovarian Epithelial Tumor	Ovary/Fallopian Tube		Other
ACH-000004	-0.0505546	0.0318276	HEL	Acute Myeloid Leukemia	Myeloid		Other
ACH-000005	0.144581	-0.04477	HEL9217	Acute Myeloid Leukemia	Myeloid		Other
ACH-000009	-0.186211	-0.142537	C2BBE1	Colorectal Adenocarcinoma	Bowel		Other
ACH-000011	0.10074	-0.212649	253J	Bladder Urothelial Carcinoma	Bladder/Urinary Tract		Other
ACH-000012	-0.0222169	-0.048682	HCC827	Non-Small Cell Lung Cancer	Lung		Other
ACH-000013	0.0406164	-0.0219466	ONCODG1	Ovarian Epithelial Tumor	Ovary/Fallopian Tube		Other
ACH-000014	-0.0567164	0.0249249	HS294T	Melanoma	Skin		Other
ACH-000015	-0.208068	0.107779	NCIH1581	Non-Small Cell Lung Cancer	Lung		Other
ACH-000017	0.0205487	-0.0864203	SKBR3	Invasive Breast Carcinoma	Breast		Other
ACH-000018	-0.608745	-0.0527377	T24	Bladder Urothelial Carcinoma	Bladder/Urinary Tract		Other
ACH-000019	-0.0299353	-0.118314	MCF7	Invasive Breast Carcinoma	Breast		Other
ACH-000021	0.0297251	-0.0130896	NCIH1693	Non-Small Cell Lung Cancer	Lung		Other
ACH-000024	-0.291268	0.0100597	OPM2	Non-Hodgkin Lymphoma	Lymphoid		Other
ACH-000025	-0.372392	-0.00259545	CH157MN	Meningothelial Tumor	CNS/Brain		Other
ACH-000028	0.0141768	-0.0793723	KPL1	Invasive Breast Carcinoma	Breast		Other
ACH-000029	-0.0454444	-0.118307	HCC827GR5	Non-Small Cell Lung Cancer	Lung		Other
ACH-000030	0.157271	0.0143064	PC14	Non-Small Cell Lung Cancer	Lung		Other
ACH-000035	-0.0897388	-0.0236365	NCIH1650	Non-Small Cell Lung Cancer	Lung		Other
ACH-000036	-0.596831	-0.0864455	U343	Diffuse Glioma	CNS/Brain		Other
ACH-000037	-0.338592	0.115627	S117	Sarcoma, NOS	Soft Tissue		Other
ACH-000039	0.102391	-0.10167	SKNMC	Ewing Sarcoma	Bone		Other
ACH-000040	-0.352116	-0.175727	U118MG	Diffuse Glioma	CNS/Brain		Other
ACH-000041	0.0838848	0.0100504	RDES	Ewing Sarcoma	Bone		Other
ACH-000045	-0.157984	0.106511	MV411	Acute Myeloid Leukemia	Myeloid		Other
ACH-000047	-0.0830656	0.0311877	GCIY	Esophagogastric Adenocarcinoma	Esophagus/Stomach		Other
ACH-000048	0.0718424	0.0269692	TOV112D	Ovarian Epithelial Tumor	Ovary/Fallopian Tube		Other
ACH-000052	-0.183183	-0.064102	A673	Ewing Sarcoma	Bone		Other
ACH-000053	0.189869	-0.00159018	KARPAS299	Non-Hodgkin Lymphoma	Lymphoid		Other
ACH-000054	-0.436332	-0.0760429	HT1080	Fibrosarcoma	Soft Tissue		Other
ACH-000055	-0.224501	0.204651	D283MED	Embryonal Tumor	CNS/Brain		Other
ACH-000060	-0.262895	-0.101779	PANC1005	Pancreatic Adenocarcinoma	Pancreas		Other
ACH-000067	0.0544846	-0.0125795	HS683	Diffuse Glioma	CNS/Brain		Other
ACH-000070	-0.16147	0.109742	697	B-Lymphoblastic Leukemia/Lymphoma	Lymphoid		Other
ACH-000074	-0.891203	-0.0127641	KU812	Myeloproliferative Neoplasms	Myeloid		Other
ACH-000075	-0.0381358	-0.217659	U87MG	Diffuse Glioma	CNS/Brain		Other
ACH-000076	-0.282711	0.0669053	NCO2	Myeloproliferative Neoplasms	Myeloid		Other
ACH-000077	-0.119356	-0.0940822	MJ	Non-Hodgkin Lymphoma	Lymphoid		Other
ACH-000078	-0.304786	-0.0422195	MHHNB11	Neuroblastoma	Peripheral Nervous System		Other
ACH-000082	-0.0542976	0.0693505	G292CLONEA141B1	Osteosarcoma	Bone		Other
ACH-000086	-0.137273	-0.085332	ACCMESO1	Pleural Mesothelioma	Pleura		Other
ACH-000090	0.199415	-0.0675284	PC3	Prostate Adenocarcinoma	Prostate		Other
ACH-000092	-0.012168	0.0246939	NCIH2452	Pleural Mesothelioma	Pleura		Other
ACH-000095	-0.0968609	0.0940971	D341Med	Embryonal Tumor	CNS/Brain		Other
ACH-000097	-0.0933558	-0.00213549	ZR751	Invasive Breast Carcinoma	Breast		Other
ACH-000098	0.00465343	-0.117748	GAMG	Diffuse Glioma	CNS/Brain		Other
ACH-000099	-0.408895	-0.0245813	SIMA	Neuroblastoma	Peripheral Nervous System		Other
ACH-000101	0.0660635	0.0636406	KE37	Non-Hodgkin Lymphoma	Lymphoid		Other
ACH-000103	-0.306126	0.110272	CAOV4	Ovarian Epithelial Tumor	Ovary/Fallopian Tube		Other
ACH-000111	-0.295998	-0.0382892	HCC1187	Invasive Breast Carcinoma	Breast		Other
ACH-000113	-0.138884	-0.0319702	OCIAML2	Acute Myeloid Leukemia	Myeloid		Other
ACH-000115	-0.0815315	-0.130523	VCAP	Prostate Adenocarcinoma	Prostate		Other
ACH-000120	-0.888274	-0.0868626	CHP212	Neuroblastoma	Peripheral Nervous System		Other
ACH-000123	-0.0306825	0.0666858	COV434	Ovarian Epithelial Tumor	Ovary/Fallopian Tube		Other
ACH-000124	-0.512181	0.0967209	OCILY19	Non-Hodgkin Lymphoma	Lymphoid		Other
ACH-000127	-0.163199	0.016413	SLR20	Bladder Urothelial Carcinoma	Bladder/Urinary Tract		Other
ACH-000128	0.0631559	0.0456203	LN319	Diffuse Glioma	CNS/Brain		Other
ACH-000132	-0.424611	0.0615974	JHOS2	Ovarian Epithelial Tumor	Ovary/Fallopian Tube		Other
ACH-000133	-0.0102986	0.0651257	HS729	Rhabdomyosarcoma	Soft Tissue		Other
ACH-000137	-0.0824528	-0.0958044	8MGBA	Diffuse Glioma	CNS/Brain		Other
ACH-000141	-0.176355	-0.00549638	SNU308	Intracholecystic Papillary Neoplasm	Biliary Tract		Other
ACH-000142	-0.152285	0.0555894	CAL29	Bladder Urothelial Carcinoma	Bladder/Urinary Tract		Other
ACH-000143	-0.173816	0.131899	HCC2429	Non-Small Cell Lung Cancer	Lung		Other
ACH-000144	-0.362748	0.0619978	RERFGC1B	Esophagogastric Adenocarcinoma	Esophagus/Stomach		Other
ACH-000145	-0.312003	-0.0234392	SKLMS1	Leiomyosarcoma	Soft Tissue		Other
ACH-000146	-0.734822	0.0320123	THP1	Acute Myeloid Leukemia	Myeloid		Other
ACH-000147	0.0623309	0.0876448	T47D	Invasive Breast Carcinoma	Breast		Other
ACH-000148	-0.416303	0.0485299	HS578T	Invasive Breast Carcinoma	Breast		Other
ACH-000149	-0.169106	-0.0213684	SKNSH	Neuroblastoma	Peripheral Nervous System		Other
ACH-000150	0.0358926	-0.0883742	HCC2935	Non-Small Cell Lung Cancer	Lung		Other
ACH-000151	-0.057889	0.100415	JM1	B-Lymphoblastic Leukemia/Lymphoma	Lymphoid		Other
ACH-000152	-0.206087	-0.0137503	M059K	Diffuse Glioma	CNS/Brain		Other
ACH-000153	-0.134566	0.00804828	NCIH2052	Pleural Mesothelioma	Pleura		Other
ACH-000159	0.0718509	0.0204201	OSRC2	Renal Cell Carcinoma	Kidney		Other
ACH-000160	-0.0944459	0.100638	BT12	Embryonal Tumor	CNS/Brain		Other
ACH-000161	-0.117412	0.0812827	CORL105	Non-Small Cell Lung Cancer	Lung		Other
ACH-000163	-0.937486	-0.0988328	SW579	Head and Neck Squamous Cell Carcinoma	Head and Neck		Other
ACH-000169	-0.73383	-0.0691419	RD	Rhabdomyosarcoma	Soft Tissue		Other
ACH-000176	-0.262092	-0.00847664	LOUNH91	Non-Small Cell Lung Cancer	Lung		Other
ACH-000181	-0.168068	0.167875	SCC9	Head and Neck Squamous Cell Carcinoma	Head and Neck		Other
ACH-000183	0.00952522	0.0583222	L363	Non-Hodgkin Lymphoma	Lymphoid		Other
ACH-000187	-0.0110276	-0.0350227	CORL311	Lung Neuroendocrine Tumor	Lung		Other
ACH-000188	-0.0196463	0.00240768	SCC25	Head and Neck Squamous Cell Carcinoma	Head and Neck		Other
ACH-000189	-0.170082	-0.0459962	RCC10RGB	Renal Cell Carcinoma	Kidney		Other
ACH-000190	-0.285088	-0.0941228	HDMYZ	Acute Myeloid Leukemia	Myeloid		Other
ACH-000191	-0.0645676	-0.0451053	BHT101	Anaplastic Thyroid Cancer	Thyroid		Other
ACH-000192	0.0631536	-0.128308	MFE280	Endometrial Carcinoma	Uterus		Other
ACH-000195	-0.0960077	0.116975	SET2	Acute Myeloid Leukemia	Myeloid		Other
ACH-000198	-0.492712	-0.0104065	EOL1	Myeloproliferative Neoplasms	Myeloid		Other
ACH-000200	-0.0908369	-0.154086	NMCG1	Diffuse Glioma	CNS/Brain		Other
ACH-000202	-0.126003	0.0512758	COLO320	Colorectal Adenocarcinoma	Bowel		Other
ACH-000204	-0.194526	-0.0669883	LP1	Non-Hodgkin Lymphoma	Lymphoid		Other
ACH-000206	-0.238734	0.0168392	C8166	T-Lymphoblastic Leukemia/Lymphoma	Lymphoid		Other
ACH-000207	0.0437958	0.0441327	DETROIT562	Head and Neck Squamous Cell Carcinoma	Head and Neck		Other
ACH-000209	-0.105267	0.00233832	SNU1079	Intraductal Papillary Neoplasm of the Bile Duct	Biliary Tract		Other
ACH-000211	0.0291786	0.0446749	DAOY	Embryonal Tumor	CNS/Brain		Other
ACH-000212	-0.0813323	-0.0411598	CAL120	Invasive Breast Carcinoma	Breast		Other
ACH-000215	-0.166004	-0.01954	LN382	Diffuse Glioma	CNS/Brain		Other
ACH-000216	-0.0617927	0.117765	JHESOAD1	Esophagogastric Adenocarcinoma	Esophagus/Stomach		Other
ACH-000217	-0.198777	0.0715235	JHH6	Hepatocellular Carcinoma	Liver		Other
ACH-000219	-0.0496147	0.0183637	A375	Melanoma	Skin		Other
ACH-000221	0.034916	0.1223	SNU398	Hepatocellular Carcinoma	Liver		Other
ACH-000223	-0.0441574	0.0720265	HCC1937	Invasive Breast Carcinoma	Breast		Other
ACH-000226	0.0469246	0.0887187	SUPM2	Non-Hodgkin Lymphoma	Lymphoid		Other
ACH-000227	-0.292375	-0.110376	KPNYN	Neuroblastoma	Peripheral Nervous System		Other
ACH-000228	-0.043128	0.0861159	BICR31	Head and Neck Squamous Cell Carcinoma	Head and Neck		Other
ACH-000231	-0.338177	-0.0197488	KALS1	Diffuse Glioma	CNS/Brain		Other
ACH-000232	-0.205126	-0.0650458	U251MG	Diffuse Glioma	CNS/Brain		Other
ACH-000233	0.057377	0.124364	DEL	Non-Hodgkin Lymphoma	Lymphoid		Other
ACH-000234	0.0440101	-0.00582559	CAKI2	Renal Cell Carcinoma	Kidney		Other
ACH-000237	-0.172699	0.0977944	JHOM1	Ovarian Epithelial Tumor	Ovary/Fallopian Tube		Other
ACH-000238	-0.383239	0.00645205	SCC4	Head and Neck Squamous Cell Carcinoma	Head and Neck		Other
ACH-000244	-0.515994	-0.0998907	DKMG	Diffuse Glioma	CNS/Brain		Other
ACH-000246	-0.0121056	-0.0501509	SLR23	Renal Cell Carcinoma	Kidney		Other
ACH-000247	-0.0951468	-0.119653	OCUM1	Esophagogastric Adenocarcinoma	Esophagus/Stomach		Other
ACH-000248	0.0123955	0.0479072	AU565	Invasive Breast Carcinoma	Breast		Other
ACH-000250	-0.240888	-0.0432238	KMRC20	Renal Cell Carcinoma	Kidney		Other
ACH-000253	-0.0228765	-0.0497485	COLO201	Colorectal Adenocarcinoma	Bowel		Other
ACH-000255	-0.0656466	0.0566677	LMSU	Esophagogastric Adenocarcinoma	Esophagus/Stomach		Other
ACH-000256	0.019819	-0.282772	COV318	Ovarian Epithelial Tumor	Ovary/Fallopian Tube		Other
ACH-000257	-0.221716	0.116776	CORL279	Lung Neuroendocrine Tumor	Lung		Other
ACH-000258	0.0490879	0.101765	DU4475	Invasive Breast Carcinoma	Breast		Other
ACH-000259	-0.116319	0.00238754	KELLY	Neuroblastoma	Peripheral Nervous System		Other
ACH-000260	-0.460528	-0.0126358	SKNAS	Neuroblastoma	Peripheral Nervous System		Other
ACH-000261	-0.111472	0.0166047	RERFLCAI	Non-Small Cell Lung Cancer	Lung		Other
ACH-000262	-0.074442	-0.000396322	UOK101	Renal Cell Carcinoma	Kidney		Other
ACH-000263	-0.111344	-0.121477	KASUMI1	Acute Myeloid Leukemia	Myeloid		Other
ACH-000269	-0.0209562	-0.115099	AM38	Diffuse Glioma	CNS/Brain		Other
ACH-000271	-0.231465	0.0396038	SUDHL10	Non-Hodgkin Lymphoma	Lymphoid		Other
ACH-000272	0.100867	-0.00880574	SLR24	Renal Cell Carcinoma	Kidney		Other
ACH-000273	-0.171951	-0.101591	SF539	Diffuse Glioma	CNS/Brain		Other
ACH-000274	-0.324686	-0.11468	HS852T	Melanoma	Skin		Other
ACH-000276	-0.00994893	0.167219	HCC38	Invasive Breast Carcinoma	Breast		Other
ACH-000277	-0.0735798	-0.0170324	HCC1419	Invasive Breast Carcinoma	Breast		Other
ACH-000278	0.0373101	-0.0235053	COV362	Ovarian Epithelial Tumor	Ovary/Fallopian Tube		Other
ACH-000279	-0.0221952	-0.0463667	EWS502	Ewing Sarcoma	Bone		Other
ACH-000280	-0.126618	0.0452714	SNU840	Ovarian Epithelial Tumor	Ovary/Fallopian Tube		Other
ACH-000282	0.00788113	-0.0199536	NCIH1755	Non-Small Cell Lung Cancer	Lung		Other
ACH-000288	-0.112675	-0.0442318	BT549	Invasive Breast Carcinoma	Breast		Other
ACH-000290	-0.083145	-0.0182413	NCIH209	Lung Neuroendocrine Tumor	Lung		Other
ACH-000291	0.0366807	-0.0256752	OV90	Ovarian Epithelial Tumor	Ovary/Fallopian Tube		Other
ACH-000292	-0.00165614	0.01053	NCIH841	Lung Neuroendocrine Tumor	Lung		Other
ACH-000293	-0.0992497	-0.0640287	KLE	Endometrial Carcinoma	Uterus		Other
ACH-000295	-0.1465	0.0537338	EM2	Myeloproliferative Neoplasms	Myeloid		Other
ACH-000296	0.194479	0.150709	OUMS23	Colorectal Adenocarcinoma	Bowel		Other
ACH-000302	-0.224982	0.0887752	SNU1077	Endometrial Carcinoma	Uterus		Other
ACH-000303	0.00999296	0.0873071	SNU5	Esophagogastric Adenocarcinoma	Esophagus/Stomach		Other
ACH-000304	-0.0580337	0.0954285	WM115	Melanoma	Skin		Other
ACH-000305	-0.0486852	0.0169752	ECGI10	Esophageal Squamous Cell Carcinoma	Esophagus/Stomach		Other
ACH-000308	0.0762345	-0.0314982	EFO21	Ovarian Epithelial Tumor	Ovary/Fallopian Tube		Other
ACH-000310	0.0101765	-0.124631	IMR32	Neuroblastoma	Peripheral Nervous System		Other
ACH-000312	-0.436777	0.0848633	SKNBE2	Neuroblastoma	Peripheral Nervous System		Other
ACH-000313	0.0238182	-0.209863	KMRC3	Renal Cell Carcinoma	Kidney		Other
ACH-000315	-0.198819	0.187221	KARPAS422	Non-Hodgkin Lymphoma	Lymphoid		Other
ACH-000316	-0.307257	-0.00600103	SNU886	Hepatocellular Carcinoma	Liver		Other
ACH-000317	0.0839803	0.0692164	TUHR14TKB	Renal Cell Carcinoma	Kidney		Other
ACH-000318	-0.298541	-0.0791953	TE10	Esophageal Squamous Cell Carcinoma	Esophagus/Stomach		Other
ACH-000319	-0.0807328	-0.0508875	MPP89	Pleural Mesothelioma	Pleura		Other
ACH-000322	0.00184615	0.175262	HT144	Melanoma	Skin		Other
ACH-000323	-0.703047	-0.0596987	42MGBA	Diffuse Glioma	CNS/Brain		Other
ACH-000324	-0.0486494	0.0179692	JHOC5	Ovarian Epithelial Tumor	Ovary/Fallopian Tube		Other
ACH-000325	-0.325948	-0.0402588	SNU620	Esophagogastric Adenocarcinoma	Esophagus/Stomach		Other
ACH-000326	-0.575321	0.0322502	JURLMK1	Myeloproliferative Neoplasms	Myeloid		Other
ACH-000329	-0.155441	-0.0901228	CCFSTTG1	Diffuse Glioma	CNS/Brain		Other
ACH-000330	0.0629203	-0.025326	EFM19	Invasive Breast Carcinoma	Breast		Other
ACH-000331	-0.120612	-0.0917076	ISTMES2	Pleural Mesothelioma	Pleura		Other
ACH-000334	-0.165497	-0.036888	DB	Non-Hodgkin Lymphoma	Lymphoid		Other
ACH-000335	0.171283	0.0853449	MSTO211H	Pleural Mesothelioma	Pleura		Other
ACH-000336	-0.737198	-0.104	OCIAML3	Acute Myeloid Leukemia	Myeloid		Other
ACH-000337	-0.0683494	-0.0639145	NCIH3122	Non-Small Cell Lung Cancer	Lung		Other
ACH-000341	-0.288495	0.082502	SKNFI	Neuroblastoma	Peripheral Nervous System		Other
ACH-000343	0.0174878	0.052327	NCIH522	Non-Small Cell Lung Cancer	Lung		Other
ACH-000346	-0.119192	-0.224659	JVM3	Non-Hodgkin Lymphoma	Lymphoid		Other
ACH-000348	-0.0469675	0.0947372	RPMI7951	Melanoma	Skin		Other
ACH-000352	-0.101658	-0.071739	HCC1428	Invasive Breast Carcinoma	Breast		Other
ACH-000355	-0.12776	-0.157651	NCIH82	Lung Neuroendocrine Tumor	Lung		Other
ACH-000356	-0.14041	-0.0503627	MKN45	Esophagogastric Adenocarcinoma	Esophagus/Stomach		Other
ACH-000359	-0.141901	-0.0408891	MG63	Osteosarcoma	Bone		Other
ACH-000361	0.0798642	-0.233255	SKHEP1	Hepatocellular Carcinoma	Liver		Other
ACH-000362	-0.0505361	0.0457759	MOLM13	Acute Myeloid Leukemia	Myeloid		Other
ACH-000363	-0.13377	0.0185011	SKMM2	Non-Hodgkin Lymphoma	Lymphoid		Other
ACH-000364	-0.246695	0.013126	U2OS	Osteosarcoma	Bone		Other
ACH-000365	-0.112443	0.0494495	SUDHL4	Non-Hodgkin Lymphoma	Lymphoid		Other
ACH-000366	-0.14806	-0.0455369	SKNDZ	Neuroblastoma	Peripheral Nervous System		Other
ACH-000367	-0.365687	-0.107492	NCIH226	Pleural Mesothelioma	Pleura		Other
ACH-000368	-0.340327	-0.000399145	SNU1105	Diffuse Glioma	CNS/Brain		Other
ACH-000370	-0.120001	-0.0949519	SNU626	Diffuse Glioma	CNS/Brain		Other
ACH-000371	-0.176781	0.0913465	RL	Non-Hodgkin Lymphoma	Lymphoid		Other
ACH-000374	0.0279312	0.0807852	HCC1143	Invasive Breast Carcinoma	Breast		Other
ACH-000375	-0.123694	-0.0390168	G402	Renal Cell Carcinoma	Kidney		Other
ACH-000376	-0.188498	-0.0377836	SF295	Diffuse Glioma	CNS/Brain		Other
ACH-000377	-0.35033	0.00505922	SNU478	Ampullary Carcinoma	Ampulla of Vater		Other
ACH-000383	-0.0364382	0.0424443	OE33	Esophagogastric Adenocarcinoma	Esophagus/Stomach		Other
ACH-000385	0.0790563	-0.0795491	SKRC20	Renal Cell Carcinoma	Kidney		Other
ACH-000387	-0.425576	0.0337513	TF1	Acute Myeloid Leukemia	Myeloid		Other
ACH-000389	-0.00461615	-0.0529908	H4	Diffuse Glioma	CNS/Brain		Other
ACH-000390	-0.0139768	0.0596187	LUDLU1	Non-Small Cell Lung Cancer	Lung		Other
ACH-000391	-0.0285677	-0.0700168	MHHES1	Ewing Sarcoma	Bone		Other
ACH-000393	0.13086	-0.0775756	HLF	Hepatocellular Carcinoma	Liver		Other
ACH-000395	-0.217438	-0.0602834	NCIH520	Non-Small Cell Lung Cancer	Lung		Other
ACH-000396	0.069686	0.229471	J82	Bladder Urothelial Carcinoma	Bladder/Urinary Tract		Other
ACH-000398	-0.0980433	-0.085123	RI1	Non-Hodgkin Lymphoma	Lymphoid		Other
ACH-000401	-0.16707	0.0669744	COLO800	Melanoma	Skin		Other
ACH-000402	0.0142979	-0.0250482	BL70	Non-Hodgkin Lymphoma	Lymphoid		Other
ACH-000404	0.0467021	0.0137548	K029AX	Melanoma	Skin		Other
ACH-000405	0.0469794	0.0471685	MEC1	Non-Hodgkin Lymphoma	Lymphoid		Other
ACH-000406	-0.117372	0.0558534	U937	Acute Myeloid Leukemia	Myeloid		Other
ACH-000407	-0.0571115	-0.0398817	SNU685	Endometrial Carcinoma	Uterus		Other
ACH-000408	-0.100229	0.122545	TE5	Esophageal Squamous Cell Carcinoma	Esophagus/Stomach		Other
ACH-000410	-0.117755	0.0250785	SAOS2	Osteosarcoma	Bone		Other
ACH-000411	0.00729191	-0.0443022	769P	Renal Cell Carcinoma	Kidney		Other
ACH-000415	-0.157457	0.100797	BICR6	Head and Neck Squamous Cell Carcinoma	Head and Neck		Other
ACH-000416	-0.0823213	0.0181223	NCIH838	Non-Small Cell Lung Cancer	Lung		Other
ACH-000420	0.15779	-0.0673538	SNU449	Hepatocellular Carcinoma	Liver		Other
ACH-000422	-0.236394	-0.00857018	SNU475	Hepatocellular Carcinoma	Liver		Other
ACH-000424	-0.128605	0.0276952	TC71	Ewing Sarcoma	Bone		Other
ACH-000425	0.0488605	0.0438488	UACC62	Melanoma	Skin		Other
ACH-000427	-0.1857	0.101119	NCIN87	Esophagogastric Adenocarcinoma	Esophagus/Stomach		Other
ACH-000430	-0.406347	0.0547279	TYKNU	Ovarian Epithelial Tumor	Ovary/Fallopian Tube		Other
ACH-000431	0.0307823	-0.112747	NCIH1694	Lung Neuroendocrine Tumor	Lung		Other
ACH-000433	0.152863	0.112775	CAKI1	Renal Cell Carcinoma	Kidney		Other
ACH-000434	-0.978553	0.0347469	NCIH1915	Non-Small Cell Lung Cancer	Lung		Other
ACH-000435	0.0417402	-0.154339	EFE184	Endometrial Carcinoma	Uterus		Other
ACH-000436	-0.694388	0.0891906	OCIMY7	Non-Hodgkin Lymphoma	Lymphoid		Other
ACH-000437	0.0143307	-0.0227715	SW1088	Diffuse Glioma	CNS/Brain		Other
ACH-000441	0.0242896	0.0077171	SH4	Melanoma	Skin		Other
ACH-000442	-0.277924	0.123988	RERFLCSQ1	Non-Small Cell Lung Cancer	Lung		Other
ACH-000445	-0.302491	-0.0260868	KNS60	Diffuse Glioma	CNS/Brain		Other
ACH-000448	-0.0659366	0.0866264	NCIH1666	Non-Small Cell Lung Cancer	Lung		Other
ACH-000450	-0.0176229	0.0359443	MELHO	Melanoma	Skin		Other
ACH-000452	-0.303668	0.0512788	TE8	Esophageal Squamous Cell Carcinoma	Esophagus/Stomach		Other
ACH-000454	0.122255	0.20563	HCC95	Non-Small Cell Lung Cancer	Lung		Other
ACH-000455	-0.185298	0.00717897	LN428	Diffuse Glioma	CNS/Brain		Other
ACH-000456	0.0342101	0.0299561	BCPAP	Poorly Differentiated Thyroid Cancer	Thyroid		Other
ACH-000458	-0.0787246	-0.100432	CJM	Melanoma	Skin		Other
ACH-000459	0.0206799	-0.0666401	TUHR10TKB	Renal Cell Carcinoma	Kidney		Other
ACH-000461	0.00441137	0.208705	SNU1196	Intraductal Papillary Neoplasm of the Bile Duct	Biliary Tract		Other
ACH-000464	-0.44744	-0.104071	CAS1	Diffuse Glioma	CNS/Brain		Other
ACH-000466	-0.382864	-0.120902	SNU216	Esophagogastric Adenocarcinoma	Esophagus/Stomach		Other
ACH-000469	-0.214241	-0.0063137	YH13	Diffuse Glioma	CNS/Brain		Other
ACH-000471	-0.198858	-0.0271233	LI7	Hepatocellular Carcinoma	Liver		Other
ACH-000472	-0.143561	0.0150535	HSC2	Head and Neck Squamous Cell Carcinoma	Head and Neck		Other
ACH-000473	-0.012949	0.0776338	RT112	Bladder Urothelial Carcinoma	Bladder/Urinary Tract		Other
ACH-000475	-0.20992	-0.0799605	HUH1	Hepatocellular Carcinoma	Liver		Other
ACH-000476	0.0816567	-0.106751	JHH4	Hepatocellular Carcinoma	Liver		Other
ACH-000477	-0.148336	0.118733	MALME3M	Melanoma	Skin		Other
ACH-000478	-0.361156	0.0464077	SNU387	Hepatocellular Carcinoma	Liver		Other
ACH-000479	-0.0847936	0.0307493	KNS81	Diffuse Glioma	CNS/Brain		Other
ACH-000480	-0.0525423	0.0773423	HUH7	Hepatocellular Carcinoma	Liver		Other
ACH-000481	0.132565	0.0356709	NCIH2170	Non-Small Cell Lung Cancer	Lung		Other
ACH-000483	0.00422941	0.187855	SNU182	Hepatocellular Carcinoma	Liver		Other
ACH-000484	-0.0430726	-0.0525167	VMRCRCW	Renal Cell Carcinoma	Kidney		Other
ACH-000486	-0.403294	-0.0338496	KU1919	Bladder Urothelial Carcinoma	Bladder/Urinary Tract		Other
ACH-000487	-0.838145	0.0208801	F36P	Myelodysplastic Syndromes	Myeloid		Other
ACH-000488	-0.231972	-0.027987	TE11	Esophageal Squamous Cell Carcinoma	Esophagus/Stomach		Other
ACH-000490	-0.15324	0.013769	SF767	Cervical Squamous Cell Carcinoma	Cervix		Other
ACH-000491	-0.138459	0.206011	NCIH716	Colorectal Adenocarcinoma	Bowel		Other
ACH-000493	0.0244599	0.0351495	SNU423	Hepatocellular Carcinoma	Liver		Other
ACH-000495	0.091447	-0.121196	TUHR4TKB	Renal Cell Carcinoma	Kidney		Other
ACH-000499	-0.183495	0.023003	EW8	Ewing Sarcoma	Bone		Other
ACH-000500	-0.0147962	0.258228	SNU46	Head and Neck Squamous Cell Carcinoma	Head and Neck		Other
ACH-000503	-0.270115	0.168652	BICR16	Head and Neck Squamous Cell Carcinoma	Head and Neck		Other
ACH-000504	0.0234489	-0.109178	SNB75	Diffuse Glioma	CNS/Brain		Other
ACH-000507	0.079903	0.0908741	KE39	Esophagogastric Adenocarcinoma	Esophagus/Stomach		Other
ACH-000510	-0.184578	0.0214877	NCIH1299	Non-Small Cell Lung Cancer	Lung		Other
ACH-000512	-0.20539	-0.0999873	INA6	Non-Hodgkin Lymphoma	Lymphoid		Other
ACH-000514	-0.106345	0.0212577	NCIH1092	Lung Neuroendocrine Tumor	Lung		Other
ACH-000516	-0.0334987	-0.0498025	CAL78	Chondrosarcoma	Bone		Other
ACH-000518	-0.273889	0.0484732	CAL33	Head and Neck Squamous Cell Carcinoma	Head and Neck		Other
ACH-000520	-0.0415043	0.0558708	59M	Ovarian Epithelial Tumor	Ovary/Fallopian Tube		Other
ACH-000524	-0.253783	-0.145758	KURAMOCHI	Ovarian Epithelial Tumor	Ovary/Fallopian Tube		Other
ACH-000525	-0.0601311	0.0305442	NCIH2171	Lung Neuroendocrine Tumor	Lung		Other
ACH-000527	-0.0499972	0.0322684	OVISE	Ovarian Epithelial Tumor	Ovary/Fallopian Tube		Other
ACH-000528	0.00610997	-0.0436663	ABC1	Non-Small Cell Lung Cancer	Lung		Other
ACH-000533	-0.446728	0.0907256	NCIH2004RT	Rhabdoid Cancer	Kidney		Other
ACH-000535	-0.0253349	-0.0766083	BXPC3	Pancreatic Adenocarcinoma	Pancreas		Other
ACH-000537	-0.119662	-0.0170546	SNU761	Hepatocellular Carcinoma	Liver		Other
ACH-000541	-0.0302488	-0.15564	KMS34	Non-Hodgkin Lymphoma	Lymphoid		Other
ACH-000544	-0.144605	-0.0170306	OE21	Esophageal Squamous Cell Carcinoma	Esophagus/Stomach		Other
ACH-000545	-0.149478	-0.107492	VMCUB1	Bladder Urothelial Carcinoma	Bladder/Urinary Tract		Other
ACH-000546	0.0869692	0.0559522	HSC4	Head and Neck Squamous Cell Carcinoma	Head and Neck		Other
ACH-000547	-0.104499	0.0456189	HT1197	Bladder Urothelial Carcinoma	Bladder/Urinary Tract		Other
ACH-000548	-0.0477761	0.00940298	BHY	Head and Neck Squamous Cell Carcinoma	Head and Neck		Other
ACH-000549	-0.129603	-0.141159	SNU1076	Head and Neck Squamous Cell Carcinoma	Head and Neck		Other
ACH-000550	-7.29361e-05	-0.159522	IGR39	Melanoma	Skin		Other
ACH-000551	-0.443792	0.0657402	K562	Myeloproliferative Neoplasms	Myeloid		Other
ACH-000552	-0.105854	-0.0212156	HT29	Colorectal Adenocarcinoma	Bowel		Other
ACH-000554	-0.354527	-0.12541	UACC893	Invasive Breast Carcinoma	Breast		Other
ACH-000556	-0.0747876	-0.0589454	SIHA	Cervical Squamous Cell Carcinoma	Cervix		Other
ACH-000557	-1.82534	-0.073429	AML193	Acute Myeloid Leukemia	Myeloid		Other
ACH-000558	-0.0678665	-0.0805221	A172	Diffuse Glioma	CNS/Brain		Other
ACH-000559	0.0919629	0.0606144	NCIH1836	Lung Neuroendocrine Tumor	Lung		Other
ACH-000561	-0.361991	0.0449314	TDOTT	Esophageal Squamous Cell Carcinoma	Esophagus/Stomach		Other
ACH-000562	-0.0247489	0.177166	HCC78	Non-Small Cell Lung Cancer	Lung		Other
ACH-000563	-0.370812	0.130552	EBC1	Non-Small Cell Lung Cancer	Lung		Other
ACH-000567	-0.0116143	0.0979075	ST486	Non-Hodgkin Lymphoma	Lymphoid		Other
ACH-000570	-0.300609	-0.0294344	YKG1	Diffuse Glioma	CNS/Brain		Other
ACH-000571	-0.0549099	-0.0880385	T98G	Diffuse Glioma	CNS/Brain		Other
ACH-000573	-0.109231	0.240001	MDAMB436	Invasive Breast Carcinoma	Breast		Other
ACH-000576	-0.669888	-0.148316	KMS27	Non-Hodgkin Lymphoma	Lymphoid		Other
ACH-000577	-0.198606	-0.121476	JHH2	Hepatocellular Carcinoma	Liver		Other
ACH-000579	0.0715037	-0.0898371	UACC257	Melanoma	Skin		Other
ACH-000580	0.0449216	0.0275244	C32	Melanoma	Skin		Other
ACH-000581	-0.126975	0.050531	SNU16	Esophagogastric Adenocarcinoma	Esophagus/Stomach		Other
ACH-000584	-0.207446	0.0575534	JHOS4	Ovarian Epithelial Tumor	Ovary/Fallopian Tube		Other
ACH-000585	-0.429984	0.0892843	EPLC272H	Non-Small Cell Lung Cancer	Lung		Other
ACH-000587	-0.0259194	-0.0265378	NCIH1975	Non-Small Cell Lung Cancer	Lung		Other
ACH-000588	-0.362015	0.0974337	KMS26	Non-Hodgkin Lymphoma	Lymphoid		Other
ACH-000589	0.118265	-0.132797	NCIH1437	Non-Small Cell Lung Cancer	Lung		Other
ACH-000591	-0.242729	-0.132404	LN235	Diffuse Glioma	CNS/Brain		Other
ACH-000592	0.0236391	-0.0985562	TM31	Diffuse Glioma	CNS/Brain		Other
ACH-000593	-0.0990597	0.0102499	BC3C	Bladder Urothelial Carcinoma	Bladder/Urinary Tract		Other
ACH-000595	-0.701202	-0.00215184	LN229	Diffuse Glioma	CNS/Brain		Other
ACH-000597	-0.147414	-0.0148432	TTC709	Embryonal Tumor	CNS/Brain		Other
ACH-000600	0.040087	-0.0464726	SLR26	Renal Cell Carcinoma	Kidney		Other
ACH-000602	0.208435	0.0807902	M07E	Acute Myeloid Leukemia	Myeloid		Other
ACH-000604	-0.208378	-0.0662849	KYO1	Myeloproliferative Neoplasms	Myeloid		Other
ACH-000605	-0.193898	-0.0535103	TE6	Esophageal Squamous Cell Carcinoma	Esophagus/Stomach		Other
ACH-000606	-0.0316266	0.16791	PECAPJ34CLONEC12	Head and Neck Squamous Cell Carcinoma	Head and Neck		Other
ACH-000607	-0.145594	-0.201535	KYM1	Rhabdomyosarcoma	Soft Tissue		Other
ACH-000608	-0.000973699	0.0463198	COV644	Ovarian Epithelial Tumor	Ovary/Fallopian Tube		Other
ACH-000609	-0.044926	-0.0769686	SF126	Diffuse Glioma	CNS/Brain		Other
ACH-000614	0.0784673	-0.0245492	RVH421	Melanoma	Skin		Other
ACH-000616	-0.0369604	0.108701	HS746T	Esophagogastric Adenocarcinoma	Esophagus/Stomach		Other
ACH-000618	-0.0561365	0.09956	SNU1041	Head and Neck Squamous Cell Carcinoma	Head and Neck		Other
ACH-000619	-0.0248852	-0.0235833	PECAPJ15	Head and Neck Squamous Cell Carcinoma	Head and Neck		Other
ACH-000620	-0.0208131	-0.0130006	JHH1	Hepatocellular Carcinoma	Liver		Other
ACH-000621	-0.0362941	-0.087907	MDAMB157	Invasive Breast Carcinoma	Breast		Other
ACH-000622	-0.0900881	0.0214623	KNS42	Diffuse Glioma	CNS/Brain		Other
ACH-000623	-0.235807	0.0488186	SNU201	Diffuse Glioma	CNS/Brain		Other
ACH-000624	-0.0118567	-0.00798623	HCC1806	Breast Ductal Carcinoma In Situ	Breast		Other
ACH-000627	-0.0984258	0.0873363	LCLC103H	Non-Small Cell Lung Cancer	Lung		Other
ACH-000632	-0.725258	0.102599	HS944T	Melanoma	Skin		Other
ACH-000633	-0.0333761	-0.0798858	FU97	Esophagogastric Adenocarcinoma	Esophagus/Stomach		Other
ACH-000634	-0.298564	-0.28424	LN340	Diffuse Glioma	CNS/Brain		Other
ACH-000637	0.0244616	-0.0250102	KYSE520	Esophageal Squamous Cell Carcinoma	Esophagus/Stomach		Other
ACH-000639	-0.141674	-0.0195435	NCIH211	Lung Neuroendocrine Tumor	Lung		Other
ACH-000645	-0.159091	-0.0167602	JL1	Pleural Mesothelioma	Pleura		Other
ACH-000646	0.0214967	0.115109	OVMANA	Ovarian Epithelial Tumor	Ovary/Fallopian Tube		Other
ACH-000647	-0.0373274	-0.0364431	TE1	Esophageal Squamous Cell Carcinoma	Esophagus/Stomach		Other
ACH-000648	0.229242	-0.0664873	NCIH28	Pleural Mesothelioma	Pleura		Other
ACH-000649	-0.119237	0.0145916	786O	Renal Cell Carcinoma	Kidney		Other
ACH-000653	-0.163053	0.0795021	JJN3	Non-Hodgkin Lymphoma	Lymphoid		Other
ACH-000654	-0.0265689	0.00435646	RAJI	Non-Hodgkin Lymphoma	Lymphoid		Other
ACH-000655	-0.202077	0.0222011	SF268	Diffuse Glioma	CNS/Brain		Other
ACH-000656	0.0320329	0.115568	SUDHL8	Non-Hodgkin Lymphoma	Lymphoid		Other
ACH-000657	-0.381551	-0.047598	A2780	Ovarian Epithelial Tumor	Ovary/Fallopian Tube		Other
ACH-000658	-0.0399275	-0.172151	KMS18	Non-Hodgkin Lymphoma	Lymphoid		Other
ACH-000660	-0.309074	0.125117	SUDHL5	Non-Hodgkin Lymphoma	Lymphoid		Other
ACH-000661	-0.00322743	-0.0604028	WM1799	Melanoma	Skin		Other
ACH-000663	0.12338	0.0245383	OVTOKO	Ovarian Epithelial Tumor	Ovary/Fallopian Tube		Other
ACH-000664	-0.111649	-0.0125768	SUDHL1	Non-Hodgkin Lymphoma	Lymphoid		Other
ACH-000665	-0.0752604	0.0447077	SKMES1	Non-Small Cell Lung Cancer	Lung		Other
ACH-000668	0.199587	0.0526131	HCC70	Invasive Breast Carcinoma	Breast		Other
ACH-000671	-0.313139	-0.0218219	HUH6	Hepatoblastoma	Liver		Other
ACH-000673	-0.396073	-0.0383674	LN443	Diffuse Glioma	CNS/Brain		Other
ACH-000676	-0.0074623	0.0354176	LN464	Diffuse Glioma	CNS/Brain		Other
ACH-000682	0.0149395	-0.01719	SNU1066	Head and Neck Squamous Cell Carcinoma	Head and Neck		Other
ACH-000683	0.0769851	-0.012319	SNU503	Colorectal Adenocarcinoma	Bowel		Other
ACH-000684	-0.0204918	0.0294189	KMRC1	Renal Cell Carcinoma	Kidney		Other
ACH-000693	-0.0870588	0.0120591	KYSE180	Esophageal Squamous Cell Carcinoma	Esophagus/Stomach		Other
ACH-000694	-0.100818	-0.05315	TE9	Esophageal Squamous Cell Carcinoma	Esophagus/Stomach		Other
ACH-000695	-0.0440229	-0.0492758	CORL47	Lung Neuroendocrine Tumor	Lung		Other
ACH-000697	0.00997796	0.0798094	A3KAW	Non-Hodgkin Lymphoma	Lymphoid		Other
ACH-000698	-0.0721037	0.0464411	DMS53	Lung Neuroendocrine Tumor	Lung		Other
ACH-000699	-0.162968	-0.037964	HCC1395	Invasive Breast Carcinoma	Breast		Other
ACH-000700	-0.0506629	-0.253446	NCIH2882	Non-Small Cell Lung Cancer	Lung		Other
ACH-000701	-0.0627553	-0.0449445	RMUGS	Ovarian Epithelial Tumor	Ovary/Fallopian Tube		Other
ACH-000702	0.122256	0.0219885	L1236	Hodgkin Lymphoma	Lymphoid		Other
ACH-000704	-0.238525	-0.152941	OAW42	Ovarian Epithelial Tumor	Ovary/Fallopian Tube		Other
ACH-000706	-0.0666097	-0.0206877	EKVX	Non-Small Cell Lung Cancer	Lung		Other
ACH-000709	-0.0194108	0.203965	KMRC2	Renal Cell Carcinoma	Kidney		Other
ACH-000711	-0.0772351	-0.0212666	JIMT1	Invasive Breast Carcinoma	Breast		Other
ACH-000713	-0.33898	-0.0117367	CAOV3	Ovarian Epithelial Tumor	Ovary/Fallopian Tube		Other
ACH-000714	-0.0187678	-0.00328494	KMS11	Non-Hodgkin Lymphoma	Lymphoid		Other
ACH-000716	-1.05963	-0.00877519	TT2609C02	Well-Differentiated Thyroid Cancer	Thyroid		Other
ACH-000717	0.0381907	-0.000866811	COLO680N	Esophageal Squamous Cell Carcinoma	Esophagus/Stomach		Other
ACH-000719	0.0547977	-0.0831454	RMGI	Ovarian Epithelial Tumor	Ovary/Fallopian Tube		Other
ACH-000720	-0.050791	-0.0804289	TCCSUP	Bladder Urothelial Carcinoma	Bladder/Urinary Tract		Other
ACH-000722	-0.14226	-0.191515	SNUC1	Colorectal Adenocarcinoma	Bowel		Other
ACH-000724	-0.140951	-0.0355112	HT1376	Bladder Urothelial Carcinoma	Bladder/Urinary Tract		Other
ACH-000725	-0.232966	0.0748893	HCC202	Breast Ductal Carcinoma In Situ	Breast		Other
ACH-000732	-0.189722	-0.118271	PECAPJ41CLONED2	Head and Neck Squamous Cell Carcinoma	Head and Neck		Other
ACH-000734	-0.264972	0.0223626	JHH5	Hepatocellular Carcinoma	Liver		Other
ACH-000735	0.0730894	-0.00261094	PECAPJ49	Head and Neck Squamous Cell Carcinoma	Head and Neck		Other
ACH-000738	-0.288633	0.111777	GB1	Diffuse Glioma	CNS/Brain		Other
ACH-000739	-1.14639	-0.0642382	HEPG2	Hepatoblastoma	Liver		Other
ACH-000740	-0.290247	0.0322031	A253	Head and Neck Squamous Cell Carcinoma	Head and Neck		Other
ACH-000741	-0.100937	-0.0506215	UBLC1	Bladder Urothelial Carcinoma	Bladder/Urinary Tract		Other
ACH-000746	-0.116666	0.0883301	GSS	Esophagogastric Adenocarcinoma	Esophagus/Stomach		Other
ACH-000747	-0.161204	-0.0113172	NCIH1703	Non-Small Cell Lung Cancer	Lung		Other
ACH-000748	-0.344359	-0.0889855	SJSA1	Osteosarcoma	Bone		Other
ACH-000753	-0.362333	0.0519194	JMSU1	Bladder Urothelial Carcinoma	Bladder/Urinary Tract		Other
ACH-000754	-0.109049	-0.0747541	L428	Hodgkin Lymphoma	Lymphoid		Other
ACH-000756	-0.114619	-0.0940964	GI1	Diffuse Glioma	CNS/Brain		Other
ACH-000758	-0.0174945	-0.125593	MKN74	Esophagogastric Adenocarcinoma	Esophagus/Stomach		Other
ACH-000760	-0.178569	0.0790273	LNZ308	Diffuse Glioma	CNS/Brain		Other
ACH-000762	-0.0805305	-0.137495	YD38	Head and Neck Squamous Cell Carcinoma	Head and Neck		Other
ACH-000765	0.0784734	0.063308	WM983B	Melanoma	Skin		Other
ACH-000766	-0.132917	0.026035	NCIH1648	Non-Small Cell Lung Cancer	Lung		Other
ACH-000767	0.050954	-0.0667558	NCIH526	Lung Neuroendocrine Tumor	Lung		Other
ACH-000769	0.186739	0.0795387	LK2	Non-Small Cell Lung Cancer	Lung		Other
ACH-000770	-0.729566	0.00576062	P31FUJ	Acute Myeloid Leukemia	Myeloid		Other
ACH-000771	-0.075689	-0.0344868	BICR56	Head and Neck Squamous Cell Carcinoma	Head and Neck		Other
ACH-000773	0.0989548	-0.000263746	KIJK	Non-Hodgkin Lymphoma	Lymphoid		Other
ACH-000776	-0.865886	-0.118016	ONS76	Embryonal Tumor	CNS/Brain		Other
ACH-000777	-0.34024	0.0120238	KYSE30	Esophageal Squamous Cell Carcinoma	Esophagus/Stomach		Other
ACH-000778	0.0524605	0.0477299	HSC3	Head and Neck Squamous Cell Carcinoma	Head and Neck		Other
ACH-000781	-0.108697	-0.00238718	NCIH2023	Non-Small Cell Lung Cancer	Lung		Other
ACH-000782	-0.0944994	-0.180472	SEM	B-Lymphoblastic Leukemia/Lymphoma	Lymphoid		Other
ACH-000783	-0.122729	0.00667494	CAMA1	Invasive Breast Carcinoma	Breast		Other
ACH-000784	-0.0152555	-0.0485123	KYSE70	Esophageal Squamous Cell Carcinoma	Esophagus/Stomach		Other
ACH-000785	-0.0443644	0.0471913	NCIH2126	Non-Small Cell Lung Cancer	Lung		Other
ACH-000787	-0.137021	0.0166408	LXF289	Non-Small Cell Lung Cancer	Lung		Other
ACH-000788	0.0592621	0.034733	A2058	Melanoma	Skin		Other
ACH-000792	-0.179949	-0.0349796	BFTC909	Renal Cell Carcinoma	Kidney		Other
ACH-000793	-0.062522	-0.016031	KATOIII	Esophagogastric Adenocarcinoma	Esophagus/Stomach		Other
ACH-000794	-0.0826071	0.0617516	BICR22	Head and Neck Squamous Cell Carcinoma	Head and Neck		Other
ACH-000799	0.0109274	0.0417737	HS695T	Melanoma	Skin		Other
ACH-000800	0.165758	0.0552747	NCIH446	Lung Neuroendocrine Tumor	Lung		Other
ACH-000801	-1.13368	0.0511989	HS936T	Melanoma	Skin		Other
ACH-000802	-0.548731	0.0171768	BFTC905	Bladder Urothelial Carcinoma	Bladder/Urinary Tract		Other
ACH-000804	0.0152483	0.0803718	NB1	Neuroblastoma	Peripheral Nervous System		Other
ACH-000805	-0.0146369	-0.108684	COLO679	Melanoma	Skin		Other
ACH-000807	0.142682	0.0350502	SNU738	Diffuse Glioma	CNS/Brain		Other
ACH-000810	-0.612828	-0.0609629	SKMEL30	Melanoma	Skin		Other
ACH-000811	0.0701115	-0.0185329	SKOV3	Ovarian Epithelial Tumor	Ovary/Fallopian Tube		Other
ACH-000819	-0.201613	0.0177552	LN18	Diffuse Glioma	CNS/Brain		Other
ACH-000821	-0.148586	-0.0912966	EJM	Non-Hodgkin Lymphoma	Lymphoid		Other
ACH-000822	-0.0607101	0.0343905	SKMEL24	Melanoma	Skin		Other
ACH-000823	0.0550921	-0.0150355	KYSE140	Esophageal Squamous Cell Carcinoma	Esophagus/Stomach		Other
ACH-000824	-0.102763	-0.02453	KYSE510	Esophageal Squamous Cell Carcinoma	Esophagus/Stomach		Other
ACH-000827	-0.00459902	0.0483647	WM793	Melanoma	Skin		Other
ACH-000829	-0.0300588	0.126452	HUNS1	Non-Hodgkin Lymphoma	Lymphoid		Other
ACH-000832	-0.286474	0.110512	CAL27	Head and Neck Squamous Cell Carcinoma	Head and Neck		Other
ACH-000833	-0.142224	0.0228955	RH30	Rhabdomyosarcoma	Soft Tissue		Other
ACH-000834	-0.129327	0.0332904	UMUC1	Bladder Urothelial Carcinoma	Bladder/Urinary Tract		Other
ACH-000835	-0.071836	-0.0377399	GCT	Undifferentiated Pleomorphic Sarcoma/Malignant Fibrous Histiocytoma/High-Grade Spindle Cell Sarcoma	Soft Tissue		Other
ACH-000836	-0.206348	-0.0879602	YD15	Head and Neck Squamous Cell Carcinoma	Head and Neck		Other
ACH-000837	-0.0763146	0.0717062	NCIH322	Non-Small Cell Lung Cancer	Lung		Other
ACH-000839	0.0280425	-0.165111	SCABER	Bladder Squamous Cell Carcinoma	Bladder/Urinary Tract		Other
ACH-000840	-0.0216166	-0.109414	HCC366	Non-Small Cell Lung Cancer	Lung		Other
ACH-000841	-0.343872	-0.0260646	NCIH2087	Non-Small Cell Lung Cancer	Lung		Other
ACH-000843	-0.117394	0.0920616	HARA	Non-Small Cell Lung Cancer	Lung		Other
ACH-000846	0.0859511	0.0838272	FADU	Head and Neck Squamous Cell Carcinoma	Head and Neck		Other
ACH-000847	-0.201619	0.000822886	HGC27	Esophagogastric Adenocarcinoma	Esophagus/Stomach		Other
ACH-000848	-0.0583863	0.0159463	JHH7	Hepatocellular Carcinoma	Liver		Other
ACH-000849	-0.0424434	-0.0264268	MDAMB468	Invasive Breast Carcinoma	Breast		Other
ACH-000853	-0.161203	0.0163931	NCIH661	Non-Small Cell Lung Cancer	Lung		Other
ACH-000854	-0.102798	-0.112166	OCIMY5	Non-Hodgkin Lymphoma	Lymphoid		Other
ACH-000855	0.121724	-0.153453	KYSE150	Esophageal Squamous Cell Carcinoma	Esophagus/Stomach		Other
ACH-000856	0.0142282	0.134805	CAL51	Invasive Breast Carcinoma	Breast		Other
ACH-000858	-0.0353151	-0.0363166	KNS62	Non-Small Cell Lung Cancer	Lung		Other
ACH-000859	0.0957085	0.0990621	HCC1954	Breast Ductal Carcinoma In Situ	Breast		Other
ACH-000862	-0.286905	0.0286871	KMBC2	Bladder Urothelial Carcinoma	Bladder/Urinary Tract		Other
ACH-000863	0.136873	-0.0660366	DBTRG05MG	Diffuse Glioma	CNS/Brain		Other
ACH-000864	-0.112746	-0.0561766	COLO684	Endometrial Carcinoma	Uterus		Other
ACH-000865	-0.0958334	0.013435	KYSE450	Esophageal Squamous Cell Carcinoma	Esophagus/Stomach		Other
ACH-000866	-0.130413	-0.00681351	NCIH1048	Lung Neuroendocrine Tumor	Lung		Other
ACH-000867	-0.0941987	0.0169311	CHAGOK1	Non-Small Cell Lung Cancer	Lung		Other
ACH-000869	-0.0995235	-0.00691471	NCIH1568	Non-Small Cell Lung Cancer	Lung		Other
ACH-000871	-0.00154757	-0.0387887	NCIH510	Lung Neuroendocrine Tumor	Lung		Other
ACH-000873	0.0106617	0.06023	KYSE270	Esophageal Squamous Cell Carcinoma	Esophagus/Stomach		Other
ACH-000876	-0.240159	-0.000793431	MDAMB415	Invasive Breast Carcinoma	Breast		Other
ACH-000878	-0.0617944	-0.0248342	HCC15	Non-Small Cell Lung Cancer	Lung		Other
ACH-000879	-0.12583	0.0865548	MFE296	Endometrial Carcinoma	Uterus		Other
ACH-000881	-0.784181	0.016295	MELJUSO	Melanoma	Skin		Other
ACH-000882	-0.0935065	0.0113721	IGR1	Melanoma	Skin		Other
ACH-000884	0.10364	0.11987	MDAMB435S	Melanoma	Skin		Other
ACH-000887	-0.0682605	-0.0494637	SF172	Diffuse Glioma	CNS/Brain		Other
ACH-000888	-0.274337	-0.0330285	NCIH1793	Non-Small Cell Lung Cancer	Lung		Other
ACH-000890	-0.162739	0.0618923	SW1271	Lung Neuroendocrine Tumor	Lung		Other
ACH-000894	-0.0121355	0.00545233	NCIH1869	Non-Small Cell Lung Cancer	Lung		Other
ACH-000896	-0.00249347	0.102296	647V	Bladder Urothelial Carcinoma	Bladder/Urinary Tract		Other
ACH-000898	-0.38206	-0.0981075	SNU719	Esophagogastric Adenocarcinoma	Esophagus/Stomach		Other
ACH-000899	0.178513	0.264156	WM88	Melanoma	Skin		Other
ACH-000901	-0.0363715	-0.0561644	HCC1359	Non-Small Cell Lung Cancer	Lung		Other
ACH-000903	-0.00803346	0.0183708	FTC133	Well-Differentiated Thyroid Cancer	Thyroid		Other
ACH-000905	-0.207729	-0.0394241	5637	Bladder Urothelial Carcinoma	Bladder/Urinary Tract		Other
ACH-000906	-0.0401572	0.0417245	ES2	Ovarian Epithelial Tumor	Ovary/Fallopian Tube		Other
ACH-000907	0.0450492	-0.0407668	SNU349	Renal Cell Carcinoma	Kidney		Other
ACH-000910	0.244624	0.0987236	MDAMB453	Invasive Breast Carcinoma	Breast		Other
ACH-000911	-0.0721833	-0.0856078	NUGC3	Esophagogastric Adenocarcinoma	Esophagus/Stomach		Other
ACH-000912	-0.219095	0.0534026	NCIH2286	Lung Neuroendocrine Tumor	Lung		Other
ACH-000913	0.0584424	-0.0166236	ESS1	Uterine Sarcoma/Mesenchymal	Uterus		Other
ACH-000914	0.0328646	0.0493794	HT	Non-Hodgkin Lymphoma	Lymphoid		Other
ACH-000915	-1.60442	-0.10321	IPC298	Melanoma	Skin		Other
ACH-000917	0.0283199	0.0228332	TE4	Esophageal Squamous Cell Carcinoma	Esophagus/Stomach		Other
ACH-000919	-0.0992852	0.0688172	IM95	Esophagogastric Adenocarcinoma	Esophagus/Stomach		Other
ACH-000920	-0.0856288	-0.123385	CMLT1	Myeloproliferative Neoplasms	Myeloid		Other
ACH-000922	-0.0466451	0.0458852	RCHACV	B-Lymphoblastic Leukemia/Lymphoma	Lymphoid		Other
ACH-000924	-0.1585	0.0509536	NCIH2172	Non-Small Cell Lung Cancer	Lung		Other
ACH-000926	-0.23042	-0.0368636	HT55	Colorectal Adenocarcinoma	Bowel		Other
ACH-000928	0.10396	0.0998171	JHUEM1	Endometrial Carcinoma	Uterus		Other
ACH-000929	-0.074009	0.113688	NCIH2110	Non-Small Cell Lung Cancer	Lung		Other
ACH-000934	-0.109917	0.0566256	MDAMB361	Invasive Breast Carcinoma	Breast		Other
ACH-000935	-0.158179	-0.124682	MDST8	Colorectal Adenocarcinoma	Bowel		Other
ACH-000936	-0.0820013	-0.0418978	EFO27	Ovarian Epithelial Tumor	Ovary/Fallopian Tube		Other
ACH-000937	-0.0639519	0.0255354	PF382	T-Lymphoblastic Leukemia/Lymphoma	Lymphoid		Other
ACH-000938	-0.370629	-0.00839535	NALM6	B-Lymphoblastic Leukemia/Lymphoma	Lymphoid		Other
ACH-000939	-0.305928	-0.0240812	SKUT1	Uterine Sarcoma/Mesenchymal	Uterus		Other
ACH-000943	0.0516313	0.0114342	RKO	Colorectal Adenocarcinoma	Bowel		Other
ACH-000944	-0.0516797	-0.0804652	NAMALWA	Non-Hodgkin Lymphoma	Lymphoid		Other
ACH-000946	0.0433887	-0.0607155	HEC265	Endometrial Carcinoma	Uterus		Other
ACH-000948	-0.0579271	-0.0300894	2313287	Esophagogastric Adenocarcinoma	Esophagus/Stomach		Other
ACH-000953	-0.031997	0.0258814	SUPT1	T-Lymphoblastic Leukemia/Lymphoma	Lymphoid		Other
ACH-000956	0.101436	0.129034	22RV1	Prostate Adenocarcinoma	Prostate		Other
ACH-000958	0.0655389	-0.0294649	SW48	Colorectal Adenocarcinoma	Bowel		Other
ACH-000959	-0.38697	0.0370314	SNUC4	Colorectal Adenocarcinoma	Bowel		Other
ACH-000960	-0.111812	0.0812551	REH	B-Lymphoblastic Leukemia/Lymphoma	Lymphoid		Other
ACH-000961	-0.340737	-0.0681822	ISHIKAWAHERAKLIO02ER	Endometrial Carcinoma	Uterus		Other
ACH-000962	0.279513	-0.0886342	OC314	Ovarian Epithelial Tumor	Ovary/Fallopian Tube		Other
ACH-000963	-0.0445627	0.0398478	CCK81	Colorectal Adenocarcinoma	Bowel		Other
ACH-000965	-0.299312	-0.0257577	RL952	Endometrial Carcinoma	Uterus		Other
ACH-000966	-0.114097	-0.0284144	IGROV1	Ovarian Epithelial Tumor	Ovary/Fallopian Tube		Other
ACH-000968	-0.708966	0.197395	COLO792	Melanoma	Skin		Other
ACH-000969	0.15376	0.0950599	KM12	Colorectal Adenocarcinoma	Bowel		Other
ACH-000970	0.0996177	-0.0911549	SNUC5	Colorectal Adenocarcinoma	Bowel		Other
ACH-000973	-0.132925	0.0442094	639V	Urethral Cancer	Bladder/Urinary Tract		Other
ACH-000975	-0.0811567	-0.0183643	HCC2450	Non-Small Cell Lung Cancer	Lung		Other
ACH-000977	0.0891181	-0.105595	LNCAPCLONEFGC	Prostate Adenocarcinoma	Prostate		Other
ACH-000978	-0.131487	0.212234	EN	Endometrial Carcinoma	Uterus		Other
ACH-000979	0.00143534	0.0291732	DU145	Prostate Adenocarcinoma	Prostate		Other
ACH-000983	-0.238484	-0.0793529	KCL22	Myeloproliferative Neoplasms	Myeloid		Other
ACH-000985	0.188826	0.029826	LS411N	Colorectal Adenocarcinoma	Bowel		Other
ACH-000986	-0.0482741	-0.128797	HT115	Colorectal Adenocarcinoma	Bowel		Other
ACH-000988	-0.169675	0.059151	MFE319	Endometrial Carcinoma	Uterus		Other
ACH-000993	-0.0570409	-0.0762899	JHUEM7	Endometrial Carcinoma	Uterus		Other
ACH-000994	-0.203993	0.16664	HEC59	Endometrial Carcinoma	Uterus		Other
ACH-000995	-0.207162	0.140182	JURKAT	T-Lymphoblastic Leukemia/Lymphoma	Lymphoid		Other
ACH-001016	-0.206195	-0.127512	BECKER	Diffuse Glioma	CNS/Brain		Other
ACH-001020	-0.261936	0.117634	BT16	Embryonal Tumor	CNS/Brain		Other
ACH-001028	-0.0748717	-0.049445	CHLA06ATRT	Embryonal Tumor	CNS/Brain		Other
ACH-001029	-0.0186403	0.0125531	CHLA10	Ewing Sarcoma	Bone		Other
ACH-001031	-0.0759976	-0.00959856	CHLA266	Embryonal Tumor	CNS/Brain		Other
ACH-001033	-0.155114	-0.162885	CHLA57	Embryonal Tumor	CNS/Brain		Other
ACH-001036	-0.0499413	0.282785	CMK115	Acute Myeloid Leukemia	Myeloid		Other
ACH-001038	-0.114581	0.0800569	COGE352	Ewing Sarcoma	Bone		Other
ACH-001039	-0.163669	0.0767846	COLO205	Colorectal Adenocarcinoma	Bowel		Other
ACH-001041	-0.0618175	0.00358642	CHL1DM	Melanoma	Skin		Other
ACH-001048	-0.261764	-0.00174304	COV504	Ovarian Epithelial Tumor	Ovary/Fallopian Tube		Other
ACH-001050	-0.270336	-0.0499632	CW9019	Rhabdomyosarcoma	Soft Tissue		Other
ACH-001053	-0.102623	-0.0469379	D425	Embryonal Tumor	CNS/Brain		Other
ACH-001054	0.112874	0.0559177	D458	Embryonal Tumor	CNS/Brain		Other
ACH-001063	0.232725	-0.0302756	DOV13	Ovarian Epithelial Tumor	Ovary/Fallopian Tube		Other
ACH-001065	0.187301	0.0815779	EVSAT	Invasive Breast Carcinoma	Breast		Other
ACH-001067	-0.716636	-0.0455798	F5	Meningothelial Tumor	CNS/Brain		Other
ACH-001075	-0.135673	0.0294728	NCIH292	Non-Small Cell Lung Cancer	Lung		Other
ACH-001096	0.112704	0.100959	JR	Rhabdomyosarcoma	Soft Tissue		Other
ACH-001099	-0.0905195	0.165249	KD	Embryonal Tumor	CNS/Brain		Other
ACH-001119	0.0984552	-0.115537	MAC2A	Non-Hodgkin Lymphoma	Lymphoid		Other
ACH-001126	0.025094	-0.177887	MOGGUVW	Diffuse Glioma	CNS/Brain		Other
ACH-001128	-0.601918	0.061737	MON	Embryonal Tumor	CNS/Brain		Other
ACH-001129	-0.135541	-0.0748477	MONOMAC1	Acute Myeloid Leukemia	Myeloid		Other
ACH-001134	-0.162218	0.0328972	MYLA	T-Lymphoblastic Leukemia/Lymphoma	Lymphoid		Other
ACH-001137	-0.486797	-0.183488	NCIH1993	Non-Small Cell Lung Cancer	Lung		Other
ACH-001145	0.0499811	0.0246832	OC316	Ovarian Epithelial Tumor	Ovary/Fallopian Tube		Other
ACH-001163	0.172047	-0.00547854	CCLFPEDS0001T	Renal Cell Carcinoma	Kidney		Other
ACH-001164	0.0598988	-0.060422	CCLFPEDS0003T	Undifferentiated Pleomorphic Sarcoma/Malignant Fibrous Histiocytoma/High-Grade Spindle Cell Sarcoma	Soft Tissue		Other
ACH-001172	-0.353302	-0.0237147	U251MGDM	Diffuse Glioma	CNS/Brain		Other
ACH-001183	0.0222155	-0.00182607	RT11284	Bladder Urothelial Carcinoma	Bladder/Urinary Tract		Other
ACH-001184	0.254218	-0.120454	SCMCRM2	Rhabdomyosarcoma	Soft Tissue		Other
ACH-001188	0.00243801	-0.0157978	SHSY5Y	Neuroblastoma	Peripheral Nervous System		Other
ACH-001190	-0.861106	-0.021701	SKMEL2	Melanoma	Skin		Other
ACH-001192	-0.0164877	0.07891	SKNEP1	Ewing Sarcoma	Bone		Other
ACH-001193	-0.0140015	0.141207	SKPNDW	Ewing Sarcoma	Bone		Other
ACH-001194	0.0585508	-0.100873	SKRC31	Renal Cell Carcinoma	Kidney		Other
ACH-001196	-1.1491	0.0231091	SMSCTR	Rhabdomyosarcoma	Soft Tissue		Other
ACH-001197	0.0557301	-0.03329	SMZ1	Non-Hodgkin Lymphoma	Lymphoid		Other
ACH-001205	-0.0685613	0.0156071	TC32	Ewing Sarcoma	Bone		Other
ACH-001211	-0.14681	0.0976674	TTC549	Embryonal Tumor	CNS/Brain		Other
ACH-001212	0.0911741	0.133354	TTC642	Embryonal Tumor	CNS/Brain		Other
ACH-001228	-0.089888	-0.0382645	UPCISCC152	Head and Neck Squamous Cell Carcinoma	Head and Neck		Other
ACH-001229	-0.281364	-0.0768295	UPCISCC154	Head and Neck Squamous Cell Carcinoma	Head and Neck		Other
ACH-001232	-0.231418	0.0990605	UW228	Embryonal Tumor	CNS/Brain		Other
ACH-001233	-0.0852358	-0.115104	VMRCLCD	Non-Small Cell Lung Cancer	Lung		Other
ACH-001239	0.0770323	0.0506674	WM2664	Melanoma	Skin		Other
ACH-001270	-0.0279034	-0.0524866	127399	Synovial Sarcoma	Soft Tissue		Other
ACH-001274	-0.074917	0.00881407	SW982	Synovial Sarcoma	Soft Tissue		Other
ACH-001275	-0.312968	0.0800333	SYO1	Synovial Sarcoma	Soft Tissue		Other
ACH-001277	-0.446931	0.156235	YAMATO	Synovial Sarcoma	Soft Tissue		Other
ACH-001278	-0.079299	0.0994056	BIN67	Ovarian Epithelial Tumor	Ovary/Fallopian Tube		Other
ACH-001279	-0.400697	0.119646	SCCOHT1	Ovarian Epithelial Tumor	Ovary/Fallopian Tube		Other
ACH-001280	-0.22433	0.0188838	SCS214	Synovial Sarcoma	Soft Tissue		Other
ACH-001283	-0.141945	-0.0309086	TC106	Ewing Sarcoma	Bone		Other
ACH-001289	-0.0243921	-0.0276696	COGAR359	Embryonal Tumor	CNS/Brain		Other
ACH-001295	-0.00589257	-0.033413	Y79	Retinoblastoma	Eye		Other
ACH-001300	0.0656791	0.0434383	CHLA15	Neuroblastoma	Peripheral Nervous System		Other
ACH-001301	-0.424644	0.0592032	COGN278	Neuroblastoma	Peripheral Nervous System		Other
ACH-001302	-0.122013	-0.079355	COGN305	Neuroblastoma	Peripheral Nervous System		Other
ACH-001303	-0.0544388	-0.106225	NB1643	Neuroblastoma	Peripheral Nervous System		Other
ACH-001306	-0.13358	-0.000247445	8305C	Anaplastic Thyroid Cancer	Thyroid		Other
ACH-001307	0.0188119	-0.071107	8505C	Anaplastic Thyroid Cancer	Thyroid		Other
ACH-001318	0.0408798	-0.0312216	PLCPRF5	Hepatocellular Carcinoma	Liver		Other
ACH-001322	0.0265993	-0.198944	CME1	Synovial Sarcoma	Soft Tissue		Other
ACH-001328	-0.00175916	-0.0120072	A431	Cutaneous Squamous Cell Carcinoma	Skin		Other
ACH-001329	-0.350771	-0.0410823	ANGMCSS	Diffuse Glioma	CNS/Brain		Other
ACH-001332	-0.0933683	0.237321	BICR78	Head and Neck Squamous Cell Carcinoma	Head and Neck		Other
ACH-001333	-0.075431	0.0250972	C33A	Cervical Squamous Cell Carcinoma	Cervix		Other
ACH-001334	-0.0417558	-0.00385731	C4I	Cervical Squamous Cell Carcinoma	Cervix		Other
ACH-001335	-0.0526853	0.0447814	C4II	Cervical Squamous Cell Carcinoma	Cervix		Other
ACH-001336	-0.117525	-0.0187596	CASKI	Cervical Squamous Cell Carcinoma	Cervix		Other
ACH-001338	-0.151212	-0.0997254	CHP134	Neuroblastoma	Peripheral Nervous System		Other
ACH-001340	-0.146651	0.0050819	COV413A	Ovarian Epithelial Tumor	Ovary/Fallopian Tube		Other
ACH-001341	-0.110101	-0.0736114	DOTC24510	Mixed Cervical Carcinoma	Cervix		Other
ACH-001344	-0.083457	0.251844	GIMEN	Neuroblastoma	Peripheral Nervous System		Other
ACH-001346	-0.177431	-0.00881337	H103	Head and Neck Squamous Cell Carcinoma	Head and Neck		Other
ACH-001347	-0.0456955	0.0811973	H157	Head and Neck Squamous Cell Carcinoma	Head and Neck		Other
ACH-001354	0.0436301	-0.00563404	LAN2	Neuroblastoma	Peripheral Nervous System		Other
ACH-001356	-0.0390073	0.010083	MB1	Anaplastic Thyroid Cancer	Thyroid		Other
ACH-001360	-0.100095	-0.0187792	MS751	Cervical Squamous Cell Carcinoma	Cervix		Other
ACH-001366	-0.0273334	-0.0177182	NGP	Neuroblastoma	Peripheral Nervous System		Other
ACH-001367	-0.0263448	-0.0182178	NMB	Neuroblastoma	Peripheral Nervous System		Other
ACH-001368	-0.197129	0.0163111	OACM51	Esophagogastric Adenocarcinoma	Esophagus/Stomach		Other
ACH-001370	-0.188446	0.175435	OCIP5X	Ovarian Epithelial Tumor	Ovary/Fallopian Tube		Other
ACH-001374	-0.0487249	-0.151183	PA1	Ovarian Germ Cell Tumor	Ovary/Fallopian Tube		Other
ACH-001377	-0.301865	-0.0787051	PACADD137	Pancreatic Adenocarcinoma	Pancreas		Other
ACH-001380	0.00238773	-0.039567	PACADD165	Pancreatic Adenocarcinoma	Pancreas		Other
ACH-001385	-0.0773825	0.0319437	RPMI2650	Head and Neck Squamous Cell Carcinoma	Head and Neck		Other
ACH-001386	0.0402261	0.0283264	SCLC22H	Lung Neuroendocrine Tumor	Lung		Other
ACH-001388	0.164134	-0.0336783	SUM102PT	Invasive Breast Carcinoma	Breast		Other
ACH-001389	-0.212435	0.0346799	SUM1315MO2	Invasive Breast Carcinoma	Breast		Other
ACH-001390	-0.815129	-0.147745	SUM149PT	Invasive Breast Carcinoma	Breast		Other
ACH-001391	-0.0562827	-0.0600185	SUM159PT	Invasive Breast Carcinoma	Breast		Other
ACH-001392	-0.014786	-0.11255	SUM185PE	Invasive Breast Carcinoma	Breast		Other
ACH-001393	-0.0455463	0.109937	SUM190PT	Invasive Breast Carcinoma	Breast		Other
ACH-001396	-0.197504	0.0639807	SUM52PE	Invasive Breast Carcinoma	Breast		Other
ACH-001398	0.183019	-0.178211	SW156	Renal Cell Carcinoma	Kidney		Other
ACH-001400	-0.340335	0.0592296	SW954	Squamous Cell Carcinoma of the Vulva/Vagina	Vulva/Vagina		Other
ACH-001403	-0.00425323	-0.141425	TO14	Ovarian Epithelial Tumor	Ovary/Fallopian Tube		Other
ACH-001407	0.148411	-0.0399765	UMUC13	Bladder Urothelial Carcinoma	Bladder/Urinary Tract		Other
ACH-001408	0.0395497	0.0950502	UMUC14	Urethral Cancer	Bladder/Urinary Tract		Other
ACH-001409	-0.245939	-0.327238	UMUC16	Bladder Urothelial Carcinoma	Bladder/Urinary Tract		Other
ACH-001411	-0.236942	0.00291445	UMUC5	Bladder Squamous Cell Carcinoma	Bladder/Urinary Tract		Other
ACH-001412	0.105039	-0.116424	UMUC10	Bladder Urothelial Carcinoma	Bladder/Urinary Tract		Other
ACH-001413	-0.118253	-0.0286084	UMUC11	Bladder Urothelial Carcinoma	Bladder/Urinary Tract		Other
ACH-001414	-0.00384347	-0.0529772	UMUC6	Bladder Urothelial Carcinoma	Bladder/Urinary Tract		Other
ACH-001415	0.0878619	0.0578387	UMUC7	Bladder Urothelial Carcinoma	Bladder/Urinary Tract		Other
ACH-001416	-0.853499	0.0288801	UMUC9	Bladder Urothelial Carcinoma	Bladder/Urinary Tract		Other
ACH-001418	-0.167863	-0.0469026	UWB1289	Ovarian Epithelial Tumor	Ovary/Fallopian Tube		Other
ACH-001419	-0.0410192	0.105054	VP229	Invasive Breast Carcinoma	Breast		Other
ACH-001421	0.0345365	-0.00951859	WERIRB1	Retinoblastoma	Eye		Other
ACH-001422	0.0124476	-0.0727373	WPE1NA22	Prostate Adenocarcinoma	Prostate		Other
ACH-001430	-0.0538268	0.0619057	TC138	Ewing Sarcoma	Bone		Other
ACH-001431	-0.0111625	0.0829514	TC205	Ewing Sarcoma	Bone		Other
ACH-001433	-0.328493	-0.0625489	CCLFPEDS0008T	Epithelioid Sarcoma	Soft Tissue		Other
ACH-001442	-0.124751	0.125733	A388	Cutaneous Squamous Cell Carcinoma	Skin		Other
ACH-001443	0.231935	0.0426963	ASH3	Anaplastic Thyroid Cancer	Thyroid		Other
ACH-001450	-0.305514	-0.0291791	BLUE1	Non-Hodgkin Lymphoma	Lymphoid		Other
ACH-001451	-0.0424986	-0.125256	BOKU	Cervical Squamous Cell Carcinoma	Cervix		Other
ACH-001454	-0.106944	-0.14035	C10	Colorectal Adenocarcinoma	Bowel		Other
ACH-001458	-0.447873	-0.222683	C75	Colorectal Adenocarcinoma	Bowel		Other
ACH-001461	-0.369835	-0.104064	C99	Colorectal Adenocarcinoma	Bowel		Other
ACH-001481	-0.201902	0.109579	CHLA90	Neuroblastoma	Peripheral Nervous System		Other
ACH-001495	0.132075	-0.112336	EMTOKA	Endometrial Carcinoma	Uterus		Other
ACH-001497	-0.109462	-0.0218039	ESO51	Esophagogastric Adenocarcinoma	Esophagus/Stomach		Other
ACH-001498	-0.26235	-0.0306538	FARAGE	Non-Hodgkin Lymphoma	Lymphoid		Other
ACH-001500	0.047467	0.136564	FLO1	Esophagogastric Adenocarcinoma	Esophagus/Stomach		Other
ACH-001509	-0.286093	-0.0496084	H357	Head and Neck Squamous Cell Carcinoma	Head and Neck		Other
ACH-001510	-0.127741	0.0367521	H376	Head and Neck Squamous Cell Carcinoma	Head and Neck		Other
ACH-001511	-0.0932009	0.0527712	H413	Head and Neck Squamous Cell Carcinoma	Head and Neck		Other
ACH-001513	-0.0212699	0.00299528	HCA1	Cervical Adenocarcinoma	Cervix		Other
ACH-001515	-0.200212	-0.0415656	HCS2	Cervical Squamous Cell Carcinoma	Cervix		Other
ACH-001518	-0.0273084	0.0409584	HEC116	Endometrial Carcinoma	Uterus		Other
ACH-001520	0.0617082	0.0535219	HG3	B-Lymphoblastic Leukemia/Lymphoma	Lymphoid		Other
ACH-001522	-0.0180717	-0.154527	HMY1	Melanoma	Skin		Other
ACH-001523	-0.118778	-0.0706959	HSC1	Cutaneous Squamous Cell Carcinoma	Skin		Other
ACH-001524	-0.0441541	0.0450497	HSC5	Cutaneous Squamous Cell Carcinoma	Skin		Other
ACH-001525	0.0507452	-0.0877154	HT3	Cervical Adenocarcinoma	Cervix		Other
ACH-001526	0.0824695	0.150081	HUO9	Osteosarcoma	Bone		Other
ACH-001528	0.0118594	-0.0393578	IHH4	Well-Differentiated Thyroid Cancer	Thyroid		Other
ACH-001529	0.0777443	-0.0373779	JAR	Gestational Trophoblastic Disease	Uterus		Other
ACH-001530	0.0671447	-0.0748476	JEG3	Gestational Trophoblastic Disease	Uterus		Other
ACH-001532	-0.577187	-0.0968915	JMURTK2	Rhabdoid Cancer	Kidney		Other
ACH-001533	-0.182944	-0.0149629	KARPAS1718	Non-Hodgkin Lymphoma	Lymphoid		Other
ACH-001539	-0.247774	0.0460719	KML1	Non-Hodgkin Lymphoma	Lymphoid		Other
ACH-001542	-0.12431	0.0689265	KON	Head and Neck Squamous Cell Carcinoma	Head and Neck		Other
ACH-001543	-0.155578	0.00571779	KOSC2	Head and Neck Squamous Cell Carcinoma	Head and Neck		Other
ACH-001544	-0.0783776	-0.229561	KYAE1	Esophagogastric Adenocarcinoma	Esophagus/Stomach		Other
ACH-001547	0.279264	0.0671186	LO68	Pleural Mesothelioma	Pleura		Other
ACH-001548	-0.28968	-0.271834	LS	Neuroblastoma	Peripheral Nervous System		Other
ACH-001549	-0.0427632	0.000282656	LU135	Lung Neuroendocrine Tumor	Lung		Other
ACH-001550	-0.21775	0.0999684	MCC13	Merkel Cell Carcinoma	Skin		Other
ACH-001551	0.011152	-0.12907	MCC142	Merkel Cell Carcinoma	Skin		Other
ACH-001552	-0.149476	-0.0118237	MCC26	Merkel Cell Carcinoma	Skin		Other
ACH-001554	0.00439882	-0.0302104	MEL202	Ocular Melanoma	Eye		Other
ACH-001555	-0.117477	0.130822	MERO14	Pleural Mesothelioma	Pleura		Other
ACH-001556	-0.0335965	0.0444208	MERO25	Pleural Mesothelioma	Pleura		Other
ACH-001557	-0.0928197	-0.0354914	MERO41	Pleural Mesothelioma	Pleura		Other
ACH-001558	-0.129847	-0.148446	MERO48A	Pleural Mesothelioma	Pleura		Other
ACH-001559	-0.204679	0.0452284	MERO82	Pleural Mesothelioma	Pleura		Other
ACH-001560	-0.301229	0.0432851	MERO83	Pleural Mesothelioma	Pleura		Other
ACH-001562	-0.187119	0.042338	MERO95	Pleural Mesothelioma	Pleura		Other
ACH-001563	-0.441933	-0.0658	MM127	Melanoma	Skin		Other
ACH-001566	0.15546	0.0525181	MM370	Melanoma	Skin		Other
ACH-001567	-0.0331935	-0.00555344	MM383	Melanoma	Skin		Other
ACH-001568	-0.123615	0.0594293	MM386	Melanoma	Skin		Other
ACH-001570	-0.000353162	0.258233	MM426	Melanoma	Skin		Other
ACH-001574	-0.22842	0.101154	MOLM14	Acute Myeloid Leukemia	Myeloid		Other
ACH-001577	-0.45815	0.0578456	MUTZ8	Acute Myeloid Leukemia	Myeloid		Other
ACH-001603	-0.698864	-0.206709	NH12	Neuroblastoma	Peripheral Nervous System		Other
ACH-001605	-0.447943	-0.0463332	NO10	Diffuse Glioma	CNS/Brain		Other
ACH-001606	-0.287927	-0.0742785	NO11	Diffuse Glioma	CNS/Brain		Other
ACH-001608	-0.122461	-0.0443864	NP2	Diffuse Glioma	CNS/Brain		Other
ACH-001609	-0.289294	-0.135493	NP3	Diffuse Glioma	CNS/Brain		Other
ACH-001610	0.0422444	0.0581829	NP5	Diffuse Glioma	CNS/Brain		Other
ACH-001611	-0.30358	0.047815	NP8	Diffuse Glioma	CNS/Brain		Other
ACH-001616	-0.107021	0.0335446	OCILY18	Non-Hodgkin Lymphoma	Lymphoid		Other
ACH-001618	-0.180703	0.00765772	OCIM2	Acute Myeloid Leukemia	Myeloid		Other
ACH-001619	0.261251	0.177277	OCUG1	Intracholecystic Papillary Neoplasm	Biliary Tract		Other
ACH-001622	-0.191782	-0.0973145	ONDA7	Diffuse Glioma	CNS/Brain		Other
ACH-001623	-0.0542431	-0.0339791	ONDA8	Diffuse Glioma	CNS/Brain		Other
ACH-001624	0.207708	-0.138813	ONDA9	Diffuse Glioma	CNS/Brain		Other
ACH-001625	-0.3632	0.252836	OSC19	Head and Neck Squamous Cell Carcinoma	Head and Neck		Other
ACH-001626	0.0330461	-0.121938	OSC20	Head and Neck Squamous Cell Carcinoma	Head and Neck		Other
ACH-001627	-0.00120097	-0.045923	P4E6	Prostate Adenocarcinoma	Prostate		Other
ACH-001628	0.0399478	-0.120158	PEA1	Ovarian Epithelial Tumor	Ovary/Fallopian Tube		Other
ACH-001630	-0.399181	0.00473006	PEO1	Ovarian Epithelial Tumor	Ovary/Fallopian Tube		Other
ACH-001632	-0.0650364	-0.161219	PEO4	Ovarian Epithelial Tumor	Ovary/Fallopian Tube		Other
ACH-001639	0.0910718	0.168614	ROS50	Non-Hodgkin Lymphoma	Lymphoid		Other
ACH-001641	-0.0511236	0.122962	SAT	Head and Neck Squamous Cell Carcinoma	Head and Neck		Other
ACH-001645	0.0161994	-0.153308	SEKI	Melanoma	Skin		Other
ACH-001648	-0.0764429	-0.0626192	SHMAC4	Prostate Adenocarcinoma	Prostate		Other
ACH-001649	-0.207219	0.0440994	SHMAC5	Prostate Adenocarcinoma	Prostate		Other
ACH-001651	0.0707025	-0.0678488	SKGI	Cervical Squamous Cell Carcinoma	Cervix		Other
ACH-001652	-0.072538	-0.00252971	SKGII	Cervical Squamous Cell Carcinoma	Cervix		Other
ACH-001653	0.126831	-0.135814	SKGT2	Esophagogastric Adenocarcinoma	Esophagus/Stomach		Other
ACH-001655	-0.258235	-0.0897118	SKN	Uterine Sarcoma/Mesenchymal	Uterus		Other
ACH-001656	-0.438251	0.0110848	SKNO1	Acute Myeloid Leukemia	Myeloid		Other
ACH-001664	-0.195398	-0.0372017	SNU638	Esophagogastric Adenocarcinoma	Esophagus/Stomach		Other
ACH-001668	-0.250206	0.505737	SUSA	Non-Seminomatous Germ Cell Tumor	Testis		Other
ACH-001670	-0.027059	-0.0429959	TASK1	Embryonal Tumor	CNS/Brain		Other
ACH-001673	-0.0481154	0.015103	TFK1	Intraductal Papillary Neoplasm of the Bile Duct	Biliary Tract		Other
ACH-001674	-0.0647315	0.141019	TGW	Neuroblastoma	Peripheral Nervous System		Other
ACH-001675	0.0319701	-0.0137525	TR146	Head and Neck Squamous Cell Carcinoma	Head and Neck		Other
ACH-001677	0.0108591	0.068568	U2904	Non-Hodgkin Lymphoma	Lymphoid		Other
ACH-001685	-0.03478	-0.0213998	UHO1	Hodgkin Lymphoma	Lymphoid		Other
ACH-001687	-0.176446	0.0252544	UMRC3	Renal Cell Carcinoma	Kidney		Other
ACH-001688	0.151337	-0.141386	UMRC7	Renal Cell Carcinoma	Kidney		Other
ACH-001690	-0.0448981	-0.0472897	UPCISCC026	Head and Neck Squamous Cell Carcinoma	Head and Neck		Other
ACH-001691	-0.0445566	0.00241151	UPCISCC029A	Head and Neck Squamous Cell Carcinoma	Head and Neck		Other
ACH-001692	-0.0433751	0.0412677	UPCISCC040	Head and Neck Squamous Cell Carcinoma	Head and Neck		Other
ACH-001694	-0.103426	0.122579	UPCISCC074	Head and Neck Squamous Cell Carcinoma	Head and Neck		Other
ACH-001696	-0.0446818	0.0619696	UPCISCC111	Head and Neck Squamous Cell Carcinoma	Head and Neck		Other
ACH-001698	-0.117868	-0.00571457	UPCISCC116	Head and Neck Squamous Cell Carcinoma	Head and Neck		Other
ACH-001699	-0.0649027	-0.0300276	UPCISCC131	Head and Neck Squamous Cell Carcinoma	Head and Neck		Other
ACH-001701	-0.0368772	0.00372665	UPCISCC200	Head and Neck Squamous Cell Carcinoma	Head and Neck		Other
ACH-001702	0.0483053	0.00836695	VAESBJ	Epithelioid Sarcoma	Soft Tissue		Other
ACH-001707	-0.00356327	0.214751	WAOSEL	Non-Hodgkin Lymphoma	Lymphoid		Other
ACH-001709	-0.10164	0.0788273	WSUNHL	Non-Hodgkin Lymphoma	Lymphoid		Other
ACH-001711	0.145158	0.0924415	PFSK1	Embryonal Tumor	CNS/Brain		Other
ACH-001715	-0.116174	0.124207	CAL72	Osteosarcoma	Bone		Other
ACH-001719	-0.0521868	0.076088	OCIC4P	Ovarian Epithelial Tumor	Ovary/Fallopian Tube		Other
ACH-001735	0.138988	0.0121845	SEMK2	B-Lymphoblastic Leukemia/Lymphoma	Lymphoid		Other
ACH-001736	-0.23367	0.0851483	HB1119	B-Lymphoblastic Leukemia/Lymphoma	Lymphoid		Other
ACH-001737	-0.0553371	0.01727	CTV1DM	Non-Hodgkin Lymphoma	Lymphoid		Other
ACH-001740	-0.118384	-0.00676871	RH28	Rhabdomyosarcoma	Soft Tissue		Other
ACH-001745	-0.166968	-0.0758285	RHJT	Rhabdomyosarcoma	Soft Tissue		Other
ACH-001750	-0.323101	-0.0980904	TTC442	Rhabdomyosarcoma	Soft Tissue		Other
ACH-001765	-0.168234	0.0076716	RH4	Rhabdomyosarcoma	Soft Tissue		Other
ACH-001786	0.151237	0.144453	SNU1544	Colorectal Adenocarcinoma	Bowel		Other
ACH-001791	-0.142028	0.0689842	LPS6	Liposarcoma	Soft Tissue		Other
ACH-001793	-0.0857759	0.063764	LPS27	Liposarcoma	Soft Tissue		Other
ACH-001794	0.198164	-0.10494	93T449	Liposarcoma	Soft Tissue		Other
ACH-001795	-0.11858	-0.301652	94T778	Liposarcoma	Soft Tissue		Other
ACH-001796	0.0261346	0.0734039	95T1000	Liposarcoma	Soft Tissue		Other
ACH-001799	-0.210384	-0.00802235	LPS141	Liposarcoma	Soft Tissue		Other
ACH-001802	-0.269449	-0.0436614	LPS853	Liposarcoma	Soft Tissue		Other
ACH-001804	-0.016577	0.0666197	LPS510	Liposarcoma	Soft Tissue		Other
ACH-001814	-0.0253348	0.0437672	OS252	Osteosarcoma	Bone		Other
ACH-001819	-0.0596049	0.0524289	MFM223	Invasive Breast Carcinoma	Breast		Other
ACH-001820	-0.0765031	-0.0888651	COLO824	Breast Neoplasm, NOS	Breast		Other
ACH-001834	-0.0538995	0.0654608	ICC10	Intraductal Papillary Neoplasm of the Bile Duct	Biliary Tract		Other
ACH-001835	-0.13322	-0.0463718	ICC106	Intraductal Papillary Neoplasm of the Bile Duct	Biliary Tract		Other
ACH-001836	-0.0819653	-0.0721301	ICC108	Intraductal Papillary Neoplasm of the Bile Duct	Biliary Tract		Other
ACH-001838	0.0497487	0.0545934	ICC12	Intraductal Papillary Neoplasm of the Bile Duct	Biliary Tract		Other
ACH-001839	-0.0641735	0.0560244	ICC137	Intraductal Papillary Neoplasm of the Bile Duct	Biliary Tract		Other
ACH-001841	-0.0120949	0.067376	ICC15	Intraductal Papillary Neoplasm of the Bile Duct	Biliary Tract		Other
ACH-001842	-0.026557	0.306358	ICC2	Intraductal Papillary Neoplasm of the Bile Duct	Biliary Tract		Other
ACH-001844	-0.173839	-0.0821623	ICC4	Intraductal Papillary Neoplasm of the Bile Duct	Biliary Tract		Other
ACH-001848	0.0370284	-0.0457309	ICC8	Intraductal Papillary Neoplasm of the Bile Duct	Biliary Tract		Other
ACH-001853	-0.0371343	-0.0139075	KMCH1	Hepatocellular Carcinoma plus Intrahepatic Cholangiocarcinoma	Liver		Other
ACH-001858	-0.0386142	0.0581212	SSP25	Intraductal Papillary Neoplasm of the Bile Duct	Biliary Tract		Other
ACH-001861	-0.0659009	0.103915	TGBC1TKB	Intracholecystic Papillary Neoplasm	Biliary Tract		Other
ACH-001864	0.0856664	0.138531	YSCCC	Intraductal Papillary Neoplasm of the Bile Duct	Biliary Tract		Other
ACH-001959	-0.356381	-0.0428528	CCLP1	Intraductal Papillary Neoplasm of the Bile Duct	Biliary Tract		Other
ACH-001960	0.00293427	0.0806834	CCSW1	Intraductal Papillary Neoplasm of the Bile Duct	Biliary Tract		Other
ACH-001961	-0.103861	0.134827	GB2	Intracholecystic Papillary Neoplasm	Biliary Tract		Other
ACH-001970	-0.00320621	0.0670524	MM253	Melanoma	Skin		Other
ACH-001973	-0.937002	-0.00968689	MM485	Melanoma	Skin		Other
ACH-001977	-0.185622	-0.000117044	NO36	Pleural Mesothelioma	Pleura		Other
ACH-001982	-0.012105	0.0415328	NZM3	Melanoma	Skin		Other
ACH-001986	-0.628348	0.0038057	NZM42	Melanoma	Skin		Other
ACH-001990	0.0147485	0.0295017	NZM7	Melanoma	Skin		Other
ACH-001992	-0.243	0.019513	ONE58	Pleural Mesothelioma	Pleura		Other
ACH-001993	0.0783562	0.0337472	NALM16	B-Lymphoblastic Leukemia/Lymphoma	Lymphoid		Other
ACH-001997	0.102789	0.00551271	ECC2	Intraductal Papillary Neoplasm of the Bile Duct	Biliary Tract		Other
ACH-002001	-0.0188511	-0.0365513	A375SKINCJ1	Melanoma	Skin		Other
ACH-002002	-0.14955	0.0433617	A375SKINCJ2	Melanoma	Skin		Other
ACH-002003	-0.000579357	-0.142726	A375SKINCJ3	Melanoma	Skin		Other
ACH-002005	-0.0849922	0.12284	SKMEL19	Melanoma	Skin		Other
ACH-002014	-0.0749631	0.0413272	MEL270	Ocular Melanoma	Eye		Other
ACH-002015	0.0207281	-0.0116184	MEL285	Ocular Melanoma	Eye		Other
ACH-002016	-0.40435	-0.0319923	MEL290	Ocular Melanoma	Eye		Other
ACH-002018	-0.145861	0.0302381	OMM25	Ocular Melanoma	Eye		Other
ACH-002019	-0.0805666	-0.0166202	HOKUG	Glassy Cell Carcinoma of the Cervix	Cervix		Other
ACH-002020	-0.00616686	-0.0394786	SKGIIIA	Cervical Squamous Cell Carcinoma	Cervix		Other
ACH-002021	0.00908793	0.184918	T3M3	Gestational Trophoblastic Disease	Uterus		Other
ACH-002023	-0.185515	0.0324873	TGBC18TKB	Ampullary Carcinoma	Ampulla of Vater		Other
ACH-002029	0.0421897	0.0483099	SAS	Head and Neck Squamous Cell Carcinoma	Head and Neck		Other
ACH-002035	-0.110096	-0.0185128	LCAM1	Non-Small Cell Lung Cancer	Lung		Other
ACH-002041	-0.347513	0.0125879	HOTHC	Anaplastic Thyroid Cancer	Thyroid		Other
ACH-002042	0.039609	-0.0854151	T3M5	Head and Neck Squamous Cell Carcinoma	Head and Neck		Other
ACH-002043	-0.118006	0.0338445	CA922	Head and Neck Squamous Cell Carcinoma	Head and Neck		Other
ACH-002044	-0.0477347	0.0882484	HSQ89	Head and Neck Squamous Cell Carcinoma	Head and Neck		Other
ACH-002045	-0.224814	0.0556924	HO1U1	Head and Neck Squamous Cell Carcinoma	Head and Neck		Other
ACH-002046	-0.196729	0.0713281	HTMMT	Endometrial Carcinoma	Uterus		Other
ACH-002048	-0.102168	-0.0865707	RMSYM	Rhabdomyosarcoma	Soft Tissue		Other
ACH-002051	0.103676	-0.0292284	LU134A	Lung Neuroendocrine Tumor	Lung		Other
ACH-002059	0.0850472	-0.0336534	P30OHK	B-Lymphoblastic Leukemia/Lymphoma	Lymphoid		Other
ACH-002061	0.00696915	-0.00740695	P2URK562	Myeloproliferative Neoplasms	Myeloid		Other
ACH-002062	0.0551707	-0.0970301	SLVL	Non-Hodgkin Lymphoma	Lymphoid		Other
ACH-002066	-0.306576	-0.0582924	HSSCH2	Nerve Sheath Tumor	Peripheral Nervous System		Other
ACH-002067	-0.270456	-0.092181	NOS1	Osteosarcoma	Bone		Other
ACH-002069	-0.063789	0.0709426	HSOS1	Osteosarcoma	Bone		Other
ACH-002077	0.0679421	0.0581354	LU165	Lung Neuroendocrine Tumor	Lung		Other
ACH-002080	-0.0747737	0.0685554	TN2	Neuroblastoma	Peripheral Nervous System		Other
ACH-002083	-0.370675	0.124782	NB69	Neuroblastoma	Peripheral Nervous System		Other
ACH-002084	-0.174635	0.130074	MMAC	Melanoma	Skin		Other
ACH-002105	-0.0875865	-0.0130131	ES4	Ewing Sarcoma	Bone		Other
ACH-002106	0.0288418	-0.0900145	ES5	Ewing Sarcoma	Bone		Other
ACH-002109	0.149033	0.10355	ES8	Ewing Sarcoma	Bone		Other
ACH-002110	-0.20461	0.0512223	EW1	Ewing Sarcoma	Bone		Other
ACH-002114	-0.00501905	-0.132557	EW16	Ewing Sarcoma	Bone		Other
ACH-002116	-0.0872905	0.0222512	EW22	Ewing Sarcoma	Bone		Other
ACH-002119	-0.0708573	-0.0447304	EW7	Ewing Sarcoma	Bone		Other
ACH-002141	0.22454	0.0823586	HSC39	Esophagogastric Adenocarcinoma	Esophagus/Stomach		Other
ACH-002143	0.0606807	0.0457064	ISTMEL1	Melanoma	Skin		Other
ACH-002150	-0.115367	-0.0983274	LB1047RCC	Renal Cell Carcinoma	Kidney		Other
ACH-002156	0.163592	0.0425022	LC1SQ	Non-Small Cell Lung Cancer	Lung		Other
ACH-002160	-0.135762	-0.0828052	MCIXC	Ewing Sarcoma	Bone		Other
ACH-002161	0.0584574	-0.0411633	MKN28	Esophagogastric Adenocarcinoma	Esophagus/Stomach		Other
ACH-002179	-0.0025932	0.169409	OCUBM	Invasive Breast Carcinoma	Breast		Other
ACH-002181	0.139237	-0.0258198	OVCA420	Ovarian Epithelial Tumor	Ovary/Fallopian Tube		Other
ACH-002183	-0.0154802	0.0947522	OVMIU	Ovarian Epithelial Tumor	Ovary/Fallopian Tube		Other
ACH-002189	-0.184993	-0.0216194	RCCFG2	Renal Cell Carcinoma	Kidney		Other
ACH-002198	-0.203479	0.0227821	SCH	Extra Gonadal Germ Cell Tumor	Other		Other
ACH-002202	-0.187735	-0.113225	TMK1	Esophagogastric Adenocarcinoma	Esophagus/Stomach		Other
ACH-002212	-0.132411	-0.00877251	BB30HNC	Head and Neck Squamous Cell Carcinoma	Head and Neck		Other
ACH-002217	-0.741662	0.0451959	BE2M17	Neuroblastoma	Peripheral Nervous System		Other
ACH-002228	0.194279	-0.040684	D423MG	Diffuse Glioma	CNS/Brain		Other
ACH-002229	-0.236134	-0.197236	D502MG	Diffuse Glioma	CNS/Brain		Other
ACH-002230	-0.104026	-0.127682	D542MG	Diffuse Glioma	CNS/Brain		Other
ACH-002233	-0.700717	-0.000245711	DIFI	Colorectal Adenocarcinoma	Bowel		Other
ACH-002239	-0.961563	-0.19918	H3118	Salivary Carcinoma	Head and Neck		Other
ACH-002243	0.0334193	0.0791685	HCE4	Esophageal Squamous Cell Carcinoma	Esophagus/Stomach		Other
ACH-002249	-0.194579	-0.0486624	JHU011	Head and Neck Squamous Cell Carcinoma	Head and Neck		Other
ACH-002250	-0.474894	0.062315	JHU022	Head and Neck Squamous Cell Carcinoma	Head and Neck		Other
ACH-002251	-0.132072	0.0635528	JHU029	Head and Neck Squamous Cell Carcinoma	Head and Neck		Other
ACH-002257	0.176759	-0.128547	KINGS1	Diffuse Glioma	CNS/Brain		Other
ACH-002261	-0.18045	-0.178698	KPNYS	Neuroblastoma	Peripheral Nervous System		Other
ACH-002263	-0.00200253	-0.113818	KYSE220	Esophageal Squamous Cell Carcinoma	Esophagus/Stomach		Other
ACH-002265	-0.238428	-0.0734053	LB771HNC	Head and Neck Squamous Cell Carcinoma	Head and Neck		Other
ACH-002278	-0.575493	0.0611947	NB10	Neuroblastoma	Peripheral Nervous System		Other
ACH-002280	-0.22525	0.034324	NB13	Neuroblastoma	Peripheral Nervous System		Other
ACH-002282	-0.0330789	-0.129022	NB17	Neuroblastoma	Peripheral Nervous System		Other
ACH-002283	-0.00356817	0.0694668	NB5	Neuroblastoma	Peripheral Nervous System		Other
ACH-002284	-0.206881	0.0439962	NB6	Neuroblastoma	Peripheral Nervous System		Other
ACH-002285	-0.169146	-0.00666541	NB7	Neuroblastoma	Peripheral Nervous System		Other
ACH-002291	0.0274326	0.0612388	NTERA2CLD1	Non-Seminomatous Germ Cell Tumor	Testis		Other
ACH-002294	-0.00298813	0.226256	PCI15A	Head and Neck Squamous Cell Carcinoma	Head and Neck		Other
ACH-002295	-0.189017	-0.047045	PCI30	Head and Neck Squamous Cell Carcinoma	Head and Neck		Other
ACH-002296	-0.077748	-0.0126456	PCI38	Head and Neck Squamous Cell Carcinoma	Head and Neck		Other
ACH-002297	0.125576	-0.0489877	PCI4B	Head and Neck Squamous Cell Carcinoma	Head and Neck		Other
ACH-002298	0.109644	0.0891103	PCI6A	Head and Neck Squamous Cell Carcinoma	Head and Neck		Other
ACH-002304	-0.141037	0.20115	SKMG1	Diffuse Glioma	CNS/Brain		Other
ACH-002305	-0.0765735	0.0644701	SKN3	Head and Neck Squamous Cell Carcinoma	Head and Neck		Other
ACH-002399	0.0335564	0.000373027	21NT	Invasive Breast Carcinoma	Breast		Other
ACH-002446	-0.599183	0.116981	CCLFUPGI0005T	Esophagogastric Adenocarcinoma	Esophagus/Stomach		Other
ACH-002458	0.0696419	-0.01182	HT144SKINFV1	Melanoma	Skin		Other
ACH-002459	-0.15949	-0.0296897	HT144SKINFV3	Melanoma	Skin		Other
ACH-002460	-0.208679	0.0870643	HT144SKINFV2	Melanoma	Skin		Other
ACH-002461	0.0174488	0.0183857	RVH421SKINFV1	Melanoma	Skin		Other
ACH-002471	-0.0354504	-0.0380362	PSS008	Osteosarcoma	Bone		Other
ACH-002485	-0.118788	0.0223346	MAVER1	Non-Hodgkin Lymphoma	Lymphoid		Other
ACH-002508	-0.392776	-0.0170148	WM3211	Melanoma	Skin		Other
ACH-002510	0.00198397	0.099251	M040416	Melanoma	Skin		Other
ACH-002511	-0.0285021	0.0501117	M140325	Melanoma	Skin		Other
ACH-002512	-0.0496106	0.285296	MM160113	Melanoma	Skin		Other
ACH-002523	-0.359197	0.014337	SNU739	Hepatocellular Carcinoma	Liver		Other
ACH-002526	-0.227445	-0.0268943	SNU1327	Non-Small Cell Lung Cancer	Lung		Other
ACH-002650	0.0432961	-0.0627144	ETCC016	Non-Small Cell Lung Cancer	Lung		Other
ACH-002659	0.0148521	-0.0276374	JVE127	Colorectal Adenocarcinoma	Bowel		Other
ACH-002669	-0.0564005	-0.0950372	KP363T	Colorectal Adenocarcinoma	Bowel		Other
ACH-002687	-0.710245	0.162043	WM3772F	Ocular Melanoma	Eye		Other
ACH-002693	-0.513609	0.101269	S462	Nerve Sheath Tumor	Peripheral Nervous System		Other
ACH-002710	-0.221295	0.013623	MPNST724	Nerve Sheath Tumor	Peripheral Nervous System		Other
ACH-002785	-0.0822267	-0.0225703	NCCLMS1C1	Leiomyosarcoma	Soft Tissue		Other
ACH-002799	-0.190395	-0.0673145	NCCMPNST1C1	Nerve Sheath Tumor	Peripheral Nervous System		Other
ACH-002800	-0.208293	-0.114905	NCCMPNST2C1	Nerve Sheath Tumor	Peripheral Nervous System		Other
ACH-002834	-0.240834	0.0267485	PSS131R	Osteosarcoma	Bone		Other
ACH-002847	-0.0623955	-0.0298004	YUHOIN0650	Melanoma	Skin		Other
ACH-002922	-0.0145402	0.0482158	SKNMM	Neuroblastoma	Peripheral Nervous System		Other
ACH-002926	-0.283674	0.0214922	UPMD1	Ocular Melanoma	Eye		Other

## Sheet: NRAS MT Effect
DepMap ID	c-RAF/RAF1 Gene Effect (Chronos) CRISPR (DepMap Public 23Q2+Score, Chronos)	PDE8A Gene Effect (Chronos) CRISPR (DepMap Public 23Q2+Score, Chronos)	Cell Line Name	Primary Disease	Lineage	NRAS mutation details	NRAS Mutations
ACH-000866	-0.130413	-0.00681351	NCIH1048	Lung Neuroendocrine Tumor	Lung	FRAME_SHIFT_DEL (p.T20fs); COSMIC hotspot	Damaging
ACH-000938	-0.370629	-0.00839535	NALM6	B-Lymphoblastic Leukemia/Lymphoma	Lymphoid	MISSENSE (p.A146T); COSMIC hotspot	Other
ACH-000994	-0.203993	0.16664	HEC59	Endometrial Carcinoma	Uterus	MISSENSE (p.A146V); COSMIC hotspot	Other
ACH-000986	-0.0482741	-0.128797	HT115	Colorectal Adenocarcinoma	Bowel	MISSENSE (p.A91V); COSMIC hotspot	Other
ACH-000878	-0.0617944	-0.0248342	HCC15	Non-Small Cell Lung Cancer	Lung	MISSENSE (p.C186F); COSMIC hotspot|MISSENSE (p.Q61K); COSMIC hotspot	Hotspot
ACH-000829	-0.0300588	0.126452	HUNS1	Non-Hodgkin Lymphoma	Lymphoid	MISSENSE (p.D108N); COSMIC hotspot	Other
ACH-000832	-0.286474	0.110512	CAL27	Head and Neck Squamous Cell Carcinoma	Head and Neck	MISSENSE (p.D92N); COSMIC hotspot|MISSENSE (p.R68T); COSMIC hotspot	Other
ACH-000991	-0.223499	0.128548	SNU81	Colorectal Adenocarcinoma	Bowel	MISSENSE (p.E132K); COSMIC hotspot	Other
ACH-000770	-0.729566	0.00576062	P31FUJ	Acute Myeloid Leukemia	Myeloid	MISSENSE (p.G12C); COSMIC hotspot	Hotspot
ACH-000070	-0.16147	0.109742	697	B-Lymphoblastic Leukemia/Lymphoma	Lymphoid	MISSENSE (p.G12D); COSMIC hotspot	Hotspot
ACH-000101	0.0660635	0.0636406	KE37	Non-Hodgkin Lymphoma	Lymphoid	MISSENSE (p.G12D); COSMIC hotspot	Hotspot
ACH-000146	-0.734822	0.0320123	THP1	Acute Myeloid Leukemia	Myeloid	MISSENSE (p.G12D); COSMIC hotspot	Hotspot
ACH-000512	-0.20539	-0.0999873	INA6	Non-Hodgkin Lymphoma	Lymphoid	MISSENSE (p.G12D); COSMIC hotspot	Hotspot
ACH-001374	-0.0487249	-0.151183	PA1	Ovarian Germ Cell Tumor	Ovary/Fallopian Tube	MISSENSE (p.G12D); COSMIC hotspot	Hotspot
ACH-002512	-0.0496106	0.285296	MM160113	Melanoma	Skin	MISSENSE (p.G12R); COSMIC hotspot	Other
ACH-000937	-0.0639519	0.0255354	PF382	T-Lymphoblastic Leukemia/Lymphoma	Lymphoid	MISSENSE (p.G12S); COSMIC hotspot	Other
ACH-000274	-0.324686	-0.11468	HS852T	Melanoma	Skin	MISSENSE (p.G12V); COSMIC hotspot	Other
ACH-000190	-0.285088	-0.0941228	HDMYZ	Acute Myeloid Leukemia	Myeloid	MISSENSE (p.G13D); COSMIC hotspot	Other
ACH-000889	-0.443447	-0.136008	KMM1	Non-Hodgkin Lymphoma	Lymphoid	MISSENSE (p.G13D); COSMIC hotspot	Other
ACH-001563	-0.441933	-0.0658	MM127	Melanoma	Skin	MISSENSE (p.G13R); COSMIC hotspot	Hotspot
ACH-000557	-1.82534	-0.073429	AML193	Acute Myeloid Leukemia	Myeloid	MISSENSE (p.G13V); COSMIC hotspot	Other
ACH-000973	-0.132925	0.0442094	639V	Urethral Cancer	Bladder/Urinary Tract	MISSENSE (p.H131R); COSMIC hotspot	Other
ACH-000257	-0.221716	0.116776	CORL279	Lung Neuroendocrine Tumor	Lung	MISSENSE (p.K5R); COSMIC hotspot	Other
ACH-000169	-0.73383	-0.0691419	RD	Rhabdomyosarcoma	Soft Tissue	MISSENSE (p.Q61H); COSMIC hotspot	Hotspot
ACH-000183	0.00952522	0.0583222	L363	Non-Hodgkin Lymphoma	Lymphoid	MISSENSE (p.Q61H); COSMIC hotspot	Hotspot
ACH-000025	-0.372392	-0.00259545	CH157MN	Meningothelial Tumor	CNS/Brain	MISSENSE (p.Q61K); COSMIC hotspot	Hotspot
ACH-000054	-0.436332	-0.0760429	HT1080	Fibrosarcoma	Soft Tissue	MISSENSE (p.Q61K); COSMIC hotspot	Hotspot
ACH-000120	-0.888274	-0.0868626	CHP212	Neuroblastoma	Peripheral Nervous System	MISSENSE (p.Q61K); COSMIC hotspot	Hotspot
ACH-000124	-0.512181	0.0967209	OCILY19	Non-Hodgkin Lymphoma	Lymphoid	MISSENSE (p.Q61K); COSMIC hotspot	Hotspot
ACH-000206	-0.238734	0.0168392	C8166	T-Lymphoblastic Leukemia/Lymphoma	Lymphoid	MISSENSE (p.Q61K); COSMIC hotspot	Hotspot
ACH-000260	-0.460528	-0.0126358	SKNAS	Neuroblastoma	Peripheral Nervous System	MISSENSE (p.Q61K); COSMIC hotspot	Hotspot
ACH-000436	-0.694388	0.0891906	OCIMY7	Non-Hodgkin Lymphoma	Lymphoid	MISSENSE (p.Q61K); COSMIC hotspot	Hotspot
ACH-000478	-0.361156	0.0464077	SNU387	Hepatocellular Carcinoma	Liver	MISSENSE (p.Q61K); COSMIC hotspot	Hotspot
ACH-000510	-0.184578	0.0214877	NCIH1299	Non-Small Cell Lung Cancer	Lung	MISSENSE (p.Q61K); COSMIC hotspot	Hotspot
ACH-000602	0.208435	0.0807902	M07E	Acute Myeloid Leukemia	Myeloid	MISSENSE (p.Q61K); COSMIC hotspot	Hotspot
ACH-000632	-0.725258	0.102599	HS944T	Melanoma	Skin	MISSENSE (p.Q61K); COSMIC hotspot	Hotspot
ACH-000653	-0.163053	0.0795021	JJN3	Non-Hodgkin Lymphoma	Lymphoid	MISSENSE (p.Q61K); COSMIC hotspot	Hotspot
ACH-000801	-1.13368	0.0511989	HS936T	Melanoma	Skin	MISSENSE (p.Q61K); COSMIC hotspot	Hotspot
ACH-000810	-0.612828	-0.0609629	SKMEL30	Melanoma	Skin	MISSENSE (p.Q61K); COSMIC hotspot	Other
ACH-000841	-0.343872	-0.0260646	NCIH2087	Non-Small Cell Lung Cancer	Lung	MISSENSE (p.Q61K); COSMIC hotspot	Hotspot
ACH-001618	-0.180703	0.00765772	OCIM2	Acute Myeloid Leukemia	Myeloid	MISSENSE (p.Q61K); COSMIC hotspot	Hotspot
ACH-001986	-0.628348	0.0038057	NZM42	Melanoma	Skin	MISSENSE (p.Q61K); COSMIC hotspot	Hotspot
ACH-000430	-0.406347	0.0547279	TYKNU	Ovarian Epithelial Tumor	Ovary/Fallopian Tube	MISSENSE (p.Q61K); COSMIC hotspot|MISSENSE (p.G12D); COSMIC hotspot	Hotspot
ACH-000336	-0.737198	-0.104	OCIAML3	Acute Myeloid Leukemia	Myeloid	MISSENSE (p.Q61L); COSMIC hotspot	Hotspot
ACH-000739	-1.14639	-0.0642382	HEPG2	Hepatoblastoma	Liver	MISSENSE (p.Q61L); COSMIC hotspot	Hotspot
ACH-000802	-0.548731	0.0171768	BFTC905	Bladder Urothelial Carcinoma	Bladder/Urinary Tract	MISSENSE (p.Q61L); COSMIC hotspot	Hotspot
ACH-000881	-0.784181	0.016295	MELJUSO	Melanoma	Skin	MISSENSE (p.Q61L); COSMIC hotspot	Hotspot
ACH-000898	-0.38206	-0.0981075	SNU719	Esophagogastric Adenocarcinoma	Esophagus/Stomach	MISSENSE (p.Q61L); COSMIC hotspot	Hotspot
ACH-000915	-1.60442	-0.10321	IPC298	Melanoma	Skin	MISSENSE (p.Q61L); COSMIC hotspot	Hotspot
ACH-000387	-0.425576	0.0337513	TF1	Acute Myeloid Leukemia	Myeloid	MISSENSE (p.Q61P); COSMIC hotspot	Other
ACH-000486	-0.403294	-0.0338496	KU1919	Bladder Urothelial Carcinoma	Bladder/Urinary Tract	MISSENSE (p.Q61R); COSMIC hotspot	Hotspot
ACH-000547	-0.104499	0.0456189	HT1197	Bladder Urothelial Carcinoma	Bladder/Urinary Tract	MISSENSE (p.Q61R); COSMIC hotspot	Hotspot
ACH-000576	-0.669888	-0.148316	KMS27	Non-Hodgkin Lymphoma	Lymphoid	MISSENSE (p.Q61R); COSMIC hotspot	Hotspot
ACH-000716	-1.05963	-0.00877519	TT2609C02	Well-Differentiated Thyroid Cancer	Thyroid	MISSENSE (p.Q61R); COSMIC hotspot	Hotspot
ACH-000776	-0.865886	-0.118016	ONS76	Embryonal Tumor	CNS/Brain	MISSENSE (p.Q61R); COSMIC hotspot	Hotspot
ACH-000890	-0.162739	0.0618923	SW1271	Lung Neuroendocrine Tumor	Lung	MISSENSE (p.Q61R); COSMIC hotspot	Hotspot
ACH-001190	-0.861106	-0.021701	SKMEL2	Melanoma	Skin	MISSENSE (p.Q61R); COSMIC hotspot	Hotspot
ACH-001443	0.231935	0.0426963	ASH3	Anaplastic Thyroid Cancer	Thyroid	MISSENSE (p.Q61R); COSMIC hotspot	Hotspot
ACH-001973	-0.937002	-0.00968689	MM485	Melanoma	Skin	MISSENSE (p.Q61R); COSMIC hotspot	Hotspot
ACH-002041	-0.347513	0.0125879	HOTHC	Anaplastic Thyroid Cancer	Thyroid	MISSENSE (p.Q61R); COSMIC hotspot	Hotspot
ACH-002710	-0.221295	0.013623	MPNST724	Nerve Sheath Tumor	Peripheral Nervous System	MISSENSE (p.S106L); COSMIC hotspot	Other
ACH-002014	-0.0749631	0.0413272	MEL270	Ocular Melanoma	Eye	MISSENSE (p.V152L); COSMIC hotspot	Other
ACH-000993	-0.0570409	-0.0762899	JHUEM7	Endometrial Carcinoma	Uterus	NONSENSE (p.E162*); COSMIC hotspot	Damaging
ACH-000001	-0.101825	-0.12839	NIHOVCAR3	Ovarian Epithelial Tumor	Ovary/Fallopian Tube		Other
ACH-000004	-0.0505546	0.0318276	HEL	Acute Myeloid Leukemia	Myeloid		Other
ACH-000005	0.144581	-0.04477	HEL9217	Acute Myeloid Leukemia	Myeloid		Other
ACH-000007	-0.955415	0.00775013	LS513	Colorectal Adenocarcinoma	Bowel		Other
ACH-000009	-0.186211	-0.142537	C2BBE1	Colorectal Adenocarcinoma	Bowel		Other
ACH-000011	0.10074	-0.212649	253J	Bladder Urothelial Carcinoma	Bladder/Urinary Tract		Other
ACH-000012	-0.0222169	-0.048682	HCC827	Non-Small Cell Lung Cancer	Lung		Other
ACH-000013	0.0406164	-0.0219466	ONCODG1	Ovarian Epithelial Tumor	Ovary/Fallopian Tube		Other
ACH-000014	-0.0567164	0.0249249	HS294T	Melanoma	Skin		Other
ACH-000015	-0.208068	0.107779	NCIH1581	Non-Small Cell Lung Cancer	Lung		Other
ACH-000017	0.0205487	-0.0864203	SKBR3	Invasive Breast Carcinoma	Breast		Other
ACH-000018	-0.608745	-0.0527377	T24	Bladder Urothelial Carcinoma	Bladder/Urinary Tract		Other
ACH-000019	-0.0299353	-0.118314	MCF7	Invasive Breast Carcinoma	Breast		Other
ACH-000021	0.0297251	-0.0130896	NCIH1693	Non-Small Cell Lung Cancer	Lung		Other
ACH-000022	-0.673523	-0.0162704	PATU8988S	Pancreatic Adenocarcinoma	Pancreas		Other
ACH-000023	-0.0847625	0.112647	PATU8988T	Pancreatic Adenocarcinoma	Pancreas		Other
ACH-000024	-0.291268	0.0100597	OPM2	Non-Hodgkin Lymphoma	Lymphoid		Other
ACH-000028	0.0141768	-0.0793723	KPL1	Invasive Breast Carcinoma	Breast		Other
ACH-000029	-0.0454444	-0.118307	HCC827GR5	Non-Small Cell Lung Cancer	Lung		Other
ACH-000030	0.157271	0.0143064	PC14	Non-Small Cell Lung Cancer	Lung		Other
ACH-000035	-0.0897388	-0.0236365	NCIH1650	Non-Small Cell Lung Cancer	Lung		Other
ACH-000036	-0.596831	-0.0864455	U343	Diffuse Glioma	CNS/Brain		Other
ACH-000037	-0.338592	0.115627	S117	Sarcoma, NOS	Soft Tissue		Other
ACH-000039	0.102391	-0.10167	SKNMC	Ewing Sarcoma	Bone		Other
ACH-000040	-0.352116	-0.175727	U118MG	Diffuse Glioma	CNS/Brain		Other
ACH-000041	0.0838848	0.0100504	RDES	Ewing Sarcoma	Bone		Other
ACH-000042	-0.856108	-0.128106	PANC0203	Pancreatic Adenocarcinoma	Pancreas		Other
ACH-000045	-0.157984	0.106511	MV411	Acute Myeloid Leukemia	Myeloid		Other
ACH-000047	-0.0830656	0.0311877	GCIY	Esophagogastric Adenocarcinoma	Esophagus/Stomach		Other
ACH-000048	0.0718424	0.0269692	TOV112D	Ovarian Epithelial Tumor	Ovary/Fallopian Tube		Other
ACH-000052	-0.183183	-0.064102	A673	Ewing Sarcoma	Bone		Other
ACH-000053	0.189869	-0.00159018	KARPAS299	Non-Hodgkin Lymphoma	Lymphoid		Other
ACH-000055	-0.224501	0.204651	D283MED	Embryonal Tumor	CNS/Brain		Other
ACH-000060	-0.262895	-0.101779	PANC1005	Pancreatic Adenocarcinoma	Pancreas		Other
ACH-000067	0.0544846	-0.0125795	HS683	Diffuse Glioma	CNS/Brain		Other
ACH-000074	-0.891203	-0.0127641	KU812	Myeloproliferative Neoplasms	Myeloid		Other
ACH-000075	-0.0381358	-0.217659	U87MG	Diffuse Glioma	CNS/Brain		Other
ACH-000076	-0.282711	0.0669053	NCO2	Myeloproliferative Neoplasms	Myeloid		Other
ACH-000077	-0.119356	-0.0940822	MJ	Non-Hodgkin Lymphoma	Lymphoid		Other
ACH-000078	-0.304786	-0.0422195	MHHNB11	Neuroblastoma	Peripheral Nervous System		Other
ACH-000082	-0.0542976	0.0693505	G292CLONEA141B1	Osteosarcoma	Bone		Other
ACH-000085	-0.0568501	-0.00630284	T3M4	Pancreatic Adenocarcinoma	Pancreas		Other
ACH-000086	-0.137273	-0.085332	ACCMESO1	Pleural Mesothelioma	Pleura		Other
ACH-000090	0.199415	-0.0675284	PC3	Prostate Adenocarcinoma	Prostate		Other
ACH-000092	-0.012168	0.0246939	NCIH2452	Pleural Mesothelioma	Pleura		Other
ACH-000093	-0.166515	0.163434	PANC0504	Pancreatic Adenocarcinoma	Pancreas		Other
ACH-000094	0.0341974	0.08833	HPAFII	Pancreatic Adenocarcinoma	Pancreas		Other
ACH-000095	-0.0968609	0.0940971	D341Med	Embryonal Tumor	CNS/Brain		Other
ACH-000097	-0.0933558	-0.00213549	ZR751	Invasive Breast Carcinoma	Breast		Other
ACH-000098	0.00465343	-0.117748	GAMG	Diffuse Glioma	CNS/Brain		Other
ACH-000099	-0.408895	-0.0245813	SIMA	Neuroblastoma	Peripheral Nervous System		Other
ACH-000103	-0.306126	0.110272	CAOV4	Ovarian Epithelial Tumor	Ovary/Fallopian Tube		Other
ACH-000108	-0.089382	0.0426897	KP3	Adenosquamous Carcinoma of the Pancreas	Pancreas		Other
ACH-000111	-0.295998	-0.0382892	HCC1187	Invasive Breast Carcinoma	Breast		Other
ACH-000113	-0.138884	-0.0319702	OCIAML2	Acute Myeloid Leukemia	Myeloid		Other
ACH-000114	-0.476317	-0.0286301	SU8686	Pancreatic Adenocarcinoma	Pancreas		Other
ACH-000115	-0.0815315	-0.130523	VCAP	Prostate Adenocarcinoma	Prostate		Other
ACH-000118	0.124987	0.0590794	HUPT3	Pancreatic Adenocarcinoma	Pancreas		Other
ACH-000123	-0.0306825	0.0666858	COV434	Ovarian Epithelial Tumor	Ovary/Fallopian Tube		Other
ACH-000127	-0.163199	0.016413	SLR20	Bladder Urothelial Carcinoma	Bladder/Urinary Tract		Other
ACH-000128	0.0631559	0.0456203	LN319	Diffuse Glioma	CNS/Brain		Other
ACH-000132	-0.424611	0.0615974	JHOS2	Ovarian Epithelial Tumor	Ovary/Fallopian Tube		Other
ACH-000133	-0.0102986	0.0651257	HS729	Rhabdomyosarcoma	Soft Tissue		Other
ACH-000137	-0.0824528	-0.0958044	8MGBA	Diffuse Glioma	CNS/Brain		Other
ACH-000138	-0.396307	0.0391844	CFPAC1	Pancreatic Adenocarcinoma	Pancreas		Other
ACH-000139	0.264168	0.0399493	PANC0327	Pancreatic Adenocarcinoma	Pancreas		Other
ACH-000141	-0.176355	-0.00549638	SNU308	Intracholecystic Papillary Neoplasm	Biliary Tract		Other
ACH-000142	-0.152285	0.0555894	CAL29	Bladder Urothelial Carcinoma	Bladder/Urinary Tract		Other
ACH-000143	-0.173816	0.131899	HCC2429	Non-Small Cell Lung Cancer	Lung		Other
ACH-000144	-0.362748	0.0619978	RERFGC1B	Esophagogastric Adenocarcinoma	Esophagus/Stomach		Other
ACH-000145	-0.312003	-0.0234392	SKLMS1	Leiomyosarcoma	Soft Tissue		Other
ACH-000147	0.0623309	0.0876448	T47D	Invasive Breast Carcinoma	Breast		Other
ACH-000148	-0.416303	0.0485299	HS578T	Invasive Breast Carcinoma	Breast		Other
ACH-000149	-0.169106	-0.0213684	SKNSH	Neuroblastoma	Peripheral Nervous System		Other
ACH-000150	0.0358926	-0.0883742	HCC2935	Non-Small Cell Lung Cancer	Lung		Other
ACH-000151	-0.057889	0.100415	JM1	B-Lymphoblastic Leukemia/Lymphoma	Lymphoid		Other
ACH-000152	-0.206087	-0.0137503	M059K	Diffuse Glioma	CNS/Brain		Other
ACH-000153	-0.134566	0.00804828	NCIH2052	Pleural Mesothelioma	Pleura		Other
ACH-000155	-0.288246	0.0319952	SW1990	Pancreatic Adenocarcinoma	Pancreas		Other
ACH-000159	0.0718509	0.0204201	OSRC2	Renal Cell Carcinoma	Kidney		Other
ACH-000160	-0.0944459	0.100638	BT12	Embryonal Tumor	CNS/Brain		Other
ACH-000161	-0.117412	0.0812827	CORL105	Non-Small Cell Lung Cancer	Lung		Other
ACH-000163	-0.937486	-0.0988328	SW579	Head and Neck Squamous Cell Carcinoma	Head and Neck		Other
ACH-000164	-0.0890412	0.013131	PANC1	Pancreatic Adenocarcinoma	Pancreas		Other
ACH-000168	-0.816306	0.0990154	NOMO1	Acute Myeloid Leukemia	Myeloid		Other
ACH-000174	-0.775585	-0.0270772	CAL62	Anaplastic Thyroid Cancer	Thyroid		Other
ACH-000176	-0.262092	-0.00847664	LOUNH91	Non-Small Cell Lung Cancer	Lung		Other
ACH-000178	-1.0193	0.124563	HS766T	Pancreatic Adenocarcinoma	Pancreas		Other
ACH-000181	-0.168068	0.167875	SCC9	Head and Neck Squamous Cell Carcinoma	Head and Neck		Other
ACH-000182	-0.0806138	-0.00114239	SNU869	Ampullary Carcinoma	Ampulla of Vater		Other
ACH-000187	-0.0110276	-0.0350227	CORL311	Lung Neuroendocrine Tumor	Lung		Other
ACH-000188	-0.0196463	0.00240768	SCC25	Head and Neck Squamous Cell Carcinoma	Head and Neck		Other
ACH-000189	-0.170082	-0.0459962	RCC10RGB	Renal Cell Carcinoma	Kidney		Other
ACH-000191	-0.0645676	-0.0451053	BHT101	Anaplastic Thyroid Cancer	Thyroid		Other
ACH-000192	0.0631536	-0.128308	MFE280	Endometrial Carcinoma	Uterus		Other
ACH-000195	-0.0960077	0.116975	SET2	Acute Myeloid Leukemia	Myeloid		Other
ACH-000198	-0.492712	-0.0104065	EOL1	Myeloproliferative Neoplasms	Myeloid		Other
ACH-000200	-0.0908369	-0.154086	NMCG1	Diffuse Glioma	CNS/Brain		Other
ACH-000202	-0.126003	0.0512758	COLO320	Colorectal Adenocarcinoma	Bowel		Other
ACH-000204	-0.194526	-0.0669883	LP1	Non-Hodgkin Lymphoma	Lymphoid		Other
ACH-000207	0.0437958	0.0441327	DETROIT562	Head and Neck Squamous Cell Carcinoma	Head and Neck		Other
ACH-000209	-0.105267	0.00233832	SNU1079	Intraductal Papillary Neoplasm of the Bile Duct	Biliary Tract		Other
ACH-000211	0.0291786	0.0446749	DAOY	Embryonal Tumor	CNS/Brain		Other
ACH-000212	-0.0813323	-0.0411598	CAL120	Invasive Breast Carcinoma	Breast		Other
ACH-000213	-0.863571	0.0535153	HUPT4	Pancreatic Adenocarcinoma	Pancreas		Other
ACH-000215	-0.166004	-0.01954	LN382	Diffuse Glioma	CNS/Brain		Other
ACH-000216	-0.0617927	0.117765	JHESOAD1	Esophagogastric Adenocarcinoma	Esophagus/Stomach		Other
ACH-000217	-0.198777	0.0715235	JHH6	Hepatocellular Carcinoma	Liver		Other
ACH-000219	-0.0496147	0.0183637	A375	Melanoma	Skin		Other
ACH-000221	0.034916	0.1223	SNU398	Hepatocellular Carcinoma	Liver		Other
ACH-000222	-0.176143	0.0323561	ASPC1	Pancreatic Adenocarcinoma	Pancreas		Other
ACH-000223	-0.0441574	0.0720265	HCC1937	Invasive Breast Carcinoma	Breast		Other
ACH-000226	0.0469246	0.0887187	SUPM2	Non-Hodgkin Lymphoma	Lymphoid		Other
ACH-000227	-0.292375	-0.110376	KPNYN	Neuroblastoma	Peripheral Nervous System		Other
ACH-000228	-0.043128	0.0861159	BICR31	Head and Neck Squamous Cell Carcinoma	Head and Neck		Other
ACH-000231	-0.338177	-0.0197488	KALS1	Diffuse Glioma	CNS/Brain		Other
ACH-000232	-0.205126	-0.0650458	U251MG	Diffuse Glioma	CNS/Brain		Other
ACH-000233	0.057377	0.124364	DEL	Non-Hodgkin Lymphoma	Lymphoid		Other
ACH-000234	0.0440101	-0.00582559	CAKI2	Renal Cell Carcinoma	Kidney		Other
ACH-000235	-0.426091	-0.0224587	PANC0403	Pancreatic Adenocarcinoma	Pancreas		Other
ACH-000237	-0.172699	0.0977944	JHOM1	Ovarian Epithelial Tumor	Ovary/Fallopian Tube		Other
ACH-000238	-0.383239	0.00645205	SCC4	Head and Neck Squamous Cell Carcinoma	Head and Neck		Other
ACH-000243	-0.308499	0.0115877	DANG	Pancreatic Adenocarcinoma	Pancreas		Other
ACH-000244	-0.515994	-0.0998907	DKMG	Diffuse Glioma	CNS/Brain		Other
ACH-000246	-0.0121056	-0.0501509	SLR23	Renal Cell Carcinoma	Kidney		Other
ACH-000247	-0.0951468	-0.119653	OCUM1	Esophagogastric Adenocarcinoma	Esophagus/Stomach		Other
ACH-000248	0.0123955	0.0479072	AU565	Invasive Breast Carcinoma	Breast		Other
ACH-000249	-0.539625	-0.0751426	CL11	Colorectal Adenocarcinoma	Bowel		Other
ACH-000250	-0.240888	-0.0432238	KMRC20	Renal Cell Carcinoma	Kidney		Other
ACH-000251	-0.245048	-0.0465202	NCIH2887	Non-Small Cell Lung Cancer	Lung		Other
ACH-000252	-0.824352	-0.0908617	LS1034	Colorectal Adenocarcinoma	Bowel		Other
ACH-000253	-0.0228765	-0.0497485	COLO201	Colorectal Adenocarcinoma	Bowel		Other
ACH-000255	-0.0656466	0.0566677	LMSU	Esophagogastric Adenocarcinoma	Esophagus/Stomach		Other
ACH-000256	0.019819	-0.282772	COV318	Ovarian Epithelial Tumor	Ovary/Fallopian Tube		Other
ACH-000258	0.0490879	0.101765	DU4475	Invasive Breast Carcinoma	Breast		Other
ACH-000259	-0.116319	0.00238754	KELLY	Neuroblastoma	Peripheral Nervous System		Other
ACH-000261	-0.111472	0.0166047	RERFLCAI	Non-Small Cell Lung Cancer	Lung		Other
ACH-000262	-0.074442	-0.000396322	UOK101	Renal Cell Carcinoma	Kidney		Other
ACH-000263	-0.111344	-0.121477	KASUMI1	Acute Myeloid Leukemia	Myeloid		Other
ACH-000264	-0.741055	-0.0598729	CALU6	Non-Small Cell Lung Cancer	Lung		Other
ACH-000265	-0.191206	0.0243012	KP4	Pancreatic Adenocarcinoma	Pancreas		Other
ACH-000266	-0.57248	-0.070176	SNU213	Pancreatic Adenocarcinoma	Pancreas		Other
ACH-000269	-0.0209562	-0.115099	AM38	Diffuse Glioma	CNS/Brain		Other
ACH-000271	-0.231465	0.0396038	SUDHL10	Non-Hodgkin Lymphoma	Lymphoid		Other
ACH-000272	0.100867	-0.00880574	SLR24	Renal Cell Carcinoma	Kidney		Other
ACH-000273	-0.171951	-0.101591	SF539	Diffuse Glioma	CNS/Brain		Other
ACH-000276	-0.00994893	0.167219	HCC38	Invasive Breast Carcinoma	Breast		Other
ACH-000277	-0.0735798	-0.0170324	HCC1419	Invasive Breast Carcinoma	Breast		Other
ACH-000278	0.0373101	-0.0235053	COV362	Ovarian Epithelial Tumor	Ovary/Fallopian Tube		Other
ACH-000279	-0.0221952	-0.0463667	EWS502	Ewing Sarcoma	Bone		Other
ACH-000280	-0.126618	0.0452714	SNU840	Ovarian Epithelial Tumor	Ovary/Fallopian Tube		Other
ACH-000281	-0.707033	-0.0737472	KP2	Pancreatic Adenocarcinoma	Pancreas		Other
ACH-000282	0.00788113	-0.0199536	NCIH1755	Non-Small Cell Lung Cancer	Lung		Other
ACH-000286	0.173763	0.0748058	SNU1033	Colorectal Adenocarcinoma	Bowel		Other
ACH-000288	-0.112675	-0.0442318	BT549	Invasive Breast Carcinoma	Breast		Other
ACH-000290	-0.083145	-0.0182413	NCIH209	Lung Neuroendocrine Tumor	Lung		Other
ACH-000291	0.0366807	-0.0256752	OV90	Ovarian Epithelial Tumor	Ovary/Fallopian Tube		Other
ACH-000292	-0.00165614	0.01053	NCIH841	Lung Neuroendocrine Tumor	Lung		Other
ACH-000293	-0.0992497	-0.0640287	KLE	Endometrial Carcinoma	Uterus		Other
ACH-000294	-0.947278	0.233303	NB4	Acute Myeloid Leukemia	Myeloid		Other
ACH-000295	-0.1465	0.0537338	EM2	Myeloproliferative Neoplasms	Myeloid		Other
ACH-000296	0.194479	0.150709	OUMS23	Colorectal Adenocarcinoma	Bowel		Other
ACH-000302	-0.224982	0.0887752	SNU1077	Endometrial Carcinoma	Uterus		Other
ACH-000303	0.00999296	0.0873071	SNU5	Esophagogastric Adenocarcinoma	Esophagus/Stomach		Other
ACH-000304	-0.0580337	0.0954285	WM115	Melanoma	Skin		Other
ACH-000305	-0.0486852	0.0169752	ECGI10	Esophageal Squamous Cell Carcinoma	Esophagus/Stomach		Other
ACH-000307	-0.0233123	-0.0341681	PK1	Pancreatic Adenocarcinoma	Pancreas		Other
ACH-000308	0.0762345	-0.0314982	EFO21	Ovarian Epithelial Tumor	Ovary/Fallopian Tube		Other
ACH-000310	0.0101765	-0.124631	IMR32	Neuroblastoma	Peripheral Nervous System		Other
ACH-000311	0.0211789	0.0533933	NCIH2122	Non-Small Cell Lung Cancer	Lung		Other
ACH-000312	-0.436777	0.0848633	SKNBE2	Neuroblastoma	Peripheral Nervous System		Other
ACH-000313	0.0238182	-0.209863	KMRC3	Renal Cell Carcinoma	Kidney		Other
ACH-000315	-0.198819	0.187221	KARPAS422	Non-Hodgkin Lymphoma	Lymphoid		Other
ACH-000316	-0.307257	-0.00600103	SNU886	Hepatocellular Carcinoma	Liver		Other
ACH-000317	0.0839803	0.0692164	TUHR14TKB	Renal Cell Carcinoma	Kidney		Other
ACH-000318	-0.298541	-0.0791953	TE10	Esophageal Squamous Cell Carcinoma	Esophagus/Stomach		Other
ACH-000319	-0.0807328	-0.0508875	MPP89	Pleural Mesothelioma	Pleura		Other
ACH-000320	-0.439003	-0.0726311	PSN1	Pancreatic Adenocarcinoma	Pancreas		Other
ACH-000322	0.00184615	0.175262	HT144	Melanoma	Skin		Other
ACH-000323	-0.703047	-0.0596987	42MGBA	Diffuse Glioma	CNS/Brain		Other
ACH-000324	-0.0486494	0.0179692	JHOC5	Ovarian Epithelial Tumor	Ovary/Fallopian Tube		Other
ACH-000325	-0.325948	-0.0402588	SNU620	Esophagogastric Adenocarcinoma	Esophagus/Stomach		Other
ACH-000326	-0.575321	0.0322502	JURLMK1	Myeloproliferative Neoplasms	Myeloid		Other
ACH-000329	-0.155441	-0.0901228	CCFSTTG1	Diffuse Glioma	CNS/Brain		Other
ACH-000330	0.0629203	-0.025326	EFM19	Invasive Breast Carcinoma	Breast		Other
ACH-000331	-0.120612	-0.0917076	ISTMES2	Pleural Mesothelioma	Pleura		Other
ACH-000332	-0.306735	0.00893923	YAPC	Pancreatic Adenocarcinoma	Pancreas		Other
ACH-000334	-0.165497	-0.036888	DB	Non-Hodgkin Lymphoma	Lymphoid		Other
ACH-000335	0.171283	0.0853449	MSTO211H	Pleural Mesothelioma	Pleura		Other
ACH-000337	-0.0683494	-0.0639145	NCIH3122	Non-Small Cell Lung Cancer	Lung		Other
ACH-000339	-0.347496	-0.0247932	HCC461	Non-Small Cell Lung Cancer	Lung		Other
ACH-000341	-0.288495	0.082502	SKNFI	Neuroblastoma	Peripheral Nervous System		Other
ACH-000343	0.0174878	0.052327	NCIH522	Non-Small Cell Lung Cancer	Lung		Other
ACH-000344	0.019245	-0.0498834	SNU668	Esophagogastric Adenocarcinoma	Esophagus/Stomach		Other
ACH-000346	-0.119192	-0.224659	JVM3	Non-Hodgkin Lymphoma	Lymphoid		Other
ACH-000348	-0.0469675	0.0947372	RPMI7951	Melanoma	Skin		Other
ACH-000350	-0.509701	-0.0992476	COLO678	Colorectal Adenocarcinoma	Bowel		Other
ACH-000352	-0.101658	-0.071739	HCC1428	Invasive Breast Carcinoma	Breast		Other
ACH-000354	-0.393932	-0.0264311	CAPAN1	Pancreatic Adenocarcinoma	Pancreas		Other
ACH-000355	-0.12776	-0.157651	NCIH82	Lung Neuroendocrine Tumor	Lung		Other
ACH-000356	-0.14041	-0.0503627	MKN45	Esophagogastric Adenocarcinoma	Esophagus/Stomach		Other
ACH-000359	-0.141901	-0.0408891	MG63	Osteosarcoma	Bone		Other
ACH-000361	0.0798642	-0.233255	SKHEP1	Hepatocellular Carcinoma	Liver		Other
ACH-000362	-0.0505361	0.0457759	MOLM13	Acute Myeloid Leukemia	Myeloid		Other
ACH-000363	-0.13377	0.0185011	SKMM2	Non-Hodgkin Lymphoma	Lymphoid		Other
ACH-000364	-0.246695	0.013126	U2OS	Osteosarcoma	Bone		Other
ACH-000365	-0.112443	0.0494495	SUDHL4	Non-Hodgkin Lymphoma	Lymphoid		Other
ACH-000366	-0.14806	-0.0455369	SKNDZ	Neuroblastoma	Peripheral Nervous System		Other
ACH-000367	-0.365687	-0.107492	NCIH226	Pleural Mesothelioma	Pleura		Other
ACH-000368	-0.340327	-0.000399145	SNU1105	Diffuse Glioma	CNS/Brain		Other
ACH-000370	-0.120001	-0.0949519	SNU626	Diffuse Glioma	CNS/Brain		Other
ACH-000371	-0.176781	0.0913465	RL	Non-Hodgkin Lymphoma	Lymphoid		Other
ACH-000374	0.0279312	0.0807852	HCC1143	Invasive Breast Carcinoma	Breast		Other
ACH-000375	-0.123694	-0.0390168	G402	Renal Cell Carcinoma	Kidney		Other
ACH-000376	-0.188498	-0.0377836	SF295	Diffuse Glioma	CNS/Brain		Other
ACH-000377	-0.35033	0.00505922	SNU478	Ampullary Carcinoma	Ampulla of Vater		Other
ACH-000378	0.170623	-0.0746037	NCIH647	Non-Small Cell Lung Cancer	Lung		Other
ACH-000381	-0.465777	0.068404	T84	Colorectal Adenocarcinoma	Bowel		Other
ACH-000383	-0.0364382	0.0424443	OE33	Esophagogastric Adenocarcinoma	Esophagus/Stomach		Other
ACH-000385	0.0790563	-0.0795491	SKRC20	Renal Cell Carcinoma	Kidney		Other
ACH-000389	-0.00461615	-0.0529908	H4	Diffuse Glioma	CNS/Brain		Other
ACH-000390	-0.0139768	0.0596187	LUDLU1	Non-Small Cell Lung Cancer	Lung		Other
ACH-000391	-0.0285677	-0.0700168	MHHES1	Ewing Sarcoma	Bone		Other
ACH-000393	0.13086	-0.0775756	HLF	Hepatocellular Carcinoma	Liver		Other
ACH-000395	-0.217438	-0.0602834	NCIH520	Non-Small Cell Lung Cancer	Lung		Other
ACH-000396	0.069686	0.229471	J82	Bladder Urothelial Carcinoma	Bladder/Urinary Tract		Other
ACH-000397	-0.0819682	-0.0426085	TEN	Endometrial Carcinoma	Uterus		Other
ACH-000398	-0.0980433	-0.085123	RI1	Non-Hodgkin Lymphoma	Lymphoid		Other
ACH-000401	-0.16707	0.0669744	COLO800	Melanoma	Skin		Other
ACH-000402	0.0142979	-0.0250482	BL70	Non-Hodgkin Lymphoma	Lymphoid		Other
ACH-000403	-0.475874	0.0914922	NCIH747	Colorectal Adenocarcinoma	Bowel		Other
ACH-000404	0.0467021	0.0137548	K029AX	Melanoma	Skin		Other
ACH-000405	0.0469794	0.0471685	MEC1	Non-Hodgkin Lymphoma	Lymphoid		Other
ACH-000406	-0.117372	0.0558534	U937	Acute Myeloid Leukemia	Myeloid		Other
ACH-000407	-0.0571115	-0.0398817	SNU685	Endometrial Carcinoma	Uterus		Other
ACH-000408	-0.100229	0.122545	TE5	Esophageal Squamous Cell Carcinoma	Esophagus/Stomach		Other
ACH-000410	-0.117755	0.0250785	SAOS2	Osteosarcoma	Bone		Other
ACH-000411	0.00729191	-0.0443022	769P	Renal Cell Carcinoma	Kidney		Other
ACH-000414	-0.0774232	0.00621237	NCIH1944	Non-Small Cell Lung Cancer	Lung		Other
ACH-000415	-0.157457	0.100797	BICR6	Head and Neck Squamous Cell Carcinoma	Head and Neck		Other
ACH-000416	-0.0823213	0.0181223	NCIH838	Non-Small Cell Lung Cancer	Lung		Other
ACH-000417	-0.907609	0.106668	PANC0813	Pancreatic Adenocarcinoma	Pancreas		Other
ACH-000420	0.15779	-0.0673538	SNU449	Hepatocellular Carcinoma	Liver		Other
ACH-000421	-0.501496	-0.0337384	SW837	Colorectal Adenocarcinoma	Bowel		Other
ACH-000422	-0.236394	-0.00857018	SNU475	Hepatocellular Carcinoma	Liver		Other
ACH-000424	-0.128605	0.0276952	TC71	Ewing Sarcoma	Bone		Other
ACH-000425	0.0488605	0.0438488	UACC62	Melanoma	Skin		Other
ACH-000426	-0.356438	-0.016648	KMS20	Non-Hodgkin Lymphoma	Lymphoid		Other
ACH-000427	-0.1857	0.101119	NCIN87	Esophagogastric Adenocarcinoma	Esophagus/Stomach		Other
ACH-000431	0.0307823	-0.112747	NCIH1694	Lung Neuroendocrine Tumor	Lung		Other
ACH-000433	0.152863	0.112775	CAKI1	Renal Cell Carcinoma	Kidney		Other
ACH-000434	-0.978553	0.0347469	NCIH1915	Non-Small Cell Lung Cancer	Lung		Other
ACH-000435	0.0417402	-0.154339	EFE184	Endometrial Carcinoma	Uterus		Other
ACH-000437	0.0143307	-0.0227715	SW1088	Diffuse Glioma	CNS/Brain		Other
ACH-000438	-0.474398	0.0643754	LU65	Non-Small Cell Lung Cancer	Lung		Other
ACH-000441	0.0242896	0.0077171	SH4	Melanoma	Skin		Other
ACH-000442	-0.277924	0.123988	RERFLCSQ1	Non-Small Cell Lung Cancer	Lung		Other
ACH-000444	-0.0114252	-0.0392841	LU99	Non-Small Cell Lung Cancer	Lung		Other
ACH-000445	-0.302491	-0.0260868	KNS60	Diffuse Glioma	CNS/Brain		Other
ACH-000448	-0.0659366	0.0866264	NCIH1666	Non-Small Cell Lung Cancer	Lung		Other
ACH-000450	-0.0176229	0.0359443	MELHO	Melanoma	Skin		Other
ACH-000452	-0.303668	0.0512788	TE8	Esophageal Squamous Cell Carcinoma	Esophagus/Stomach		Other
ACH-000454	0.122255	0.20563	HCC95	Non-Small Cell Lung Cancer	Lung		Other
ACH-000455	-0.185298	0.00717897	LN428	Diffuse Glioma	CNS/Brain		Other
ACH-000456	0.0342101	0.0299561	BCPAP	Poorly Differentiated Thyroid Cancer	Thyroid		Other
ACH-000458	-0.0787246	-0.100432	CJM	Melanoma	Skin		Other
ACH-000459	0.0206799	-0.0666401	TUHR10TKB	Renal Cell Carcinoma	Kidney		Other
ACH-000460	-0.391638	-0.0668122	SNU8	Ovarian Epithelial Tumor	Ovary/Fallopian Tube		Other
ACH-000461	0.00441137	0.208705	SNU1196	Intraductal Papillary Neoplasm of the Bile Duct	Biliary Tract		Other
ACH-000463	-0.102747	0.0500235	NCIH460	Non-Small Cell Lung Cancer	Lung		Other
ACH-000464	-0.44744	-0.104071	CAS1	Diffuse Glioma	CNS/Brain		Other
ACH-000466	-0.382864	-0.120902	SNU216	Esophagogastric Adenocarcinoma	Esophagus/Stomach		Other
ACH-000467	-0.7888	-0.0955799	HCC56	Colorectal Adenocarcinoma	Bowel		Other
ACH-000468	-0.542324	-0.0544762	PK45H	Pancreatic Adenocarcinoma	Pancreas		Other
ACH-000469	-0.214241	-0.0063137	YH13	Diffuse Glioma	CNS/Brain		Other
ACH-000470	-0.0762404	-0.109843	SW1463	Colorectal Adenocarcinoma	Bowel		Other
ACH-000471	-0.198858	-0.0271233	LI7	Hepatocellular Carcinoma	Liver		Other
ACH-000472	-0.143561	0.0150535	HSC2	Head and Neck Squamous Cell Carcinoma	Head and Neck		Other
ACH-000473	-0.012949	0.0776338	RT112	Bladder Urothelial Carcinoma	Bladder/Urinary Tract		Other
ACH-000475	-0.20992	-0.0799605	HUH1	Hepatocellular Carcinoma	Liver		Other
ACH-000476	0.0816567	-0.106751	JHH4	Hepatocellular Carcinoma	Liver		Other
ACH-000477	-0.148336	0.118733	MALME3M	Melanoma	Skin		Other
ACH-000479	-0.0847936	0.0307493	KNS81	Diffuse Glioma	CNS/Brain		Other
ACH-000480	-0.0525423	0.0773423	HUH7	Hepatocellular Carcinoma	Liver		Other
ACH-000481	0.132565	0.0356709	NCIH2170	Non-Small Cell Lung Cancer	Lung		Other
ACH-000483	0.00422941	0.187855	SNU182	Hepatocellular Carcinoma	Liver		Other
ACH-000484	-0.0430726	-0.0525167	VMRCRCW	Renal Cell Carcinoma	Kidney		Other
ACH-000485	-0.595539	-0.0283081	GSU	Esophagogastric Adenocarcinoma	Esophagus/Stomach		Other
ACH-000487	-0.838145	0.0208801	F36P	Myelodysplastic Syndromes	Myeloid		Other
ACH-000488	-0.231972	-0.027987	TE11	Esophageal Squamous Cell Carcinoma	Esophagus/Stomach		Other
ACH-000489	-1.40156	0.0596138	SW1116	Colorectal Adenocarcinoma	Bowel		Other
ACH-000490	-0.15324	0.013769	SF767	Cervical Squamous Cell Carcinoma	Cervix		Other
ACH-000491	-0.138459	0.206011	NCIH716	Colorectal Adenocarcinoma	Bowel		Other
ACH-000493	0.0244599	0.0351495	SNU423	Hepatocellular Carcinoma	Liver		Other
ACH-000495	0.091447	-0.121196	TUHR4TKB	Renal Cell Carcinoma	Kidney		Other
ACH-000496	-0.697831	0.0387188	NCIH1792	Non-Small Cell Lung Cancer	Lung		Other
ACH-000499	-0.183495	0.023003	EW8	Ewing Sarcoma	Bone		Other
ACH-000500	-0.0147962	0.258228	SNU46	Head and Neck Squamous Cell Carcinoma	Head and Neck		Other
ACH-000501	-0.325213	-0.0761767	LS123	Colorectal Adenocarcinoma	Bowel		Other
ACH-000502	-1.22858	-0.0195036	TCCPAN2	Pancreatic Adenocarcinoma	Pancreas		Other
ACH-000503	-0.270115	0.168652	BICR16	Head and Neck Squamous Cell Carcinoma	Head and Neck		Other
ACH-000504	0.0234489	-0.109178	SNB75	Diffuse Glioma	CNS/Brain		Other
ACH-000505	-0.567598	-0.0241213	RKN	Leiomyosarcoma	Soft Tissue		Other
ACH-000507	0.079903	0.0908741	KE39	Esophagogastric Adenocarcinoma	Esophagus/Stomach		Other
ACH-000511	-1.00487	0.0487459	CALU1	Non-Small Cell Lung Cancer	Lung		Other
ACH-000514	-0.106345	0.0212577	NCIH1092	Lung Neuroendocrine Tumor	Lung		Other
ACH-000516	-0.0334987	-0.0498025	CAL78	Chondrosarcoma	Bone		Other
ACH-000517	-0.41254	-0.0159005	SNU410	Pancreatic Adenocarcinoma	Pancreas		Other
ACH-000518	-0.273889	0.0484732	CAL33	Head and Neck Squamous Cell Carcinoma	Head and Neck		Other
ACH-000520	-0.0415043	0.0558708	59M	Ovarian Epithelial Tumor	Ovary/Fallopian Tube		Other
ACH-000521	0.276446	-0.120054	NCIH2030	Non-Small Cell Lung Cancer	Lung		Other
ACH-000522	-0.134081	-0.0771882	UMUC3	Bladder Urothelial Carcinoma	Bladder/Urinary Tract		Other
ACH-000524	-0.253783	-0.145758	KURAMOCHI	Ovarian Epithelial Tumor	Ovary/Fallopian Tube		Other
ACH-000525	-0.0601311	0.0305442	NCIH2171	Lung Neuroendocrine Tumor	Lung		Other
ACH-000527	-0.0499972	0.0322684	OVISE	Ovarian Epithelial Tumor	Ovary/Fallopian Tube		Other
ACH-000528	0.00610997	-0.0436663	ABC1	Non-Small Cell Lung Cancer	Lung		Other
ACH-000532	-0.481061	-0.0227672	SNU61	Colorectal Adenocarcinoma	Bowel		Other
ACH-000533	-0.446728	0.0907256	NCIH2004RT	Rhabdoid Cancer	Kidney		Other
ACH-000535	-0.0253349	-0.0766083	BXPC3	Pancreatic Adenocarcinoma	Pancreas		Other
ACH-000537	-0.119662	-0.0170546	SNU761	Hepatocellular Carcinoma	Liver		Other
ACH-000541	-0.0302488	-0.15564	KMS34	Non-Hodgkin Lymphoma	Lymphoid		Other
ACH-000542	-0.674076	-0.0496184	HEYA8	Ovarian Epithelial Tumor	Ovary/Fallopian Tube		Other
ACH-000544	-0.144605	-0.0170306	OE21	Esophageal Squamous Cell Carcinoma	Esophagus/Stomach		Other
ACH-000545	-0.149478	-0.107492	VMCUB1	Bladder Urothelial Carcinoma	Bladder/Urinary Tract		Other
ACH-000546	0.0869692	0.0559522	HSC4	Head and Neck Squamous Cell Carcinoma	Head and Neck		Other
ACH-000548	-0.0477761	0.00940298	BHY	Head and Neck Squamous Cell Carcinoma	Head and Neck		Other
ACH-000549	-0.129603	-0.141159	SNU1076	Head and Neck Squamous Cell Carcinoma	Head and Neck		Other
ACH-000550	-7.29361e-05	-0.159522	IGR39	Melanoma	Skin		Other
ACH-000551	-0.443792	0.0657402	K562	Myeloproliferative Neoplasms	Myeloid		Other
ACH-000552	-0.105854	-0.0212156	HT29	Colorectal Adenocarcinoma	Bowel		Other
ACH-000554	-0.354527	-0.12541	UACC893	Invasive Breast Carcinoma	Breast		Other
ACH-000556	-0.0747876	-0.0589454	SIHA	Cervical Squamous Cell Carcinoma	Cervix		Other
ACH-000558	-0.0678665	-0.0805221	A172	Diffuse Glioma	CNS/Brain		Other
ACH-000559	0.0919629	0.0606144	NCIH1836	Lung Neuroendocrine Tumor	Lung		Other
ACH-000561	-0.361991	0.0449314	TDOTT	Esophageal Squamous Cell Carcinoma	Esophagus/Stomach		Other
ACH-000562	-0.0247489	0.177166	HCC78	Non-Small Cell Lung Cancer	Lung		Other
ACH-000563	-0.370812	0.130552	EBC1	Non-Small Cell Lung Cancer	Lung		Other
ACH-000565	-1.32585	0.0824624	RCM1	Colorectal Adenocarcinoma	Bowel		Other
ACH-000567	-0.0116143	0.0979075	ST486	Non-Hodgkin Lymphoma	Lymphoid		Other
ACH-000570	-0.300609	-0.0294344	YKG1	Diffuse Glioma	CNS/Brain		Other
ACH-000571	-0.0549099	-0.0880385	T98G	Diffuse Glioma	CNS/Brain		Other
ACH-000573	-0.109231	0.240001	MDAMB436	Invasive Breast Carcinoma	Breast		Other
ACH-000577	-0.198606	-0.121476	JHH2	Hepatocellular Carcinoma	Liver		Other
ACH-000579	0.0715037	-0.0898371	UACC257	Melanoma	Skin		Other
ACH-000580	0.0449216	0.0275244	C32	Melanoma	Skin		Other
ACH-000581	-0.126975	0.050531	SNU16	Esophagogastric Adenocarcinoma	Esophagus/Stomach		Other
ACH-000584	-0.207446	0.0575534	JHOS4	Ovarian Epithelial Tumor	Ovary/Fallopian Tube		Other
ACH-000585	-0.429984	0.0892843	EPLC272H	Non-Small Cell Lung Cancer	Lung		Other
ACH-000587	-0.0259194	-0.0265378	NCIH1975	Non-Small Cell Lung Cancer	Lung		Other
ACH-000588	-0.362015	0.0974337	KMS26	Non-Hodgkin Lymphoma	Lymphoid		Other
ACH-000589	0.118265	-0.132797	NCIH1437	Non-Small Cell Lung Cancer	Lung		Other
ACH-000591	-0.242729	-0.132404	LN235	Diffuse Glioma	CNS/Brain		Other
ACH-000592	0.0236391	-0.0985562	TM31	Diffuse Glioma	CNS/Brain		Other
ACH-000593	-0.0990597	0.0102499	BC3C	Bladder Urothelial Carcinoma	Bladder/Urinary Tract		Other
ACH-000595	-0.701202	-0.00215184	LN229	Diffuse Glioma	CNS/Brain		Other
ACH-000596	-0.0817235	0.00320733	LCLC97TM1	Non-Small Cell Lung Cancer	Lung		Other
ACH-000597	-0.147414	-0.0148432	TTC709	Embryonal Tumor	CNS/Brain		Other
ACH-000599	-0.581778	0.163343	PATU8902	Pancreatic Adenocarcinoma	Pancreas		Other
ACH-000600	0.040087	-0.0464726	SLR26	Renal Cell Carcinoma	Kidney		Other
ACH-000601	-0.277745	0.0558236	MIAPACA2	Pancreatic Adenocarcinoma	Pancreas		Other
ACH-000604	-0.208378	-0.0662849	KYO1	Myeloproliferative Neoplasms	Myeloid		Other
ACH-000605	-0.193898	-0.0535103	TE6	Esophageal Squamous Cell Carcinoma	Esophagus/Stomach		Other
ACH-000606	-0.0316266	0.16791	PECAPJ34CLONEC12	Head and Neck Squamous Cell Carcinoma	Head and Neck		Other
ACH-000607	-0.145594	-0.201535	KYM1	Rhabdomyosarcoma	Soft Tissue		Other
ACH-000608	-0.000973699	0.0463198	COV644	Ovarian Epithelial Tumor	Ovary/Fallopian Tube		Other
ACH-000609	-0.044926	-0.0769686	SF126	Diffuse Glioma	CNS/Brain		Other
ACH-000614	0.0784673	-0.0245492	RVH421	Melanoma	Skin		Other
ACH-000616	-0.0369604	0.108701	HS746T	Esophagogastric Adenocarcinoma	Esophagus/Stomach		Other
ACH-000618	-0.0561365	0.09956	SNU1041	Head and Neck Squamous Cell Carcinoma	Head and Neck		Other
ACH-000619	-0.0248852	-0.0235833	PECAPJ15	Head and Neck Squamous Cell Carcinoma	Head and Neck		Other
ACH-000620	-0.0208131	-0.0130006	JHH1	Hepatocellular Carcinoma	Liver		Other
ACH-000621	-0.0362941	-0.087907	MDAMB157	Invasive Breast Carcinoma	Breast		Other
ACH-000622	-0.0900881	0.0214623	KNS42	Diffuse Glioma	CNS/Brain		Other
ACH-000623	-0.235807	0.0488186	SNU201	Diffuse Glioma	CNS/Brain		Other
ACH-000624	-0.0118567	-0.00798623	HCC1806	Breast Ductal Carcinoma In Situ	Breast		Other
ACH-000627	-0.0984258	0.0873363	LCLC103H	Non-Small Cell Lung Cancer	Lung		Other
ACH-000630	-0.0853756	-0.0276887	YD8	Head and Neck Squamous Cell Carcinoma	Head and Neck		Other
ACH-000633	-0.0333761	-0.0798858	FU97	Esophagogastric Adenocarcinoma	Esophagus/Stomach		Other
ACH-000634	-0.298564	-0.28424	LN340	Diffuse Glioma	CNS/Brain		Other
ACH-000637	0.0244616	-0.0250102	KYSE520	Esophageal Squamous Cell Carcinoma	Esophagus/Stomach		Other
ACH-000638	-0.254281	0.0325976	NCIH441	Non-Small Cell Lung Cancer	Lung		Other
ACH-000639	-0.141674	-0.0195435	NCIH211	Lung Neuroendocrine Tumor	Lung		Other
ACH-000645	-0.159091	-0.0167602	JL1	Pleural Mesothelioma	Pleura		Other
ACH-000646	0.0214967	0.115109	OVMANA	Ovarian Epithelial Tumor	Ovary/Fallopian Tube		Other
ACH-000647	-0.0373274	-0.0364431	TE1	Esophageal Squamous Cell Carcinoma	Esophagus/Stomach		Other
ACH-000648	0.229242	-0.0664873	NCIH28	Pleural Mesothelioma	Pleura		Other
ACH-000649	-0.119237	0.0145916	786O	Renal Cell Carcinoma	Kidney		Other
ACH-000651	-0.659226	0.0865789	SW620	Colorectal Adenocarcinoma	Bowel		Other
ACH-000652	-0.254022	0.141028	SUIT2	Pancreatic Adenocarcinoma	Pancreas		Other
ACH-000654	-0.0265689	0.00435646	RAJI	Non-Hodgkin Lymphoma	Lymphoid		Other
ACH-000655	-0.202077	0.0222011	SF268	Diffuse Glioma	CNS/Brain		Other
ACH-000656	0.0320329	0.115568	SUDHL8	Non-Hodgkin Lymphoma	Lymphoid		Other
ACH-000657	-0.381551	-0.047598	A2780	Ovarian Epithelial Tumor	Ovary/Fallopian Tube		Other
ACH-000658	-0.0399275	-0.172151	KMS18	Non-Hodgkin Lymphoma	Lymphoid		Other
ACH-000660	-0.309074	0.125117	SUDHL5	Non-Hodgkin Lymphoma	Lymphoid		Other
ACH-000661	-0.00322743	-0.0604028	WM1799	Melanoma	Skin		Other
ACH-000662	0.0697876	-0.106452	CORL23	Non-Small Cell Lung Cancer	Lung		Other
ACH-000663	0.12338	0.0245383	OVTOKO	Ovarian Epithelial Tumor	Ovary/Fallopian Tube		Other
ACH-000664	-0.111649	-0.0125768	SUDHL1	Non-Hodgkin Lymphoma	Lymphoid		Other
ACH-000665	-0.0752604	0.0447077	SKMES1	Non-Small Cell Lung Cancer	Lung		Other
ACH-000666	-0.0570786	-0.0867142	NCIH1355	Non-Small Cell Lung Cancer	Lung		Other
ACH-000667	-0.0300967	-0.0534643	HCC44	Non-Small Cell Lung Cancer	Lung		Other
ACH-000668	0.199587	0.0526131	HCC70	Invasive Breast Carcinoma	Breast		Other
ACH-000671	-0.313139	-0.0218219	HUH6	Hepatoblastoma	Liver		Other
ACH-000673	-0.396073	-0.0383674	LN443	Diffuse Glioma	CNS/Brain		Other
ACH-000676	-0.0074623	0.0354176	LN464	Diffuse Glioma	CNS/Brain		Other
ACH-000677	-0.082029	-0.0548793	SW1573	Non-Small Cell Lung Cancer	Lung		Other
ACH-000680	-0.504425	0.0406704	SW948	Colorectal Adenocarcinoma	Bowel		Other
ACH-000681	0.0337576	-0.0455298	A549	Non-Small Cell Lung Cancer	Lung		Other
ACH-000682	0.0149395	-0.01719	SNU1066	Head and Neck Squamous Cell Carcinoma	Head and Neck		Other
ACH-000683	0.0769851	-0.012319	SNU503	Colorectal Adenocarcinoma	Bowel		Other
ACH-000684	-0.0204918	0.0294189	KMRC1	Renal Cell Carcinoma	Kidney		Other
ACH-000685	0.0757322	-0.144364	L33	Adenosquamous Carcinoma of the Pancreas	Pancreas		Other
ACH-000688	-0.0189948	0.168115	OV7	Ovarian Epithelial Tumor	Ovary/Fallopian Tube		Other
ACH-000693	-0.0870588	0.0120591	KYSE180	Esophageal Squamous Cell Carcinoma	Esophagus/Stomach		Other
ACH-000694	-0.100818	-0.05315	TE9	Esophageal Squamous Cell Carcinoma	Esophagus/Stomach		Other
ACH-000695	-0.0440229	-0.0492758	CORL47	Lung Neuroendocrine Tumor	Lung		Other
ACH-000696	-0.103674	-0.0282045	OVCAR8	Ovarian Epithelial Tumor	Ovary/Fallopian Tube		Other
ACH-000697	0.00997796	0.0798094	A3KAW	Non-Hodgkin Lymphoma	Lymphoid		Other
ACH-000698	-0.0721037	0.0464411	DMS53	Lung Neuroendocrine Tumor	Lung		Other
ACH-000699	-0.162968	-0.037964	HCC1395	Invasive Breast Carcinoma	Breast		Other
ACH-000700	-0.0506629	-0.253446	NCIH2882	Non-Small Cell Lung Cancer	Lung		Other
ACH-000701	-0.0627553	-0.0449445	RMUGS	Ovarian Epithelial Tumor	Ovary/Fallopian Tube		Other
ACH-000702	0.122256	0.0219885	L1236	Hodgkin Lymphoma	Lymphoid		Other
ACH-000704	-0.238525	-0.152941	OAW42	Ovarian Epithelial Tumor	Ovary/Fallopian Tube		Other
ACH-000706	-0.0666097	-0.0206877	EKVX	Non-Small Cell Lung Cancer	Lung		Other
ACH-000709	-0.0194108	0.203965	KMRC2	Renal Cell Carcinoma	Kidney		Other
ACH-000711	-0.0772351	-0.0212666	JIMT1	Invasive Breast Carcinoma	Breast		Other
ACH-000713	-0.33898	-0.0117367	CAOV3	Ovarian Epithelial Tumor	Ovary/Fallopian Tube		Other
ACH-000714	-0.0187678	-0.00328494	KMS11	Non-Hodgkin Lymphoma	Lymphoid		Other
ACH-000717	0.0381907	-0.000866811	COLO680N	Esophageal Squamous Cell Carcinoma	Esophagus/Stomach		Other
ACH-000718	-0.45817	0.040587	NCIH2291	Non-Small Cell Lung Cancer	Lung		Other
ACH-000719	0.0547977	-0.0831454	RMGI	Ovarian Epithelial Tumor	Ovary/Fallopian Tube		Other
ACH-000720	-0.050791	-0.0804289	TCCSUP	Bladder Urothelial Carcinoma	Bladder/Urinary Tract		Other
ACH-000721	-0.419442	0.00415438	HMC18	Invasive Breast Carcinoma	Breast		Other
ACH-000722	-0.14226	-0.191515	SNUC1	Colorectal Adenocarcinoma	Bowel		Other
ACH-000724	-0.140951	-0.0355112	HT1376	Bladder Urothelial Carcinoma	Bladder/Urinary Tract		Other
ACH-000725	-0.232966	0.0748893	HCC202	Breast Ductal Carcinoma In Situ	Breast		Other
ACH-000732	-0.189722	-0.118271	PECAPJ41CLONED2	Head and Neck Squamous Cell Carcinoma	Head and Neck		Other
ACH-000734	-0.264972	0.0223626	JHH5	Hepatocellular Carcinoma	Liver		Other
ACH-000735	0.0730894	-0.00261094	PECAPJ49	Head and Neck Squamous Cell Carcinoma	Head and Neck		Other
ACH-000736	-0.0220571	-0.0371763	SNU601	Esophagogastric Adenocarcinoma	Esophagus/Stomach		Other
ACH-000738	-0.288633	0.111777	GB1	Diffuse Glioma	CNS/Brain		Other
ACH-000740	-0.290247	0.0322031	A253	Head and Neck Squamous Cell Carcinoma	Head and Neck		Other
ACH-000741	-0.100937	-0.0506215	UBLC1	Bladder Urothelial Carcinoma	Bladder/Urinary Tract		Other
ACH-000746	-0.116666	0.0883301	GSS	Esophagogastric Adenocarcinoma	Esophagus/Stomach		Other
ACH-000747	-0.161204	-0.0113172	NCIH1703	Non-Small Cell Lung Cancer	Lung		Other
ACH-000748	-0.344359	-0.0889855	SJSA1	Osteosarcoma	Bone		Other
ACH-000753	-0.362333	0.0519194	JMSU1	Bladder Urothelial Carcinoma	Bladder/Urinary Tract		Other
ACH-000754	-0.109049	-0.0747541	L428	Hodgkin Lymphoma	Lymphoid		Other
ACH-000756	-0.114619	-0.0940964	GI1	Diffuse Glioma	CNS/Brain		Other
ACH-000757	-0.121193	0.185481	A427	Non-Small Cell Lung Cancer	Lung		Other
ACH-000758	-0.0174945	-0.125593	MKN74	Esophagogastric Adenocarcinoma	Esophagus/Stomach		Other
ACH-000760	-0.178569	0.0790273	LNZ308	Diffuse Glioma	CNS/Brain		Other
ACH-000762	-0.0805305	-0.137495	YD38	Head and Neck Squamous Cell Carcinoma	Head and Neck		Other
ACH-000763	-0.53104	0.00358757	MM1S	Non-Hodgkin Lymphoma	Lymphoid		Other
ACH-000764	-0.0754405	-0.0343736	SH10TC	Esophagogastric Adenocarcinoma	Esophagus/Stomach		Other
ACH-000765	0.0784734	0.063308	WM983B	Melanoma	Skin		Other
ACH-000766	-0.132917	0.026035	NCIH1648	Non-Small Cell Lung Cancer	Lung		Other
ACH-000767	0.050954	-0.0667558	NCIH526	Lung Neuroendocrine Tumor	Lung		Other
ACH-000768	-0.119112	0.155131	MDAMB231	Invasive Breast Carcinoma	Breast		Other
ACH-000769	0.186739	0.0795387	LK2	Non-Small Cell Lung Cancer	Lung		Other
ACH-000771	-0.075689	-0.0344868	BICR56	Head and Neck Squamous Cell Carcinoma	Head and Neck		Other
ACH-000773	0.0989548	-0.000263746	KIJK	Non-Hodgkin Lymphoma	Lymphoid		Other
ACH-000774	0.0519387	-0.0778578	RERFLCAD2	Non-Small Cell Lung Cancer	Lung		Other
ACH-000775	-0.523988	0.156021	NCIH727	Lung Neuroendocrine Tumor	Lung		Other
ACH-000777	-0.34024	0.0120238	KYSE30	Esophageal Squamous Cell Carcinoma	Esophagus/Stomach		Other
ACH-000778	0.0524605	0.0477299	HSC3	Head and Neck Squamous Cell Carcinoma	Head and Neck		Other
ACH-000781	-0.108697	-0.00238718	NCIH2023	Non-Small Cell Lung Cancer	Lung		Other
ACH-000782	-0.0944994	-0.180472	SEM	B-Lymphoblastic Leukemia/Lymphoma	Lymphoid		Other
ACH-000783	-0.122729	0.00667494	CAMA1	Invasive Breast Carcinoma	Breast		Other
ACH-000784	-0.0152555	-0.0485123	KYSE70	Esophageal Squamous Cell Carcinoma	Esophagus/Stomach		Other
ACH-000785	-0.0443644	0.0471913	NCIH2126	Non-Small Cell Lung Cancer	Lung		Other
ACH-000787	-0.137021	0.0166408	LXF289	Non-Small Cell Lung Cancer	Lung		Other
ACH-000788	0.0592621	0.034733	A2058	Melanoma	Skin		Other
ACH-000790	0.00806915	-0.0184792	SHP77	Lung Neuroendocrine Tumor	Lung		Other
ACH-000791	-0.168824	-0.0405103	RERFLCAD1	Non-Small Cell Lung Cancer	Lung		Other
ACH-000792	-0.179949	-0.0349796	BFTC909	Renal Cell Carcinoma	Kidney		Other
ACH-000793	-0.062522	-0.016031	KATOIII	Esophagogastric Adenocarcinoma	Esophagus/Stomach		Other
ACH-000794	-0.0826071	0.0617516	BICR22	Head and Neck Squamous Cell Carcinoma	Head and Neck		Other
ACH-000796	-0.167037	-0.0196289	MCAS	Ovarian Epithelial Tumor	Ovary/Fallopian Tube		Other
ACH-000799	0.0109274	0.0417737	HS695T	Melanoma	Skin		Other
ACH-000800	0.165758	0.0552747	NCIH446	Lung Neuroendocrine Tumor	Lung		Other
ACH-000804	0.0152483	0.0803718	NB1	Neuroblastoma	Peripheral Nervous System		Other
ACH-000805	-0.0146369	-0.108684	COLO679	Melanoma	Skin		Other
ACH-000807	0.142682	0.0350502	SNU738	Diffuse Glioma	CNS/Brain		Other
ACH-000809	-0.434224	0.0140389	KYSE410	Esophageal Squamous Cell Carcinoma	Esophagus/Stomach		Other
ACH-000811	0.0701115	-0.0185329	SKOV3	Ovarian Epithelial Tumor	Ovary/Fallopian Tube		Other
ACH-000817	-0.424145	0.0206113	RPMI8226	Non-Hodgkin Lymphoma	Lymphoid		Other
ACH-000819	-0.201613	0.0177552	LN18	Diffuse Glioma	CNS/Brain		Other
ACH-000820	-0.355085	0.527817	SW403	Colorectal Adenocarcinoma	Bowel		Other
ACH-000821	-0.148586	-0.0912966	EJM	Non-Hodgkin Lymphoma	Lymphoid		Other
ACH-000822	-0.0607101	0.0343905	SKMEL24	Melanoma	Skin		Other
ACH-000823	0.0550921	-0.0150355	KYSE140	Esophageal Squamous Cell Carcinoma	Esophagus/Stomach		Other
ACH-000824	-0.102763	-0.02453	KYSE510	Esophageal Squamous Cell Carcinoma	Esophagus/Stomach		Other
ACH-000827	-0.00459902	0.0483647	WM793	Melanoma	Skin		Other
ACH-000831	-0.108624	0.0450767	HEC50B	Endometrial Carcinoma	Uterus		Other
ACH-000833	-0.142224	0.0228955	RH30	Rhabdomyosarcoma	Soft Tissue		Other
ACH-000834	-0.129327	0.0332904	UMUC1	Bladder Urothelial Carcinoma	Bladder/Urinary Tract		Other
ACH-000835	-0.071836	-0.0377399	GCT	Undifferentiated Pleomorphic Sarcoma/Malignant Fibrous Histiocytoma/High-Grade Spindle Cell Sarcoma	Soft Tissue		Other
ACH-000836	-0.206348	-0.0879602	YD15	Head and Neck Squamous Cell Carcinoma	Head and Neck		Other
ACH-000837	-0.0763146	0.0717062	NCIH322	Non-Small Cell Lung Cancer	Lung		Other
ACH-000838	-0.398896	-0.0318434	AMO1	Non-Hodgkin Lymphoma	Lymphoid		Other
ACH-000839	0.0280425	-0.165111	SCABER	Bladder Squamous Cell Carcinoma	Bladder/Urinary Tract		Other
ACH-000840	-0.0216166	-0.109414	HCC366	Non-Small Cell Lung Cancer	Lung		Other
ACH-000843	-0.117394	0.0920616	HARA	Non-Small Cell Lung Cancer	Lung		Other
ACH-000845	-0.0227678	-0.0181256	NCIH1373	Non-Small Cell Lung Cancer	Lung		Other
ACH-000846	0.0859511	0.0838272	FADU	Head and Neck Squamous Cell Carcinoma	Head and Neck		Other
ACH-000847	-0.201619	0.000822886	HGC27	Esophagogastric Adenocarcinoma	Esophagus/Stomach		Other
ACH-000848	-0.0583863	0.0159463	JHH7	Hepatocellular Carcinoma	Liver		Other
ACH-000849	-0.0424434	-0.0264268	MDAMB468	Invasive Breast Carcinoma	Breast		Other
ACH-000851	0.220875	0.0916856	MORCPR	Non-Small Cell Lung Cancer	Lung		Other
ACH-000853	-0.161203	0.0163931	NCIH661	Non-Small Cell Lung Cancer	Lung		Other
ACH-000854	-0.102798	-0.112166	OCIMY5	Non-Hodgkin Lymphoma	Lymphoid		Other
ACH-000855	0.121724	-0.153453	KYSE150	Esophageal Squamous Cell Carcinoma	Esophagus/Stomach		Other
ACH-000856	0.0142282	0.134805	CAL51	Invasive Breast Carcinoma	Breast		Other
ACH-000858	-0.0353151	-0.0363166	KNS62	Non-Small Cell Lung Cancer	Lung		Other
ACH-000859	0.0957085	0.0990621	HCC1954	Breast Ductal Carcinoma In Situ	Breast		Other
ACH-000860	-0.166054	0.0274099	NCIH358	Non-Small Cell Lung Cancer	Lung		Other
ACH-000861	-0.270534	0.00685847	HOP62	Non-Small Cell Lung Cancer	Lung		Other
ACH-000862	-0.286905	0.0286871	KMBC2	Bladder Urothelial Carcinoma	Bladder/Urinary Tract		Other
ACH-000863	0.136873	-0.0660366	DBTRG05MG	Diffuse Glioma	CNS/Brain		Other
ACH-000864	-0.112746	-0.0561766	COLO684	Endometrial Carcinoma	Uterus		Other
ACH-000865	-0.0958334	0.013435	KYSE450	Esophageal Squamous Cell Carcinoma	Esophagus/Stomach		Other
ACH-000867	-0.0941987	0.0169311	CHAGOK1	Non-Small Cell Lung Cancer	Lung		Other
ACH-000869	-0.0995235	-0.00691471	NCIH1568	Non-Small Cell Lung Cancer	Lung		Other
ACH-000871	-0.00154757	-0.0387887	NCIH510	Lung Neuroendocrine Tumor	Lung		Other
ACH-000872	0.0295018	-0.025833	HCC515	Non-Small Cell Lung Cancer	Lung		Other
ACH-000873	0.0106617	0.06023	KYSE270	Esophageal Squamous Cell Carcinoma	Esophagus/Stomach		Other
ACH-000876	-0.240159	-0.000793431	MDAMB415	Invasive Breast Carcinoma	Breast		Other
ACH-000879	-0.12583	0.0865548	MFE296	Endometrial Carcinoma	Uterus		Other
ACH-000880	-0.447291	-0.126401	AGS	Esophagogastric Adenocarcinoma	Esophagus/Stomach		Other
ACH-000882	-0.0935065	0.0113721	IGR1	Melanoma	Skin		Other
ACH-000884	0.10364	0.11987	MDAMB435S	Melanoma	Skin		Other
ACH-000885	-0.296274	0.0856759	TOV21G	Ovarian Epithelial Tumor	Ovary/Fallopian Tube		Other
ACH-000886	-0.0811267	0.0257616	NCIH2009	Non-Small Cell Lung Cancer	Lung		Other
ACH-000887	-0.0682605	-0.0494637	SF172	Diffuse Glioma	CNS/Brain		Other
ACH-000888	-0.274337	-0.0330285	NCIH1793	Non-Small Cell Lung Cancer	Lung		Other
ACH-000894	-0.0121355	0.00545233	NCIH1869	Non-Small Cell Lung Cancer	Lung		Other
ACH-000896	-0.00249347	0.102296	647V	Bladder Urothelial Carcinoma	Bladder/Urinary Tract		Other
ACH-000899	0.178513	0.264156	WM88	Melanoma	Skin		Other
ACH-000900	0.226653	0.101532	NCIH23	Non-Small Cell Lung Cancer	Lung		Other
ACH-000901	-0.0363715	-0.0561644	HCC1359	Non-Small Cell Lung Cancer	Lung		Other
ACH-000903	-0.00803346	0.0183708	FTC133	Well-Differentiated Thyroid Cancer	Thyroid		Other
ACH-000905	-0.207729	-0.0394241	5637	Bladder Urothelial Carcinoma	Bladder/Urinary Tract		Other
ACH-000906	-0.0401572	0.0417245	ES2	Ovarian Epithelial Tumor	Ovary/Fallopian Tube		Other
ACH-000907	0.0450492	-0.0407668	SNU349	Renal Cell Carcinoma	Kidney		Other
ACH-000910	0.244624	0.0987236	MDAMB453	Invasive Breast Carcinoma	Breast		Other
ACH-000911	-0.0721833	-0.0856078	NUGC3	Esophagogastric Adenocarcinoma	Esophagus/Stomach		Other
ACH-000912	-0.219095	0.0534026	NCIH2286	Lung Neuroendocrine Tumor	Lung		Other
ACH-000913	0.0584424	-0.0166236	ESS1	Uterine Sarcoma/Mesenchymal	Uterus		Other
ACH-000914	0.0328646	0.0493794	HT	Non-Hodgkin Lymphoma	Lymphoid		Other
ACH-000916	-0.238508	0.125238	NCIH1573	Non-Small Cell Lung Cancer	Lung		Other
ACH-000917	0.0283199	0.0228332	TE4	Esophageal Squamous Cell Carcinoma	Esophagus/Stomach		Other
ACH-000919	-0.0992852	0.0688172	IM95	Esophagogastric Adenocarcinoma	Esophagus/Stomach		Other
ACH-000920	-0.0856288	-0.123385	CMLT1	Myeloproliferative Neoplasms	Myeloid		Other
ACH-000921	-0.471502	0.0419406	NCIH157DM	Non-Small Cell Lung Cancer	Lung		Other
ACH-000922	-0.0466451	0.0458852	RCHACV	B-Lymphoblastic Leukemia/Lymphoma	Lymphoid		Other
ACH-000924	-0.1585	0.0509536	NCIH2172	Non-Small Cell Lung Cancer	Lung		Other
ACH-000926	-0.23042	-0.0368636	HT55	Colorectal Adenocarcinoma	Bowel		Other
ACH-000928	0.10396	0.0998171	JHUEM1	Endometrial Carcinoma	Uterus		Other
ACH-000929	-0.074009	0.113688	NCIH2110	Non-Small Cell Lung Cancer	Lung		Other
ACH-000932	-0.2891	0.0381782	SNU1	Esophagogastric Adenocarcinoma	Esophagus/Stomach		Other
ACH-000934	-0.109917	0.0566256	MDAMB361	Invasive Breast Carcinoma	Breast		Other
ACH-000935	-0.158179	-0.124682	MDST8	Colorectal Adenocarcinoma	Bowel		Other
ACH-000936	-0.0820013	-0.0418978	EFO27	Ovarian Epithelial Tumor	Ovary/Fallopian Tube		Other
ACH-000939	-0.305928	-0.0240812	SKUT1	Uterine Sarcoma/Mesenchymal	Uterus		Other
ACH-000941	-0.144888	-0.0409508	HEC1B	Endometrial Carcinoma	Uterus		Other
ACH-000943	0.0516313	0.0114342	RKO	Colorectal Adenocarcinoma	Bowel		Other
ACH-000944	-0.0516797	-0.0804652	NAMALWA	Non-Hodgkin Lymphoma	Lymphoid		Other
ACH-000945	0.400979	-0.142117	NCIH650	Non-Small Cell Lung Cancer	Lung		Other
ACH-000946	0.0433887	-0.0607155	HEC265	Endometrial Carcinoma	Uterus		Other
ACH-000947	-0.225686	-0.037434	OVK18	Ovarian Epithelial Tumor	Ovary/Fallopian Tube		Other
ACH-000948	-0.0579271	-0.0300894	2313287	Esophagogastric Adenocarcinoma	Esophagus/Stomach		Other
ACH-000950	-0.159081	-0.144792	LOVO	Colorectal Adenocarcinoma	Bowel		Other
ACH-000953	-0.031997	0.0258814	SUPT1	T-Lymphoblastic Leukemia/Lymphoma	Lymphoid		Other
ACH-000956	0.101436	0.129034	22RV1	Prostate Adenocarcinoma	Prostate		Other
ACH-000957	-0.152956	0.0988017	LS180	Colorectal Adenocarcinoma	Bowel		Other
ACH-000958	0.0655389	-0.0294649	SW48	Colorectal Adenocarcinoma	Bowel		Other
ACH-000959	-0.38697	0.0370314	SNUC4	Colorectal Adenocarcinoma	Bowel		Other
ACH-000960	-0.111812	0.0812551	REH	B-Lymphoblastic Leukemia/Lymphoma	Lymphoid		Other
ACH-000961	-0.340737	-0.0681822	ISHIKAWAHERAKLIO02ER	Endometrial Carcinoma	Uterus		Other
ACH-000962	0.279513	-0.0886342	OC314	Ovarian Epithelial Tumor	Ovary/Fallopian Tube		Other
ACH-000963	-0.0445627	0.0398478	CCK81	Colorectal Adenocarcinoma	Bowel		Other
ACH-000965	-0.299312	-0.0257577	RL952	Endometrial Carcinoma	Uterus		Other
ACH-000966	-0.114097	-0.0284144	IGROV1	Ovarian Epithelial Tumor	Ovary/Fallopian Tube		Other
ACH-000968	-0.708966	0.197395	COLO792	Melanoma	Skin		Other
ACH-000969	0.15376	0.0950599	KM12	Colorectal Adenocarcinoma	Bowel		Other
ACH-000970	0.0996177	-0.0911549	SNUC5	Colorectal Adenocarcinoma	Bowel		Other
ACH-000971	-0.344485	-0.0366651	HCT116	Colorectal Adenocarcinoma	Bowel		Other
ACH-000974	-0.114445	0.00638558	SNGM	Endometrial Carcinoma	Uterus		Other
ACH-000975	-0.0811567	-0.0183643	HCC2450	Non-Small Cell Lung Cancer	Lung		Other
ACH-000976	-0.171651	0.00124536	HUCCT1	Intraductal Papillary Neoplasm of the Bile Duct	Biliary Tract		Other
ACH-000977	0.0891181	-0.105595	LNCAPCLONEFGC	Prostate Adenocarcinoma	Prostate		Other
ACH-000978	-0.131487	0.212234	EN	Endometrial Carcinoma	Uterus		Other
ACH-000979	0.00143534	0.0291732	DU145	Prostate Adenocarcinoma	Prostate		Other
ACH-000980	-0.0687873	-0.0338817	NCIH1155	Non-Small Cell Lung Cancer	Lung		Other
ACH-000983	-0.238484	-0.0793529	KCL22	Myeloproliferative Neoplasms	Myeloid		Other
ACH-000984	0.0283352	-0.0224845	HEC6	Endometrial Carcinoma	Uterus		Other
ACH-000985	0.188826	0.029826	LS411N	Colorectal Adenocarcinoma	Bowel		Other
ACH-000988	-0.169675	0.059151	MFE319	Endometrial Carcinoma	Uterus		Other
ACH-000995	-0.207162	0.140182	JURKAT	T-Lymphoblastic Leukemia/Lymphoma	Lymphoid		Other
ACH-000996	0.0082954	0.10209	HEC251	Endometrial Carcinoma	Uterus		Other
ACH-000997	0.100388	-0.00862848	HCT15	Colorectal Adenocarcinoma	Bowel		Other
ACH-001001	-0.474825	0.0894329	143B	Osteosarcoma	Bone		Other
ACH-001016	-0.206195	-0.127512	BECKER	Diffuse Glioma	CNS/Brain		Other
ACH-001020	-0.261936	0.117634	BT16	Embryonal Tumor	CNS/Brain		Other
ACH-001028	-0.0748717	-0.049445	CHLA06ATRT	Embryonal Tumor	CNS/Brain		Other
ACH-001029	-0.0186403	0.0125531	CHLA10	Ewing Sarcoma	Bone		Other
ACH-001031	-0.0759976	-0.00959856	CHLA266	Embryonal Tumor	CNS/Brain		Other
ACH-001033	-0.155114	-0.162885	CHLA57	Embryonal Tumor	CNS/Brain		Other
ACH-001036	-0.0499413	0.282785	CMK115	Acute Myeloid Leukemia	Myeloid		Other
ACH-001038	-0.114581	0.0800569	COGE352	Ewing Sarcoma	Bone		Other
ACH-001039	-0.163669	0.0767846	COLO205	Colorectal Adenocarcinoma	Bowel		Other
ACH-001041	-0.0618175	0.00358642	CHL1DM	Melanoma	Skin		Other
ACH-001048	-0.261764	-0.00174304	COV504	Ovarian Epithelial Tumor	Ovary/Fallopian Tube		Other
ACH-001050	-0.270336	-0.0499632	CW9019	Rhabdomyosarcoma	Soft Tissue		Other
ACH-001053	-0.102623	-0.0469379	D425	Embryonal Tumor	CNS/Brain		Other
ACH-001054	0.112874	0.0559177	D458	Embryonal Tumor	CNS/Brain		Other
ACH-001061	-0.0250046	-0.0249371	DLD1	Colorectal Adenocarcinoma	Bowel		Other
ACH-001063	0.232725	-0.0302756	DOV13	Ovarian Epithelial Tumor	Ovary/Fallopian Tube		Other
ACH-001065	0.187301	0.0815779	EVSAT	Invasive Breast Carcinoma	Breast		Other
ACH-001067	-0.716636	-0.0455798	F5	Meningothelial Tumor	CNS/Brain		Other
ACH-001075	-0.135673	0.0294728	NCIH292	Non-Small Cell Lung Cancer	Lung		Other
ACH-001081	-0.618315	0.220371	HCC2998	Colorectal Adenocarcinoma	Bowel		Other
ACH-001096	0.112704	0.100959	JR	Rhabdomyosarcoma	Soft Tissue		Other
ACH-001098	-1.0225	-0.00951575	KCIMOH1	Pancreatic Adenocarcinoma	Pancreas		Other
ACH-001099	-0.0905195	0.165249	KD	Embryonal Tumor	CNS/Brain		Other
ACH-001107	-0.19733	-0.0244739	KP1N	Pancreatic Adenocarcinoma	Pancreas		Other
ACH-001119	0.0984552	-0.115537	MAC2A	Non-Hodgkin Lymphoma	Lymphoid		Other
ACH-001126	0.025094	-0.177887	MOGGUVW	Diffuse Glioma	CNS/Brain		Other
ACH-001128	-0.601918	0.061737	MON	Embryonal Tumor	CNS/Brain		Other
ACH-001129	-0.135541	-0.0748477	MONOMAC1	Acute Myeloid Leukemia	Myeloid		Other
ACH-001134	-0.162218	0.0328972	MYLA	T-Lymphoblastic Leukemia/Lymphoma	Lymphoid		Other
ACH-001137	-0.486797	-0.183488	NCIH1993	Non-Small Cell Lung Cancer	Lung		Other
ACH-001145	0.0499811	0.0246832	OC316	Ovarian Epithelial Tumor	Ovary/Fallopian Tube		Other
ACH-001151	-0.497251	-0.0924408	OVCAR5	Ovarian Epithelial Tumor	Ovary/Fallopian Tube		Other
ACH-001163	0.172047	-0.00547854	CCLFPEDS0001T	Renal Cell Carcinoma	Kidney		Other
ACH-001164	0.0598988	-0.060422	CCLFPEDS0003T	Undifferentiated Pleomorphic Sarcoma/Malignant Fibrous Histiocytoma/High-Grade Spindle Cell Sarcoma	Soft Tissue		Other
ACH-001172	-0.353302	-0.0237147	U251MGDM	Diffuse Glioma	CNS/Brain		Other
ACH-001183	0.0222155	-0.00182607	RT11284	Bladder Urothelial Carcinoma	Bladder/Urinary Tract		Other
ACH-001184	0.254218	-0.120454	SCMCRM2	Rhabdomyosarcoma	Soft Tissue		Other
ACH-001188	0.00243801	-0.0157978	SHSY5Y	Neuroblastoma	Peripheral Nervous System		Other
ACH-001192	-0.0164877	0.07891	SKNEP1	Ewing Sarcoma	Bone		Other
ACH-001193	-0.0140015	0.141207	SKPNDW	Ewing Sarcoma	Bone		Other
ACH-001194	0.0585508	-0.100873	SKRC31	Renal Cell Carcinoma	Kidney		Other
ACH-001196	-1.1491	0.0231091	SMSCTR	Rhabdomyosarcoma	Soft Tissue		Other
ACH-001197	0.0557301	-0.03329	SMZ1	Non-Hodgkin Lymphoma	Lymphoid		Other
ACH-001205	-0.0685613	0.0156071	TC32	Ewing Sarcoma	Bone		Other
ACH-001211	-0.14681	0.0976674	TTC549	Embryonal Tumor	CNS/Brain		Other
ACH-001212	0.0911741	0.133354	TTC642	Embryonal Tumor	CNS/Brain		Other
ACH-001228	-0.089888	-0.0382645	UPCISCC152	Head and Neck Squamous Cell Carcinoma	Head and Neck		Other
ACH-001229	-0.281364	-0.0768295	UPCISCC154	Head and Neck Squamous Cell Carcinoma	Head and Neck		Other
ACH-001232	-0.231418	0.0990605	UW228	Embryonal Tumor	CNS/Brain		Other
ACH-001233	-0.0852358	-0.115104	VMRCLCD	Non-Small Cell Lung Cancer	Lung		Other
ACH-001239	0.0770323	0.0506674	WM2664	Melanoma	Skin		Other
ACH-001270	-0.0279034	-0.0524866	127399	Synovial Sarcoma	Soft Tissue		Other
ACH-001274	-0.074917	0.00881407	SW982	Synovial Sarcoma	Soft Tissue		Other
ACH-001275	-0.312968	0.0800333	SYO1	Synovial Sarcoma	Soft Tissue		Other
ACH-001277	-0.446931	0.156235	YAMATO	Synovial Sarcoma	Soft Tissue		Other
ACH-001278	-0.079299	0.0994056	BIN67	Ovarian Epithelial Tumor	Ovary/Fallopian Tube		Other
ACH-001279	-0.400697	0.119646	SCCOHT1	Ovarian Epithelial Tumor	Ovary/Fallopian Tube		Other
ACH-001280	-0.22433	0.0188838	SCS214	Synovial Sarcoma	Soft Tissue		Other
ACH-001283	-0.141945	-0.0309086	TC106	Ewing Sarcoma	Bone		Other
ACH-001289	-0.0243921	-0.0276696	COGAR359	Embryonal Tumor	CNS/Brain		Other
ACH-001295	-0.00589257	-0.033413	Y79	Retinoblastoma	Eye		Other
ACH-001300	0.0656791	0.0434383	CHLA15	Neuroblastoma	Peripheral Nervous System		Other
ACH-001301	-0.424644	0.0592032	COGN278	Neuroblastoma	Peripheral Nervous System		Other
ACH-001302	-0.122013	-0.079355	COGN305	Neuroblastoma	Peripheral Nervous System		Other
ACH-001303	-0.0544388	-0.106225	NB1643	Neuroblastoma	Peripheral Nervous System		Other
ACH-001306	-0.13358	-0.000247445	8305C	Anaplastic Thyroid Cancer	Thyroid		Other
ACH-001307	0.0188119	-0.071107	8505C	Anaplastic Thyroid Cancer	Thyroid		Other
ACH-001318	0.0408798	-0.0312216	PLCPRF5	Hepatocellular Carcinoma	Liver		Other
ACH-001322	0.0265993	-0.198944	CME1	Synovial Sarcoma	Soft Tissue		Other
ACH-001328	-0.00175916	-0.0120072	A431	Cutaneous Squamous Cell Carcinoma	Skin		Other
ACH-001329	-0.350771	-0.0410823	ANGMCSS	Diffuse Glioma	CNS/Brain		Other
ACH-001331	-0.337846	0.104723	BICR10	Head and Neck Squamous Cell Carcinoma	Head and Neck		Other
ACH-001332	-0.0933683	0.237321	BICR78	Head and Neck Squamous Cell Carcinoma	Head and Neck		Other
ACH-001333	-0.075431	0.0250972	C33A	Cervical Squamous Cell Carcinoma	Cervix		Other
ACH-001334	-0.0417558	-0.00385731	C4I	Cervical Squamous Cell Carcinoma	Cervix		Other
ACH-001335	-0.0526853	0.0447814	C4II	Cervical Squamous Cell Carcinoma	Cervix		Other
ACH-001336	-0.117525	-0.0187596	CASKI	Cervical Squamous Cell Carcinoma	Cervix		Other
ACH-001338	-0.151212	-0.0997254	CHP134	Neuroblastoma	Peripheral Nervous System		Other
ACH-001340	-0.146651	0.0050819	COV413A	Ovarian Epithelial Tumor	Ovary/Fallopian Tube		Other
ACH-001341	-0.110101	-0.0736114	DOTC24510	Mixed Cervical Carcinoma	Cervix		Other
ACH-001344	-0.083457	0.251844	GIMEN	Neuroblastoma	Peripheral Nervous System		Other
ACH-001345	-0.149225	-0.0973532	GP5D	Colorectal Adenocarcinoma	Bowel		Other
ACH-001346	-0.177431	-0.00881337	H103	Head and Neck Squamous Cell Carcinoma	Head and Neck		Other
ACH-001347	-0.0456955	0.0811973	H157	Head and Neck Squamous Cell Carcinoma	Head and Neck		Other
ACH-001353	-0.783716	-0.0668754	JOPACA1	Pancreatic Adenocarcinoma	Pancreas		Other
ACH-001354	0.0436301	-0.00563404	LAN2	Neuroblastoma	Peripheral Nervous System		Other
ACH-001356	-0.0390073	0.010083	MB1	Anaplastic Thyroid Cancer	Thyroid		Other
ACH-001360	-0.100095	-0.0187792	MS751	Cervical Squamous Cell Carcinoma	Cervix		Other
ACH-001366	-0.0273334	-0.0177182	NGP	Neuroblastoma	Peripheral Nervous System		Other
ACH-001367	-0.0263448	-0.0182178	NMB	Neuroblastoma	Peripheral Nervous System		Other
ACH-001368	-0.197129	0.0163111	OACM51	Esophagogastric Adenocarcinoma	Esophagus/Stomach		Other
ACH-001370	-0.188446	0.175435	OCIP5X	Ovarian Epithelial Tumor	Ovary/Fallopian Tube		Other
ACH-001375	-0.111368	-0.141911	PACADD119	Pancreatic Adenocarcinoma	Pancreas		Other
ACH-001377	-0.301865	-0.0787051	PACADD137	Pancreatic Adenocarcinoma	Pancreas		Other
ACH-001379	-0.86322	-0.131755	PACADD161	Pancreatic Adenocarcinoma	Pancreas		Other
ACH-001380	0.00238773	-0.039567	PACADD165	Pancreatic Adenocarcinoma	Pancreas		Other
ACH-001382	-0.405542	-0.0529599	PACADD188	Pancreatic Adenocarcinoma	Pancreas		Other
ACH-001385	-0.0773825	0.0319437	RPMI2650	Head and Neck Squamous Cell Carcinoma	Head and Neck		Other
ACH-001386	0.0402261	0.0283264	SCLC22H	Lung Neuroendocrine Tumor	Lung		Other
ACH-001388	0.164134	-0.0336783	SUM102PT	Invasive Breast Carcinoma	Breast		Other
ACH-001389	-0.212435	0.0346799	SUM1315MO2	Invasive Breast Carcinoma	Breast		Other
ACH-001390	-0.815129	-0.147745	SUM149PT	Invasive Breast Carcinoma	Breast		Other
ACH-001391	-0.0562827	-0.0600185	SUM159PT	Invasive Breast Carcinoma	Breast		Other
ACH-001392	-0.014786	-0.11255	SUM185PE	Invasive Breast Carcinoma	Breast		Other
ACH-001393	-0.0455463	0.109937	SUM190PT	Invasive Breast Carcinoma	Breast		Other
ACH-001394	-0.482278	-0.052969	SUM229PE	Invasive Breast Carcinoma	Breast		Other
ACH-001396	-0.197504	0.0639807	SUM52PE	Invasive Breast Carcinoma	Breast		Other
ACH-001398	0.183019	-0.178211	SW156	Renal Cell Carcinoma	Kidney		Other
ACH-001399	-0.750211	-0.0229755	SW626	Colorectal Adenocarcinoma	Bowel		Other
ACH-001400	-0.340335	0.0592296	SW954	Squamous Cell Carcinoma of the Vulva/Vagina	Vulva/Vagina		Other
ACH-001402	-0.290544	-0.0121379	SW756	Cervical Squamous Cell Carcinoma	Cervix		Other
ACH-001403	-0.00425323	-0.141425	TO14	Ovarian Epithelial Tumor	Ovary/Fallopian Tube		Other
ACH-001407	0.148411	-0.0399765	UMUC13	Bladder Urothelial Carcinoma	Bladder/Urinary Tract		Other
ACH-001408	0.0395497	0.0950502	UMUC14	Urethral Cancer	Bladder/Urinary Tract		Other
ACH-001409	-0.245939	-0.327238	UMUC16	Bladder Urothelial Carcinoma	Bladder/Urinary Tract		Other
ACH-001411	-0.236942	0.00291445	UMUC5	Bladder Squamous Cell Carcinoma	Bladder/Urinary Tract		Other
ACH-001412	0.105039	-0.116424	UMUC10	Bladder Urothelial Carcinoma	Bladder/Urinary Tract		Other
ACH-001413	-0.118253	-0.0286084	UMUC11	Bladder Urothelial Carcinoma	Bladder/Urinary Tract		Other
ACH-001414	-0.00384347	-0.0529772	UMUC6	Bladder Urothelial Carcinoma	Bladder/Urinary Tract		Other
ACH-001415	0.0878619	0.0578387	UMUC7	Bladder Urothelial Carcinoma	Bladder/Urinary Tract		Other
ACH-001416	-0.853499	0.0288801	UMUC9	Bladder Urothelial Carcinoma	Bladder/Urinary Tract		Other
ACH-001418	-0.167863	-0.0469026	UWB1289	Ovarian Epithelial Tumor	Ovary/Fallopian Tube		Other
ACH-001419	-0.0410192	0.105054	VP229	Invasive Breast Carcinoma	Breast		Other
ACH-001421	0.0345365	-0.00951859	WERIRB1	Retinoblastoma	Eye		Other
ACH-001422	0.0124476	-0.0727373	WPE1NA22	Prostate Adenocarcinoma	Prostate		Other
ACH-001430	-0.0538268	0.0619057	TC138	Ewing Sarcoma	Bone		Other
ACH-001431	-0.0111625	0.0829514	TC205	Ewing Sarcoma	Bone		Other
ACH-001433	-0.328493	-0.0625489	CCLFPEDS0008T	Epithelioid Sarcoma	Soft Tissue		Other
ACH-001442	-0.124751	0.125733	A388	Cutaneous Squamous Cell Carcinoma	Skin		Other
ACH-001450	-0.305514	-0.0291791	BLUE1	Non-Hodgkin Lymphoma	Lymphoid		Other
ACH-001451	-0.0424986	-0.125256	BOKU	Cervical Squamous Cell Carcinoma	Cervix		Other
ACH-001454	-0.106944	-0.14035	C10	Colorectal Adenocarcinoma	Bowel		Other
ACH-001458	-0.447873	-0.222683	C75	Colorectal Adenocarcinoma	Bowel		Other
ACH-001459	-0.573387	-0.0892907	C80	Colorectal Adenocarcinoma	Bowel		Other
ACH-001460	-0.33674	-0.235821	C84	Colorectal Adenocarcinoma	Bowel		Other
ACH-001461	-0.369835	-0.104064	C99	Colorectal Adenocarcinoma	Bowel		Other
ACH-001481	-0.201902	0.109579	CHLA90	Neuroblastoma	Peripheral Nervous System		Other
ACH-001494	-0.668332	0.0546351	EGI1	Intraductal Papillary Neoplasm of the Bile Duct	Biliary Tract		Other
ACH-001495	0.132075	-0.112336	EMTOKA	Endometrial Carcinoma	Uterus		Other
ACH-001496	-0.143093	0.0381438	ESO26	Esophagogastric Adenocarcinoma	Esophagus/Stomach		Other
ACH-001497	-0.109462	-0.0218039	ESO51	Esophagogastric Adenocarcinoma	Esophagus/Stomach		Other
ACH-001498	-0.26235	-0.0306538	FARAGE	Non-Hodgkin Lymphoma	Lymphoid		Other
ACH-001500	0.047467	0.136564	FLO1	Esophagogastric Adenocarcinoma	Esophagus/Stomach		Other
ACH-001509	-0.286093	-0.0496084	H357	Head and Neck Squamous Cell Carcinoma	Head and Neck		Other
ACH-001510	-0.127741	0.0367521	H376	Head and Neck Squamous Cell Carcinoma	Head and Neck		Other
ACH-001511	-0.0932009	0.0527712	H413	Head and Neck Squamous Cell Carcinoma	Head and Neck		Other
ACH-001513	-0.0212699	0.00299528	HCA1	Cervical Adenocarcinoma	Cervix		Other
ACH-001515	-0.200212	-0.0415656	HCS2	Cervical Squamous Cell Carcinoma	Cervix		Other
ACH-001517	0.0808486	-0.0296919	HEC1	Endometrial Carcinoma	Uterus		Other
ACH-001518	-0.0273084	0.0409584	HEC116	Endometrial Carcinoma	Uterus		Other
ACH-001520	0.0617082	0.0535219	HG3	B-Lymphoblastic Leukemia/Lymphoma	Lymphoid		Other
ACH-001521	-0.909914	-0.149307	HKA1	Cutaneous Squamous Cell Carcinoma	Skin		Other
ACH-001522	-0.0180717	-0.154527	HMY1	Melanoma	Skin		Other
ACH-001523	-0.118778	-0.0706959	HSC1	Cutaneous Squamous Cell Carcinoma	Skin		Other
ACH-001524	-0.0441541	0.0450497	HSC5	Cutaneous Squamous Cell Carcinoma	Skin		Other
ACH-001525	0.0507452	-0.0877154	HT3	Cervical Adenocarcinoma	Cervix		Other
ACH-001526	0.0824695	0.150081	HUO9	Osteosarcoma	Bone		Other
ACH-001528	0.0118594	-0.0393578	IHH4	Well-Differentiated Thyroid Cancer	Thyroid		Other
ACH-001529	0.0777443	-0.0373779	JAR	Gestational Trophoblastic Disease	Uterus		Other
ACH-001530	0.0671447	-0.0748476	JEG3	Gestational Trophoblastic Disease	Uterus		Other
ACH-001532	-0.577187	-0.0968915	JMURTK2	Rhabdoid Cancer	Kidney		Other
ACH-001533	-0.182944	-0.0149629	KARPAS1718	Non-Hodgkin Lymphoma	Lymphoid		Other
ACH-001536	-0.152502	-0.166765	KKU100	Intraductal Papillary Neoplasm of the Bile Duct	Biliary Tract		Other
ACH-001538	0.152383	-0.0563184	KKU213	Intraductal Papillary Neoplasm of the Bile Duct	Biliary Tract		Other
ACH-001539	-0.247774	0.0460719	KML1	Non-Hodgkin Lymphoma	Lymphoid		Other
ACH-001542	-0.12431	0.0689265	KON	Head and Neck Squamous Cell Carcinoma	Head and Neck		Other
ACH-001543	-0.155578	0.00571779	KOSC2	Head and Neck Squamous Cell Carcinoma	Head and Neck		Other
ACH-001544	-0.0783776	-0.229561	KYAE1	Esophagogastric Adenocarcinoma	Esophagus/Stomach		Other
ACH-001547	0.279264	0.0671186	LO68	Pleural Mesothelioma	Pleura		Other
ACH-001548	-0.28968	-0.271834	LS	Neuroblastoma	Peripheral Nervous System		Other
ACH-001549	-0.0427632	0.000282656	LU135	Lung Neuroendocrine Tumor	Lung		Other
ACH-001550	-0.21775	0.0999684	MCC13	Merkel Cell Carcinoma	Skin		Other
ACH-001551	0.011152	-0.12907	MCC142	Merkel Cell Carcinoma	Skin		Other
ACH-001552	-0.149476	-0.0118237	MCC26	Merkel Cell Carcinoma	Skin		Other
ACH-001554	0.00439882	-0.0302104	MEL202	Ocular Melanoma	Eye		Other
ACH-001555	-0.117477	0.130822	MERO14	Pleural Mesothelioma	Pleura		Other
ACH-001556	-0.0335965	0.0444208	MERO25	Pleural Mesothelioma	Pleura		Other
ACH-001557	-0.0928197	-0.0354914	MERO41	Pleural Mesothelioma	Pleura		Other
ACH-001558	-0.129847	-0.148446	MERO48A	Pleural Mesothelioma	Pleura		Other
ACH-001559	-0.204679	0.0452284	MERO82	Pleural Mesothelioma	Pleura		Other
ACH-001560	-0.301229	0.0432851	MERO83	Pleural Mesothelioma	Pleura		Other
ACH-001562	-0.187119	0.042338	MERO95	Pleural Mesothelioma	Pleura		Other
ACH-001566	0.15546	0.0525181	MM370	Melanoma	Skin		Other
ACH-001567	-0.0331935	-0.00555344	MM383	Melanoma	Skin		Other
ACH-001568	-0.123615	0.0594293	MM386	Melanoma	Skin		Other
ACH-001570	-0.000353162	0.258233	MM426	Melanoma	Skin		Other
ACH-001574	-0.22842	0.101154	MOLM14	Acute Myeloid Leukemia	Myeloid		Other
ACH-001577	-0.45815	0.0578456	MUTZ8	Acute Myeloid Leukemia	Myeloid		Other
ACH-001603	-0.698864	-0.206709	NH12	Neuroblastoma	Peripheral Nervous System		Other
ACH-001605	-0.447943	-0.0463332	NO10	Diffuse Glioma	CNS/Brain		Other
ACH-001606	-0.287927	-0.0742785	NO11	Diffuse Glioma	CNS/Brain		Other
ACH-001607	-0.567087	-0.0124109	NOZ	Intracholecystic Papillary Neoplasm	Biliary Tract		Other
ACH-001608	-0.122461	-0.0443864	NP2	Diffuse Glioma	CNS/Brain		Other
ACH-001609	-0.289294	-0.135493	NP3	Diffuse Glioma	CNS/Brain		Other
ACH-001610	0.0422444	0.0581829	NP5	Diffuse Glioma	CNS/Brain		Other
ACH-001611	-0.30358	0.047815	NP8	Diffuse Glioma	CNS/Brain		Other
ACH-001616	-0.107021	0.0335446	OCILY18	Non-Hodgkin Lymphoma	Lymphoid		Other
ACH-001619	0.261251	0.177277	OCUG1	Intracholecystic Papillary Neoplasm	Biliary Tract		Other
ACH-001622	-0.191782	-0.0973145	ONDA7	Diffuse Glioma	CNS/Brain		Other
ACH-001623	-0.0542431	-0.0339791	ONDA8	Diffuse Glioma	CNS/Brain		Other
ACH-001624	0.207708	-0.138813	ONDA9	Diffuse Glioma	CNS/Brain		Other
ACH-001625	-0.3632	0.252836	OSC19	Head and Neck Squamous Cell Carcinoma	Head and Neck		Other
ACH-001626	0.0330461	-0.121938	OSC20	Head and Neck Squamous Cell Carcinoma	Head and Neck		Other
ACH-001627	-0.00120097	-0.045923	P4E6	Prostate Adenocarcinoma	Prostate		Other
ACH-001628	0.0399478	-0.120158	PEA1	Ovarian Epithelial Tumor	Ovary/Fallopian Tube		Other
ACH-001630	-0.399181	0.00473006	PEO1	Ovarian Epithelial Tumor	Ovary/Fallopian Tube		Other
ACH-001632	-0.0650364	-0.161219	PEO4	Ovarian Epithelial Tumor	Ovary/Fallopian Tube		Other
ACH-001634	-0.0688998	0.00293632	PGA1	Non-Hodgkin Lymphoma	Lymphoid		Other
ACH-001639	0.0910718	0.168614	ROS50	Non-Hodgkin Lymphoma	Lymphoid		Other
ACH-001641	-0.0511236	0.122962	SAT	Head and Neck Squamous Cell Carcinoma	Head and Neck		Other
ACH-001645	0.0161994	-0.153308	SEKI	Melanoma	Skin		Other
ACH-001647	-0.78062	-0.073075	SHI1	Acute Myeloid Leukemia	Myeloid		Other
ACH-001648	-0.0764429	-0.0626192	SHMAC4	Prostate Adenocarcinoma	Prostate		Other
ACH-001649	-0.207219	0.0440994	SHMAC5	Prostate Adenocarcinoma	Prostate		Other
ACH-001650	-0.289972	0.242506	SISO	Cervical Adenocarcinoma	Cervix		Other
ACH-001651	0.0707025	-0.0678488	SKGI	Cervical Squamous Cell Carcinoma	Cervix		Other
ACH-001652	-0.072538	-0.00252971	SKGII	Cervical Squamous Cell Carcinoma	Cervix		Other
ACH-001653	0.126831	-0.135814	SKGT2	Esophagogastric Adenocarcinoma	Esophagus/Stomach		Other
ACH-001654	-0.708137	0.0186843	SKGT4	Esophagogastric Adenocarcinoma	Esophagus/Stomach		Other
ACH-001655	-0.258235	-0.0897118	SKN	Uterine Sarcoma/Mesenchymal	Uterus		Other
ACH-001656	-0.438251	0.0110848	SKNO1	Acute Myeloid Leukemia	Myeloid		Other
ACH-001664	-0.195398	-0.0372017	SNU638	Esophagogastric Adenocarcinoma	Esophagus/Stomach		Other
ACH-001668	-0.250206	0.505737	SUSA	Non-Seminomatous Germ Cell Tumor	Testis		Other
ACH-001669	-0.00909913	-0.0502122	TANOUE	B-Lymphoblastic Leukemia/Lymphoma	Lymphoid		Other
ACH-001670	-0.027059	-0.0429959	TASK1	Embryonal Tumor	CNS/Brain		Other
ACH-001673	-0.0481154	0.015103	TFK1	Intraductal Papillary Neoplasm of the Bile Duct	Biliary Tract		Other
ACH-001674	-0.0647315	0.141019	TGW	Neuroblastoma	Peripheral Nervous System		Other
ACH-001675	0.0319701	-0.0137525	TR146	Head and Neck Squamous Cell Carcinoma	Head and Neck		Other
ACH-001677	0.0108591	0.068568	U2904	Non-Hodgkin Lymphoma	Lymphoid		Other
ACH-001685	-0.03478	-0.0213998	UHO1	Hodgkin Lymphoma	Lymphoid		Other
ACH-001687	-0.176446	0.0252544	UMRC3	Renal Cell Carcinoma	Kidney		Other
ACH-001688	0.151337	-0.141386	UMRC7	Renal Cell Carcinoma	Kidney		Other
ACH-001690	-0.0448981	-0.0472897	UPCISCC026	Head and Neck Squamous Cell Carcinoma	Head and Neck		Other
ACH-001691	-0.0445566	0.00241151	UPCISCC029A	Head and Neck Squamous Cell Carcinoma	Head and Neck		Other
ACH-001692	-0.0433751	0.0412677	UPCISCC040	Head and Neck Squamous Cell Carcinoma	Head and Neck		Other
ACH-001694	-0.103426	0.122579	UPCISCC074	Head and Neck Squamous Cell Carcinoma	Head and Neck		Other
ACH-001696	-0.0446818	0.0619696	UPCISCC111	Head and Neck Squamous Cell Carcinoma	Head and Neck		Other
ACH-001698	-0.117868	-0.00571457	UPCISCC116	Head and Neck Squamous Cell Carcinoma	Head and Neck		Other
ACH-001699	-0.0649027	-0.0300276	UPCISCC131	Head and Neck Squamous Cell Carcinoma	Head and Neck		Other
ACH-001701	-0.0368772	0.00372665	UPCISCC200	Head and Neck Squamous Cell Carcinoma	Head and Neck		Other
ACH-001702	0.0483053	0.00836695	VAESBJ	Epithelioid Sarcoma	Soft Tissue		Other
ACH-001707	-0.00356327	0.214751	WAOSEL	Non-Hodgkin Lymphoma	Lymphoid		Other
ACH-001709	-0.10164	0.0788273	WSUNHL	Non-Hodgkin Lymphoma	Lymphoid		Other
ACH-001711	0.145158	0.0924415	PFSK1	Embryonal Tumor	CNS/Brain		Other
ACH-001715	-0.116174	0.124207	CAL72	Osteosarcoma	Bone		Other
ACH-001719	-0.0521868	0.076088	OCIC4P	Ovarian Epithelial Tumor	Ovary/Fallopian Tube		Other
ACH-001735	0.138988	0.0121845	SEMK2	B-Lymphoblastic Leukemia/Lymphoma	Lymphoid		Other
ACH-001736	-0.23367	0.0851483	HB1119	B-Lymphoblastic Leukemia/Lymphoma	Lymphoid		Other
ACH-001737	-0.0553371	0.01727	CTV1DM	Non-Hodgkin Lymphoma	Lymphoid		Other
ACH-001740	-0.118384	-0.00676871	RH28	Rhabdomyosarcoma	Soft Tissue		Other
ACH-001745	-0.166968	-0.0758285	RHJT	Rhabdomyosarcoma	Soft Tissue		Other
ACH-001750	-0.323101	-0.0980904	TTC442	Rhabdomyosarcoma	Soft Tissue		Other
ACH-001765	-0.168234	0.0076716	RH4	Rhabdomyosarcoma	Soft Tissue		Other
ACH-001786	0.151237	0.144453	SNU1544	Colorectal Adenocarcinoma	Bowel		Other
ACH-001791	-0.142028	0.0689842	LPS6	Liposarcoma	Soft Tissue		Other
ACH-001793	-0.0857759	0.063764	LPS27	Liposarcoma	Soft Tissue		Other
ACH-001794	0.198164	-0.10494	93T449	Liposarcoma	Soft Tissue		Other
ACH-001795	-0.11858	-0.301652	94T778	Liposarcoma	Soft Tissue		Other
ACH-001796	0.0261346	0.0734039	95T1000	Liposarcoma	Soft Tissue		Other
ACH-001799	-0.210384	-0.00802235	LPS141	Liposarcoma	Soft Tissue		Other
ACH-001802	-0.269449	-0.0436614	LPS853	Liposarcoma	Soft Tissue		Other
ACH-001804	-0.016577	0.0666197	LPS510	Liposarcoma	Soft Tissue		Other
ACH-001814	-0.0253348	0.0437672	OS252	Osteosarcoma	Bone		Other
ACH-001819	-0.0596049	0.0524289	MFM223	Invasive Breast Carcinoma	Breast		Other
ACH-001820	-0.0765031	-0.0888651	COLO824	Breast Neoplasm, NOS	Breast		Other
ACH-001834	-0.0538995	0.0654608	ICC10	Intraductal Papillary Neoplasm of the Bile Duct	Biliary Tract		Other
ACH-001835	-0.13322	-0.0463718	ICC106	Intraductal Papillary Neoplasm of the Bile Duct	Biliary Tract		Other
ACH-001836	-0.0819653	-0.0721301	ICC108	Intraductal Papillary Neoplasm of the Bile Duct	Biliary Tract		Other
ACH-001838	0.0497487	0.0545934	ICC12	Intraductal Papillary Neoplasm of the Bile Duct	Biliary Tract		Other
ACH-001839	-0.0641735	0.0560244	ICC137	Intraductal Papillary Neoplasm of the Bile Duct	Biliary Tract		Other
ACH-001841	-0.0120949	0.067376	ICC15	Intraductal Papillary Neoplasm of the Bile Duct	Biliary Tract		Other
ACH-001842	-0.026557	0.306358	ICC2	Intraductal Papillary Neoplasm of the Bile Duct	Biliary Tract		Other
ACH-001843	-0.00308526	-0.0670883	ICC3	Intraductal Papillary Neoplasm of the Bile Duct	Biliary Tract		Other
ACH-001844	-0.173839	-0.0821623	ICC4	Intraductal Papillary Neoplasm of the Bile Duct	Biliary Tract		Other
ACH-001848	0.0370284	-0.0457309	ICC8	Intraductal Papillary Neoplasm of the Bile Duct	Biliary Tract		Other
ACH-001849	-0.181214	-0.0228772	ICC9	Intraductal Papillary Neoplasm of the Bile Duct	Biliary Tract		Other
ACH-001850	-1.10168	-0.185006	G415	Intracholecystic Papillary Neoplasm	Biliary Tract		Other
ACH-001852	-0.190179	-0.111567	HKGZCC	Intraductal Papillary Neoplasm of the Bile Duct	Biliary Tract		Other
ACH-001853	-0.0371343	-0.0139075	KMCH1	Hepatocellular Carcinoma plus Intrahepatic Cholangiocarcinoma	Liver		Other
ACH-001856	-0.727995	-0.0674286	RBE	Intraductal Papillary Neoplasm of the Bile Duct	Biliary Tract		Other
ACH-001857	0.144511	-0.0840427	SG231	Intraductal Papillary Neoplasm of the Bile Duct	Biliary Tract		Other
ACH-001858	-0.0386142	0.0581212	SSP25	Intraductal Papillary Neoplasm of the Bile Duct	Biliary Tract		Other
ACH-001861	-0.0659009	0.103915	TGBC1TKB	Intracholecystic Papillary Neoplasm	Biliary Tract		Other
ACH-001862	-0.298712	-0.00305555	TGBC52TKB	Ampullary Carcinoma	Ampulla of Vater		Other
ACH-001863	-0.244855	-0.232236	TKKK	Intraductal Papillary Neoplasm of the Bile Duct	Biliary Tract		Other
ACH-001864	0.0856664	0.138531	YSCCC	Intraductal Papillary Neoplasm of the Bile Duct	Biliary Tract		Other
ACH-001959	-0.356381	-0.0428528	CCLP1	Intraductal Papillary Neoplasm of the Bile Duct	Biliary Tract		Other
ACH-001960	0.00293427	0.0806834	CCSW1	Intraductal Papillary Neoplasm of the Bile Duct	Biliary Tract		Other
ACH-001961	-0.103861	0.134827	GB2	Intracholecystic Papillary Neoplasm	Biliary Tract		Other
ACH-001970	-0.00320621	0.0670524	MM253	Melanoma	Skin		Other
ACH-001977	-0.185622	-0.000117044	NO36	Pleural Mesothelioma	Pleura		Other
ACH-001982	-0.012105	0.0415328	NZM3	Melanoma	Skin		Other
ACH-001990	0.0147485	0.0295017	NZM7	Melanoma	Skin		Other
ACH-001991	-0.155967	-0.00829003	NZOV9	Ovarian Epithelial Tumor	Ovary/Fallopian Tube		Other
ACH-001992	-0.243	0.019513	ONE58	Pleural Mesothelioma	Pleura		Other
ACH-001993	0.0783562	0.0337472	NALM16	B-Lymphoblastic Leukemia/Lymphoma	Lymphoid		Other
ACH-001997	0.102789	0.00551271	ECC2	Intraductal Papillary Neoplasm of the Bile Duct	Biliary Tract		Other
ACH-001999	-0.381181	0.0316726	9505BIK	Pancreatic Adenocarcinoma	Pancreas		Other
ACH-002001	-0.0188511	-0.0365513	A375SKINCJ1	Melanoma	Skin		Other
ACH-002002	-0.14955	0.0433617	A375SKINCJ2	Melanoma	Skin		Other
ACH-002003	-0.000579357	-0.142726	A375SKINCJ3	Melanoma	Skin		Other
ACH-002005	-0.0849922	0.12284	SKMEL19	Melanoma	Skin		Other
ACH-002015	0.0207281	-0.0116184	MEL285	Ocular Melanoma	Eye		Other
ACH-002016	-0.40435	-0.0319923	MEL290	Ocular Melanoma	Eye		Other
ACH-002018	-0.145861	0.0302381	OMM25	Ocular Melanoma	Eye		Other
ACH-002019	-0.0805666	-0.0166202	HOKUG	Glassy Cell Carcinoma of the Cervix	Cervix		Other
ACH-002020	-0.00616686	-0.0394786	SKGIIIA	Cervical Squamous Cell Carcinoma	Cervix		Other
ACH-002021	0.00908793	0.184918	T3M3	Gestational Trophoblastic Disease	Uterus		Other
ACH-002023	-0.185515	0.0324873	TGBC18TKB	Ampullary Carcinoma	Ampulla of Vater		Other
ACH-002024	-0.100012	0.20689	ECC4	Colorectal Adenocarcinoma	Bowel		Other
ACH-002025	-0.115415	0.037577	TT1TKB	Colorectal Adenocarcinoma	Bowel		Other
ACH-002026	-0.0574118	0.0255045	HHUA	Endometrial Carcinoma	Uterus		Other
ACH-002027	-0.250299	-0.0794877	HOUAI	Endometrial Carcinoma	Uterus		Other
ACH-002029	0.0421897	0.0483099	SAS	Head and Neck Squamous Cell Carcinoma	Head and Neck		Other
ACH-002035	-0.110096	-0.0185128	LCAM1	Non-Small Cell Lung Cancer	Lung		Other
ACH-002039	-0.644337	-0.0892473	PK8	Pancreatic Adenocarcinoma	Pancreas		Other
ACH-002042	0.039609	-0.0854151	T3M5	Head and Neck Squamous Cell Carcinoma	Head and Neck		Other
ACH-002043	-0.118006	0.0338445	CA922	Head and Neck Squamous Cell Carcinoma	Head and Neck		Other
ACH-002044	-0.0477347	0.0882484	HSQ89	Head and Neck Squamous Cell Carcinoma	Head and Neck		Other
ACH-002045	-0.224814	0.0556924	HO1U1	Head and Neck Squamous Cell Carcinoma	Head and Neck		Other
ACH-002046	-0.196729	0.0713281	HTMMT	Endometrial Carcinoma	Uterus		Other
ACH-002048	-0.102168	-0.0865707	RMSYM	Rhabdomyosarcoma	Soft Tissue		Other
ACH-002051	0.103676	-0.0292284	LU134A	Lung Neuroendocrine Tumor	Lung		Other
ACH-002059	0.0850472	-0.0336534	P30OHK	B-Lymphoblastic Leukemia/Lymphoma	Lymphoid		Other
ACH-002061	0.00696915	-0.00740695	P2URK562	Myeloproliferative Neoplasms	Myeloid		Other
ACH-002062	0.0551707	-0.0970301	SLVL	Non-Hodgkin Lymphoma	Lymphoid		Other
ACH-002066	-0.306576	-0.0582924	HSSCH2	Nerve Sheath Tumor	Peripheral Nervous System		Other
ACH-002067	-0.270456	-0.092181	NOS1	Osteosarcoma	Bone		Other
ACH-002069	-0.063789	0.0709426	HSOS1	Osteosarcoma	Bone		Other
ACH-002070	-0.0109562	2.34861e-05	HKBMM	Meningothelial Tumor	CNS/Brain		Other
ACH-002077	0.0679421	0.0581354	LU165	Lung Neuroendocrine Tumor	Lung		Other
ACH-002080	-0.0747737	0.0685554	TN2	Neuroblastoma	Peripheral Nervous System		Other
ACH-002083	-0.370675	0.124782	NB69	Neuroblastoma	Peripheral Nervous System		Other
ACH-002084	-0.174635	0.130074	MMAC	Melanoma	Skin		Other
ACH-002105	-0.0875865	-0.0130131	ES4	Ewing Sarcoma	Bone		Other
ACH-002106	0.0288418	-0.0900145	ES5	Ewing Sarcoma	Bone		Other
ACH-002109	0.149033	0.10355	ES8	Ewing Sarcoma	Bone		Other
ACH-002110	-0.20461	0.0512223	EW1	Ewing Sarcoma	Bone		Other
ACH-002114	-0.00501905	-0.132557	EW16	Ewing Sarcoma	Bone		Other
ACH-002116	-0.0872905	0.0222512	EW22	Ewing Sarcoma	Bone		Other
ACH-002119	-0.0708573	-0.0447304	EW7	Ewing Sarcoma	Bone		Other
ACH-002140	-0.4923	0.160944	HEY	Ovarian Epithelial Tumor	Ovary/Fallopian Tube		Other
ACH-002141	0.22454	0.0823586	HSC39	Esophagogastric Adenocarcinoma	Esophagus/Stomach		Other
ACH-002143	0.0606807	0.0457064	ISTMEL1	Melanoma	Skin		Other
ACH-002150	-0.115367	-0.0983274	LB1047RCC	Renal Cell Carcinoma	Kidney		Other
ACH-002156	0.163592	0.0425022	LC1SQ	Non-Small Cell Lung Cancer	Lung		Other
ACH-002160	-0.135762	-0.0828052	MCIXC	Ewing Sarcoma	Bone		Other
ACH-002161	0.0584574	-0.0411633	MKN28	Esophagogastric Adenocarcinoma	Esophagus/Stomach		Other
ACH-002179	-0.0025932	0.169409	OCUBM	Invasive Breast Carcinoma	Breast		Other
ACH-002181	0.139237	-0.0258198	OVCA420	Ovarian Epithelial Tumor	Ovary/Fallopian Tube		Other
ACH-002183	-0.0154802	0.0947522	OVMIU	Ovarian Epithelial Tumor	Ovary/Fallopian Tube		Other
ACH-002186	-0.178214	-0.0221351	PL4	Pancreatic Adenocarcinoma	Pancreas		Other
ACH-002189	-0.184993	-0.0216194	RCCFG2	Renal Cell Carcinoma	Kidney		Other
ACH-002198	-0.203479	0.0227821	SCH	Extra Gonadal Germ Cell Tumor	Other		Other
ACH-002202	-0.187735	-0.113225	TMK1	Esophagogastric Adenocarcinoma	Esophagus/Stomach		Other
ACH-002212	-0.132411	-0.00877251	BB30HNC	Head and Neck Squamous Cell Carcinoma	Head and Neck		Other
ACH-002217	-0.741662	0.0451959	BE2M17	Neuroblastoma	Peripheral Nervous System		Other
ACH-002228	0.194279	-0.040684	D423MG	Diffuse Glioma	CNS/Brain		Other
ACH-002229	-0.236134	-0.197236	D502MG	Diffuse Glioma	CNS/Brain		Other
ACH-002230	-0.104026	-0.127682	D542MG	Diffuse Glioma	CNS/Brain		Other
ACH-002233	-0.700717	-0.000245711	DIFI	Colorectal Adenocarcinoma	Bowel		Other
ACH-002234	-0.531431	-0.0266953	DOK	Head and Neck Carcinoma, Other	Head and Neck		Other
ACH-002239	-0.961563	-0.19918	H3118	Salivary Carcinoma	Head and Neck		Other
ACH-002243	0.0334193	0.0791685	HCE4	Esophageal Squamous Cell Carcinoma	Esophagus/Stomach		Other
ACH-002249	-0.194579	-0.0486624	JHU011	Head and Neck Squamous Cell Carcinoma	Head and Neck		Other
ACH-002250	-0.474894	0.062315	JHU022	Head and Neck Squamous Cell Carcinoma	Head and Neck		Other
ACH-002251	-0.132072	0.0635528	JHU029	Head and Neck Squamous Cell Carcinoma	Head and Neck		Other
ACH-002257	0.176759	-0.128547	KINGS1	Diffuse Glioma	CNS/Brain		Other
ACH-002261	-0.18045	-0.178698	KPNYS	Neuroblastoma	Peripheral Nervous System		Other
ACH-002263	-0.00200253	-0.113818	KYSE220	Esophageal Squamous Cell Carcinoma	Esophagus/Stomach		Other
ACH-002265	-0.238428	-0.0734053	LB771HNC	Head and Neck Squamous Cell Carcinoma	Head and Neck		Other
ACH-002269	-0.137404	0.117282	LNZTA3WT4	Diffuse Glioma	CNS/Brain		Other
ACH-002278	-0.575493	0.0611947	NB10	Neuroblastoma	Peripheral Nervous System		Other
ACH-002280	-0.22525	0.034324	NB13	Neuroblastoma	Peripheral Nervous System		Other
ACH-002282	-0.0330789	-0.129022	NB17	Neuroblastoma	Peripheral Nervous System		Other
ACH-002283	-0.00356817	0.0694668	NB5	Neuroblastoma	Peripheral Nervous System		Other
ACH-002284	-0.206881	0.0439962	NB6	Neuroblastoma	Peripheral Nervous System		Other
ACH-002285	-0.169146	-0.00666541	NB7	Neuroblastoma	Peripheral Nervous System		Other
ACH-002291	0.0274326	0.0612388	NTERA2CLD1	Non-Seminomatous Germ Cell Tumor	Testis		Other
ACH-002294	-0.00298813	0.226256	PCI15A	Head and Neck Squamous Cell Carcinoma	Head and Neck		Other
ACH-002295	-0.189017	-0.047045	PCI30	Head and Neck Squamous Cell Carcinoma	Head and Neck		Other
ACH-002296	-0.077748	-0.0126456	PCI38	Head and Neck Squamous Cell Carcinoma	Head and Neck		Other
ACH-002297	0.125576	-0.0489877	PCI4B	Head and Neck Squamous Cell Carcinoma	Head and Neck		Other
ACH-002298	0.109644	0.0891103	PCI6A	Head and Neck Squamous Cell Carcinoma	Head and Neck		Other
ACH-002304	-0.141037	0.20115	SKMG1	Diffuse Glioma	CNS/Brain		Other
ACH-002305	-0.0765735	0.0644701	SKN3	Head and Neck Squamous Cell Carcinoma	Head and Neck		Other
ACH-002399	0.0335564	0.000373027	21NT	Invasive Breast Carcinoma	Breast		Other
ACH-002446	-0.599183	0.116981	CCLFUPGI0005T	Esophagogastric Adenocarcinoma	Esophagus/Stomach		Other
ACH-002458	0.0696419	-0.01182	HT144SKINFV1	Melanoma	Skin		Other
ACH-002459	-0.15949	-0.0296897	HT144SKINFV3	Melanoma	Skin		Other
ACH-002460	-0.208679	0.0870643	HT144SKINFV2	Melanoma	Skin		Other
ACH-002461	0.0174488	0.0183857	RVH421SKINFV1	Melanoma	Skin		Other
ACH-002471	-0.0354504	-0.0380362	PSS008	Osteosarcoma	Bone		Other
ACH-002485	-0.118788	0.0223346	MAVER1	Non-Hodgkin Lymphoma	Lymphoid		Other
ACH-002486	0.0192945	-0.0475005	MESOV	Ovarian Epithelial Tumor	Ovary/Fallopian Tube		Other
ACH-002508	-0.392776	-0.0170148	WM3211	Melanoma	Skin		Other
ACH-002510	0.00198397	0.099251	M040416	Melanoma	Skin		Other
ACH-002511	-0.0285021	0.0501117	M140325	Melanoma	Skin		Other
ACH-002523	-0.359197	0.014337	SNU739	Hepatocellular Carcinoma	Liver		Other
ACH-002526	-0.227445	-0.0268943	SNU1327	Non-Small Cell Lung Cancer	Lung		Other
ACH-002531	-0.378672	-0.0384614	SNU2535	Non-Small Cell Lung Cancer	Lung		Other
ACH-002647	0.02655	0.014746	CCC5	Intraductal Papillary Neoplasm of the Bile Duct	Biliary Tract		Other
ACH-002650	0.0432961	-0.0627144	ETCC016	Non-Small Cell Lung Cancer	Lung		Other
ACH-002654	-0.161624	-0.424549	JVE015	Colorectal Adenocarcinoma	Bowel		Other
ACH-002659	0.0148521	-0.0276374	JVE127	Colorectal Adenocarcinoma	Bowel		Other
ACH-002664	0.0326992	0.0702605	JVE253	Colorectal Adenocarcinoma	Bowel		Other
ACH-002669	-0.0564005	-0.0950372	KP363T	Colorectal Adenocarcinoma	Bowel		Other
ACH-002672	-0.514632	0.0903785	MAPACHS77	Pancreatic Adenocarcinoma	Pancreas		Other
ACH-002680	-0.431284	0.00792365	170MGBA	Diffuse Glioma	CNS/Brain		Other
ACH-002687	-0.710245	0.162043	WM3772F	Ocular Melanoma	Eye		Other
ACH-002693	-0.513609	0.101269	S462	Nerve Sheath Tumor	Peripheral Nervous System		Other
ACH-002785	-0.0822267	-0.0225703	NCCLMS1C1	Leiomyosarcoma	Soft Tissue		Other
ACH-002799	-0.190395	-0.0673145	NCCMPNST1C1	Nerve Sheath Tumor	Peripheral Nervous System		Other
ACH-002800	-0.208293	-0.114905	NCCMPNST2C1	Nerve Sheath Tumor	Peripheral Nervous System		Other
ACH-002834	-0.240834	0.0267485	PSS131R	Osteosarcoma	Bone		Other
ACH-002847	-0.0623955	-0.0298004	YUHOIN0650	Melanoma	Skin		Other
ACH-002922	-0.0145402	0.0482158	SKNMM	Neuroblastoma	Peripheral Nervous System		Other
ACH-002926	-0.283674	0.0214922	UPMD1	Ocular Melanoma	Eye		Other

## Sheet: HRAS MT Effect
DepMap ID	c-RAF/RAF1 Gene Effect (Chronos) CRISPR (DepMap Public 23Q2+Score, Chronos)	PDE8A Gene Effect (Chronos) CRISPR (DepMap Public 23Q2+Score, Chronos)	Cell Line Name	Primary Disease	Lineage	HRAS mutation details	HRAS Mutations
ACH-000922	-0.0466451	0.0458852	RCHACV	B-Lymphoblastic Leukemia/Lymphoma	Lymphoid	MISSENSE (p.A11T); COSMIC hotspot	Damaging
ACH-000097	-0.0933558	-0.00213549	ZR751	Invasive Breast Carcinoma	Breast	MISSENSE (p.E162K); COSMIC hotspot	Damaging
ACH-000148	-0.416303	0.0485299	HS578T	Invasive Breast Carcinoma	Breast	MISSENSE (p.G12D); COSMIC hotspot	Hotspot
ACH-001391	-0.0562827	-0.0600185	SUM159PT	Invasive Breast Carcinoma	Breast	MISSENSE (p.G12D); COSMIC hotspot	Hotspot
ACH-001552	-0.149476	-0.0118237	MCC26	Merkel Cell Carcinoma	Skin	MISSENSE (p.G12D); COSMIC hotspot	Hotspot
ACH-000018	-0.608745	-0.0527377	T24	Bladder Urothelial Carcinoma	Bladder/Urinary Tract	MISSENSE (p.G12V); COSMIC hotspot	Damaging
ACH-000127	-0.163199	0.016413	SLR20	Bladder Urothelial Carcinoma	Bladder/Urinary Tract	MISSENSE (p.G12V); COSMIC hotspot	Damaging
ACH-000881	-0.784181	0.016295	MELJUSO	Melanoma	Skin	MISSENSE (p.G13D); COSMIC hotspot	Hotspot
ACH-001509	-0.286093	-0.0496084	H357	Head and Neck Squamous Cell Carcinoma	Head and Neck	MISSENSE (p.G13S); COSMIC hotspot	Damaging
ACH-000181	-0.168068	0.167875	SCC9	Head and Neck Squamous Cell Carcinoma	Head and Neck	MISSENSE (p.L133R); COSMIC hotspot	Damaging
ACH-000965	-0.299312	-0.0257577	RL952	Endometrial Carcinoma	Uterus	MISSENSE (p.Q61H); COSMIC hotspot	Other
ACH-001196	-1.1491	0.0231091	SMSCTR	Rhabdomyosarcoma	Soft Tissue	MISSENSE (p.Q61K); COSMIC hotspot	Hotspot
ACH-000434	-0.978553	0.0347469	NCIH1915	Non-Small Cell Lung Cancer	Lung	MISSENSE (p.Q61L); COSMIC hotspot	Hotspot
ACH-000458	-0.0787246	-0.100432	CJM	Melanoma	Skin	MISSENSE (p.Q61L); COSMIC hotspot	Hotspot
ACH-000777	-0.34024	0.0120238	KYSE30	Esophageal Squamous Cell Carcinoma	Esophagus/Stomach	MISSENSE (p.Q61L); COSMIC hotspot	Hotspot
ACH-000858	-0.0353151	-0.0363166	KNS62	Non-Small Cell Lung Cancer	Lung	MISSENSE (p.Q61L); COSMIC hotspot	Hotspot
ACH-001550	-0.21775	0.0999684	MCC13	Merkel Cell Carcinoma	Skin	MISSENSE (p.Q61R); COSMIC hotspot	Hotspot
ACH-000941	-0.144888	-0.0409508	HEC1B	Endometrial Carcinoma	Uterus	MISSENSE (p.R123C); COSMIC hotspot	Damaging
ACH-001517	0.0808486	-0.0296919	HEC1	Endometrial Carcinoma	Uterus	MISSENSE (p.R123C); COSMIC hotspot	Damaging
ACH-000277	-0.0735798	-0.0170324	HCC1419	Invasive Breast Carcinoma	Breast	MISSENSE (p.R128W); COSMIC hotspot	Damaging
ACH-000939	-0.305928	-0.0240812	SKUT1	Uterine Sarcoma/Mesenchymal	Uterus	MISSENSE (p.R73C); COSMIC hotspot	Damaging
ACH-002083	-0.370675	0.124782	NB69	Neuroblastoma	Peripheral Nervous System	SPLICE_SITE (); COSMIC hotspot	Other
ACH-000001	-0.101825	-0.12839	NIHOVCAR3	Ovarian Epithelial Tumor	Ovary/Fallopian Tube		Other
ACH-000004	-0.0505546	0.0318276	HEL	Acute Myeloid Leukemia	Myeloid		Other
ACH-000005	0.144581	-0.04477	HEL9217	Acute Myeloid Leukemia	Myeloid		Other
ACH-000007	-0.955415	0.00775013	LS513	Colorectal Adenocarcinoma	Bowel		Other
ACH-000009	-0.186211	-0.142537	C2BBE1	Colorectal Adenocarcinoma	Bowel		Other
ACH-000011	0.10074	-0.212649	253J	Bladder Urothelial Carcinoma	Bladder/Urinary Tract		Other
ACH-000012	-0.0222169	-0.048682	HCC827	Non-Small Cell Lung Cancer	Lung		Other
ACH-000013	0.0406164	-0.0219466	ONCODG1	Ovarian Epithelial Tumor	Ovary/Fallopian Tube		Other
ACH-000014	-0.0567164	0.0249249	HS294T	Melanoma	Skin		Other
ACH-000015	-0.208068	0.107779	NCIH1581	Non-Small Cell Lung Cancer	Lung		Other
ACH-000017	0.0205487	-0.0864203	SKBR3	Invasive Breast Carcinoma	Breast		Other
ACH-000019	-0.0299353	-0.118314	MCF7	Invasive Breast Carcinoma	Breast		Other
ACH-000021	0.0297251	-0.0130896	NCIH1693	Non-Small Cell Lung Cancer	Lung		Other
ACH-000022	-0.673523	-0.0162704	PATU8988S	Pancreatic Adenocarcinoma	Pancreas		Other
ACH-000023	-0.0847625	0.112647	PATU8988T	Pancreatic Adenocarcinoma	Pancreas		Other
ACH-000024	-0.291268	0.0100597	OPM2	Non-Hodgkin Lymphoma	Lymphoid		Other
ACH-000025	-0.372392	-0.00259545	CH157MN	Meningothelial Tumor	CNS/Brain		Other
ACH-000028	0.0141768	-0.0793723	KPL1	Invasive Breast Carcinoma	Breast		Other
ACH-000029	-0.0454444	-0.118307	HCC827GR5	Non-Small Cell Lung Cancer	Lung		Other
ACH-000030	0.157271	0.0143064	PC14	Non-Small Cell Lung Cancer	Lung		Other
ACH-000035	-0.0897388	-0.0236365	NCIH1650	Non-Small Cell Lung Cancer	Lung		Other
ACH-000036	-0.596831	-0.0864455	U343	Diffuse Glioma	CNS/Brain		Other
ACH-000037	-0.338592	0.115627	S117	Sarcoma, NOS	Soft Tissue		Other
ACH-000039	0.102391	-0.10167	SKNMC	Ewing Sarcoma	Bone		Other
ACH-000040	-0.352116	-0.175727	U118MG	Diffuse Glioma	CNS/Brain		Other
ACH-000041	0.0838848	0.0100504	RDES	Ewing Sarcoma	Bone		Other
ACH-000042	-0.856108	-0.128106	PANC0203	Pancreatic Adenocarcinoma	Pancreas		Other
ACH-000045	-0.157984	0.106511	MV411	Acute Myeloid Leukemia	Myeloid		Other
ACH-000047	-0.0830656	0.0311877	GCIY	Esophagogastric Adenocarcinoma	Esophagus/Stomach		Other
ACH-000048	0.0718424	0.0269692	TOV112D	Ovarian Epithelial Tumor	Ovary/Fallopian Tube		Other
ACH-000052	-0.183183	-0.064102	A673	Ewing Sarcoma	Bone		Other
ACH-000053	0.189869	-0.00159018	KARPAS299	Non-Hodgkin Lymphoma	Lymphoid		Other
ACH-000054	-0.436332	-0.0760429	HT1080	Fibrosarcoma	Soft Tissue		Other
ACH-000055	-0.224501	0.204651	D283MED	Embryonal Tumor	CNS/Brain		Other
ACH-000060	-0.262895	-0.101779	PANC1005	Pancreatic Adenocarcinoma	Pancreas		Other
ACH-000067	0.0544846	-0.0125795	HS683	Diffuse Glioma	CNS/Brain		Other
ACH-000070	-0.16147	0.109742	697	B-Lymphoblastic Leukemia/Lymphoma	Lymphoid		Other
ACH-000074	-0.891203	-0.0127641	KU812	Myeloproliferative Neoplasms	Myeloid		Other
ACH-000075	-0.0381358	-0.217659	U87MG	Diffuse Glioma	CNS/Brain		Other
ACH-000076	-0.282711	0.0669053	NCO2	Myeloproliferative Neoplasms	Myeloid		Other
ACH-000077	-0.119356	-0.0940822	MJ	Non-Hodgkin Lymphoma	Lymphoid		Other
ACH-000078	-0.304786	-0.0422195	MHHNB11	Neuroblastoma	Peripheral Nervous System		Other
ACH-000082	-0.0542976	0.0693505	G292CLONEA141B1	Osteosarcoma	Bone		Other
ACH-000085	-0.0568501	-0.00630284	T3M4	Pancreatic Adenocarcinoma	Pancreas		Other
ACH-000086	-0.137273	-0.085332	ACCMESO1	Pleural Mesothelioma	Pleura		Other
ACH-000090	0.199415	-0.0675284	PC3	Prostate Adenocarcinoma	Prostate		Other
ACH-000092	-0.012168	0.0246939	NCIH2452	Pleural Mesothelioma	Pleura		Other
ACH-000093	-0.166515	0.163434	PANC0504	Pancreatic Adenocarcinoma	Pancreas		Other
ACH-000094	0.0341974	0.08833	HPAFII	Pancreatic Adenocarcinoma	Pancreas		Other
ACH-000095	-0.0968609	0.0940971	D341Med	Embryonal Tumor	CNS/Brain		Other
ACH-000098	0.00465343	-0.117748	GAMG	Diffuse Glioma	CNS/Brain		Other
ACH-000099	-0.408895	-0.0245813	SIMA	Neuroblastoma	Peripheral Nervous System		Other
ACH-000101	0.0660635	0.0636406	KE37	Non-Hodgkin Lymphoma	Lymphoid		Other
ACH-000103	-0.306126	0.110272	CAOV4	Ovarian Epithelial Tumor	Ovary/Fallopian Tube		Other
ACH-000108	-0.089382	0.0426897	KP3	Adenosquamous Carcinoma of the Pancreas	Pancreas		Other
ACH-000111	-0.295998	-0.0382892	HCC1187	Invasive Breast Carcinoma	Breast		Other
ACH-000113	-0.138884	-0.0319702	OCIAML2	Acute Myeloid Leukemia	Myeloid		Other
ACH-000114	-0.476317	-0.0286301	SU8686	Pancreatic Adenocarcinoma	Pancreas		Other
ACH-000115	-0.0815315	-0.130523	VCAP	Prostate Adenocarcinoma	Prostate		Other
ACH-000118	0.124987	0.0590794	HUPT3	Pancreatic Adenocarcinoma	Pancreas		Other
ACH-000120	-0.888274	-0.0868626	CHP212	Neuroblastoma	Peripheral Nervous System		Other
ACH-000123	-0.0306825	0.0666858	COV434	Ovarian Epithelial Tumor	Ovary/Fallopian Tube		Other
ACH-000124	-0.512181	0.0967209	OCILY19	Non-Hodgkin Lymphoma	Lymphoid		Other
ACH-000128	0.0631559	0.0456203	LN319	Diffuse Glioma	CNS/Brain		Other
ACH-000132	-0.424611	0.0615974	JHOS2	Ovarian Epithelial Tumor	Ovary/Fallopian Tube		Other
ACH-000133	-0.0102986	0.0651257	HS729	Rhabdomyosarcoma	Soft Tissue		Other
ACH-000137	-0.0824528	-0.0958044	8MGBA	Diffuse Glioma	CNS/Brain		Other
ACH-000138	-0.396307	0.0391844	CFPAC1	Pancreatic Adenocarcinoma	Pancreas		Other
ACH-000139	0.264168	0.0399493	PANC0327	Pancreatic Adenocarcinoma	Pancreas		Other
ACH-000141	-0.176355	-0.00549638	SNU308	Intracholecystic Papillary Neoplasm	Biliary Tract		Other
ACH-000142	-0.152285	0.0555894	CAL29	Bladder Urothelial Carcinoma	Bladder/Urinary Tract		Other
ACH-000143	-0.173816	0.131899	HCC2429	Non-Small Cell Lung Cancer	Lung		Other
ACH-000144	-0.362748	0.0619978	RERFGC1B	Esophagogastric Adenocarcinoma	Esophagus/Stomach		Other
ACH-000145	-0.312003	-0.0234392	SKLMS1	Leiomyosarcoma	Soft Tissue		Other
ACH-000146	-0.734822	0.0320123	THP1	Acute Myeloid Leukemia	Myeloid		Other
ACH-000147	0.0623309	0.0876448	T47D	Invasive Breast Carcinoma	Breast		Other
ACH-000149	-0.169106	-0.0213684	SKNSH	Neuroblastoma	Peripheral Nervous System		Other
ACH-000150	0.0358926	-0.0883742	HCC2935	Non-Small Cell Lung Cancer	Lung		Other
ACH-000151	-0.057889	0.100415	JM1	B-Lymphoblastic Leukemia/Lymphoma	Lymphoid		Other
ACH-000152	-0.206087	-0.0137503	M059K	Diffuse Glioma	CNS/Brain		Other
ACH-000153	-0.134566	0.00804828	NCIH2052	Pleural Mesothelioma	Pleura		Other
ACH-000155	-0.288246	0.0319952	SW1990	Pancreatic Adenocarcinoma	Pancreas		Other
ACH-000159	0.0718509	0.0204201	OSRC2	Renal Cell Carcinoma	Kidney		Other
ACH-000160	-0.0944459	0.100638	BT12	Embryonal Tumor	CNS/Brain		Other
ACH-000161	-0.117412	0.0812827	CORL105	Non-Small Cell Lung Cancer	Lung		Other
ACH-000163	-0.937486	-0.0988328	SW579	Head and Neck Squamous Cell Carcinoma	Head and Neck		Other
ACH-000164	-0.0890412	0.013131	PANC1	Pancreatic Adenocarcinoma	Pancreas		Other
ACH-000168	-0.816306	0.0990154	NOMO1	Acute Myeloid Leukemia	Myeloid		Other
ACH-000169	-0.73383	-0.0691419	RD	Rhabdomyosarcoma	Soft Tissue		Other
ACH-000174	-0.775585	-0.0270772	CAL62	Anaplastic Thyroid Cancer	Thyroid		Other
ACH-000176	-0.262092	-0.00847664	LOUNH91	Non-Small Cell Lung Cancer	Lung		Other
ACH-000178	-1.0193	0.124563	HS766T	Pancreatic Adenocarcinoma	Pancreas		Other
ACH-000182	-0.0806138	-0.00114239	SNU869	Ampullary Carcinoma	Ampulla of Vater		Other
ACH-000183	0.00952522	0.0583222	L363	Non-Hodgkin Lymphoma	Lymphoid		Other
ACH-000187	-0.0110276	-0.0350227	CORL311	Lung Neuroendocrine Tumor	Lung		Other
ACH-000188	-0.0196463	0.00240768	SCC25	Head and Neck Squamous Cell Carcinoma	Head and Neck		Other
ACH-000189	-0.170082	-0.0459962	RCC10RGB	Renal Cell Carcinoma	Kidney		Other
ACH-000190	-0.285088	-0.0941228	HDMYZ	Acute Myeloid Leukemia	Myeloid		Other
ACH-000191	-0.0645676	-0.0451053	BHT101	Anaplastic Thyroid Cancer	Thyroid		Other
ACH-000192	0.0631536	-0.128308	MFE280	Endometrial Carcinoma	Uterus		Other
ACH-000195	-0.0960077	0.116975	SET2	Acute Myeloid Leukemia	Myeloid		Other
ACH-000198	-0.492712	-0.0104065	EOL1	Myeloproliferative Neoplasms	Myeloid		Other
ACH-000200	-0.0908369	-0.154086	NMCG1	Diffuse Glioma	CNS/Brain		Other
ACH-000202	-0.126003	0.0512758	COLO320	Colorectal Adenocarcinoma	Bowel		Other
ACH-000204	-0.194526	-0.0669883	LP1	Non-Hodgkin Lymphoma	Lymphoid		Other
ACH-000206	-0.238734	0.0168392	C8166	T-Lymphoblastic Leukemia/Lymphoma	Lymphoid		Other
ACH-000207	0.0437958	0.0441327	DETROIT562	Head and Neck Squamous Cell Carcinoma	Head and Neck		Other
ACH-000209	-0.105267	0.00233832	SNU1079	Intraductal Papillary Neoplasm of the Bile Duct	Biliary Tract		Other
ACH-000211	0.0291786	0.0446749	DAOY	Embryonal Tumor	CNS/Brain		Other
ACH-000212	-0.0813323	-0.0411598	CAL120	Invasive Breast Carcinoma	Breast		Other
ACH-000213	-0.863571	0.0535153	HUPT4	Pancreatic Adenocarcinoma	Pancreas		Other
ACH-000215	-0.166004	-0.01954	LN382	Diffuse Glioma	CNS/Brain		Other
ACH-000216	-0.0617927	0.117765	JHESOAD1	Esophagogastric Adenocarcinoma	Esophagus/Stomach		Other
ACH-000217	-0.198777	0.0715235	JHH6	Hepatocellular Carcinoma	Liver		Other
ACH-000219	-0.0496147	0.0183637	A375	Melanoma	Skin		Other
ACH-000221	0.034916	0.1223	SNU398	Hepatocellular Carcinoma	Liver		Other
ACH-000222	-0.176143	0.0323561	ASPC1	Pancreatic Adenocarcinoma	Pancreas		Other
ACH-000223	-0.0441574	0.0720265	HCC1937	Invasive Breast Carcinoma	Breast		Other
ACH-000226	0.0469246	0.0887187	SUPM2	Non-Hodgkin Lymphoma	Lymphoid		Other
ACH-000227	-0.292375	-0.110376	KPNYN	Neuroblastoma	Peripheral Nervous System		Other
ACH-000228	-0.043128	0.0861159	BICR31	Head and Neck Squamous Cell Carcinoma	Head and Neck		Other
ACH-000231	-0.338177	-0.0197488	KALS1	Diffuse Glioma	CNS/Brain		Other
ACH-000232	-0.205126	-0.0650458	U251MG	Diffuse Glioma	CNS/Brain		Other
ACH-000233	0.057377	0.124364	DEL	Non-Hodgkin Lymphoma	Lymphoid		Other
ACH-000234	0.0440101	-0.00582559	CAKI2	Renal Cell Carcinoma	Kidney		Other
ACH-000235	-0.426091	-0.0224587	PANC0403	Pancreatic Adenocarcinoma	Pancreas		Other
ACH-000237	-0.172699	0.0977944	JHOM1	Ovarian Epithelial Tumor	Ovary/Fallopian Tube		Other
ACH-000238	-0.383239	0.00645205	SCC4	Head and Neck Squamous Cell Carcinoma	Head and Neck		Other
ACH-000243	-0.308499	0.0115877	DANG	Pancreatic Adenocarcinoma	Pancreas		Other
ACH-000244	-0.515994	-0.0998907	DKMG	Diffuse Glioma	CNS/Brain		Other
ACH-000246	-0.0121056	-0.0501509	SLR23	Renal Cell Carcinoma	Kidney		Other
ACH-000247	-0.0951468	-0.119653	OCUM1	Esophagogastric Adenocarcinoma	Esophagus/Stomach		Other
ACH-000248	0.0123955	0.0479072	AU565	Invasive Breast Carcinoma	Breast		Other
ACH-000249	-0.539625	-0.0751426	CL11	Colorectal Adenocarcinoma	Bowel		Other
ACH-000250	-0.240888	-0.0432238	KMRC20	Renal Cell Carcinoma	Kidney		Other
ACH-000251	-0.245048	-0.0465202	NCIH2887	Non-Small Cell Lung Cancer	Lung		Other
ACH-000252	-0.824352	-0.0908617	LS1034	Colorectal Adenocarcinoma	Bowel		Other
ACH-000253	-0.0228765	-0.0497485	COLO201	Colorectal Adenocarcinoma	Bowel		Other
ACH-000255	-0.0656466	0.0566677	LMSU	Esophagogastric Adenocarcinoma	Esophagus/Stomach		Other
ACH-000256	0.019819	-0.282772	COV318	Ovarian Epithelial Tumor	Ovary/Fallopian Tube		Other
ACH-000257	-0.221716	0.116776	CORL279	Lung Neuroendocrine Tumor	Lung		Other
ACH-000258	0.0490879	0.101765	DU4475	Invasive Breast Carcinoma	Breast		Other
ACH-000259	-0.116319	0.00238754	KELLY	Neuroblastoma	Peripheral Nervous System		Other
ACH-000260	-0.460528	-0.0126358	SKNAS	Neuroblastoma	Peripheral Nervous System		Other
ACH-000261	-0.111472	0.0166047	RERFLCAI	Non-Small Cell Lung Cancer	Lung		Other
ACH-000262	-0.074442	-0.000396322	UOK101	Renal Cell Carcinoma	Kidney		Other
ACH-000263	-0.111344	-0.121477	KASUMI1	Acute Myeloid Leukemia	Myeloid		Other
ACH-000264	-0.741055	-0.0598729	CALU6	Non-Small Cell Lung Cancer	Lung		Other
ACH-000265	-0.191206	0.0243012	KP4	Pancreatic Adenocarcinoma	Pancreas		Other
ACH-000266	-0.57248	-0.070176	SNU213	Pancreatic Adenocarcinoma	Pancreas		Other
ACH-000269	-0.0209562	-0.115099	AM38	Diffuse Glioma	CNS/Brain		Other
ACH-000271	-0.231465	0.0396038	SUDHL10	Non-Hodgkin Lymphoma	Lymphoid		Other
ACH-000272	0.100867	-0.00880574	SLR24	Renal Cell Carcinoma	Kidney		Other
ACH-000273	-0.171951	-0.101591	SF539	Diffuse Glioma	CNS/Brain		Other
ACH-000274	-0.324686	-0.11468	HS852T	Melanoma	Skin		Other
ACH-000276	-0.00994893	0.167219	HCC38	Invasive Breast Carcinoma	Breast		Other
ACH-000278	0.0373101	-0.0235053	COV362	Ovarian Epithelial Tumor	Ovary/Fallopian Tube		Other
ACH-000279	-0.0221952	-0.0463667	EWS502	Ewing Sarcoma	Bone		Other
ACH-000280	-0.126618	0.0452714	SNU840	Ovarian Epithelial Tumor	Ovary/Fallopian Tube		Other
ACH-000281	-0.707033	-0.0737472	KP2	Pancreatic Adenocarcinoma	Pancreas		Other
ACH-000282	0.00788113	-0.0199536	NCIH1755	Non-Small Cell Lung Cancer	Lung		Other
ACH-000286	0.173763	0.0748058	SNU1033	Colorectal Adenocarcinoma	Bowel		Other
ACH-000288	-0.112675	-0.0442318	BT549	Invasive Breast Carcinoma	Breast		Other
ACH-000290	-0.083145	-0.0182413	NCIH209	Lung Neuroendocrine Tumor	Lung		Other
ACH-000291	0.0366807	-0.0256752	OV90	Ovarian Epithelial Tumor	Ovary/Fallopian Tube		Other
ACH-000292	-0.00165614	0.01053	NCIH841	Lung Neuroendocrine Tumor	Lung		Other
ACH-000293	-0.0992497	-0.0640287	KLE	Endometrial Carcinoma	Uterus		Other
ACH-000294	-0.947278	0.233303	NB4	Acute Myeloid Leukemia	Myeloid		Other
ACH-000295	-0.1465	0.0537338	EM2	Myeloproliferative Neoplasms	Myeloid		Other
ACH-000296	0.194479	0.150709	OUMS23	Colorectal Adenocarcinoma	Bowel		Other
ACH-000302	-0.224982	0.0887752	SNU1077	Endometrial Carcinoma	Uterus		Other
ACH-000303	0.00999296	0.0873071	SNU5	Esophagogastric Adenocarcinoma	Esophagus/Stomach		Other
ACH-000304	-0.0580337	0.0954285	WM115	Melanoma	Skin		Other
ACH-000305	-0.0486852	0.0169752	ECGI10	Esophageal Squamous Cell Carcinoma	Esophagus/Stomach		Other
ACH-000307	-0.0233123	-0.0341681	PK1	Pancreatic Adenocarcinoma	Pancreas		Other
ACH-000308	0.0762345	-0.0314982	EFO21	Ovarian Epithelial Tumor	Ovary/Fallopian Tube		Other
ACH-000310	0.0101765	-0.124631	IMR32	Neuroblastoma	Peripheral Nervous System		Other
ACH-000311	0.0211789	0.0533933	NCIH2122	Non-Small Cell Lung Cancer	Lung		Other
ACH-000312	-0.436777	0.0848633	SKNBE2	Neuroblastoma	Peripheral Nervous System		Other
ACH-000313	0.0238182	-0.209863	KMRC3	Renal Cell Carcinoma	Kidney		Other
ACH-000315	-0.198819	0.187221	KARPAS422	Non-Hodgkin Lymphoma	Lymphoid		Other
ACH-000316	-0.307257	-0.00600103	SNU886	Hepatocellular Carcinoma	Liver		Other
ACH-000317	0.0839803	0.0692164	TUHR14TKB	Renal Cell Carcinoma	Kidney		Other
ACH-000318	-0.298541	-0.0791953	TE10	Esophageal Squamous Cell Carcinoma	Esophagus/Stomach		Other
ACH-000319	-0.0807328	-0.0508875	MPP89	Pleural Mesothelioma	Pleura		Other
ACH-000320	-0.439003	-0.0726311	PSN1	Pancreatic Adenocarcinoma	Pancreas		Other
ACH-000322	0.00184615	0.175262	HT144	Melanoma	Skin		Other
ACH-000323	-0.703047	-0.0596987	42MGBA	Diffuse Glioma	CNS/Brain		Other
ACH-000324	-0.0486494	0.0179692	JHOC5	Ovarian Epithelial Tumor	Ovary/Fallopian Tube		Other
ACH-000325	-0.325948	-0.0402588	SNU620	Esophagogastric Adenocarcinoma	Esophagus/Stomach		Other
ACH-000326	-0.575321	0.0322502	JURLMK1	Myeloproliferative Neoplasms	Myeloid		Other
ACH-000329	-0.155441	-0.0901228	CCFSTTG1	Diffuse Glioma	CNS/Brain		Other
ACH-000330	0.0629203	-0.025326	EFM19	Invasive Breast Carcinoma	Breast		Other
ACH-000331	-0.120612	-0.0917076	ISTMES2	Pleural Mesothelioma	Pleura		Other
ACH-000332	-0.306735	0.00893923	YAPC	Pancreatic Adenocarcinoma	Pancreas		Other
ACH-000334	-0.165497	-0.036888	DB	Non-Hodgkin Lymphoma	Lymphoid		Other
ACH-000335	0.171283	0.0853449	MSTO211H	Pleural Mesothelioma	Pleura		Other
ACH-000336	-0.737198	-0.104	OCIAML3	Acute Myeloid Leukemia	Myeloid		Other
ACH-000337	-0.0683494	-0.0639145	NCIH3122	Non-Small Cell Lung Cancer	Lung		Other
ACH-000339	-0.347496	-0.0247932	HCC461	Non-Small Cell Lung Cancer	Lung		Other
ACH-000341	-0.288495	0.082502	SKNFI	Neuroblastoma	Peripheral Nervous System		Other
ACH-000343	0.0174878	0.052327	NCIH522	Non-Small Cell Lung Cancer	Lung		Other
ACH-000344	0.019245	-0.0498834	SNU668	Esophagogastric Adenocarcinoma	Esophagus/Stomach		Other
ACH-000346	-0.119192	-0.224659	JVM3	Non-Hodgkin Lymphoma	Lymphoid		Other
ACH-000348	-0.0469675	0.0947372	RPMI7951	Melanoma	Skin		Other
ACH-000350	-0.509701	-0.0992476	COLO678	Colorectal Adenocarcinoma	Bowel		Other
ACH-000352	-0.101658	-0.071739	HCC1428	Invasive Breast Carcinoma	Breast		Other
ACH-000354	-0.393932	-0.0264311	CAPAN1	Pancreatic Adenocarcinoma	Pancreas		Other
ACH-000355	-0.12776	-0.157651	NCIH82	Lung Neuroendocrine Tumor	Lung		Other
ACH-000356	-0.14041	-0.0503627	MKN45	Esophagogastric Adenocarcinoma	Esophagus/Stomach		Other
ACH-000359	-0.141901	-0.0408891	MG63	Osteosarcoma	Bone		Other
ACH-000361	0.0798642	-0.233255	SKHEP1	Hepatocellular Carcinoma	Liver		Other
ACH-000362	-0.0505361	0.0457759	MOLM13	Acute Myeloid Leukemia	Myeloid		Other
ACH-000363	-0.13377	0.0185011	SKMM2	Non-Hodgkin Lymphoma	Lymphoid		Other
ACH-000364	-0.246695	0.013126	U2OS	Osteosarcoma	Bone		Other
ACH-000365	-0.112443	0.0494495	SUDHL4	Non-Hodgkin Lymphoma	Lymphoid		Other
ACH-000366	-0.14806	-0.0455369	SKNDZ	Neuroblastoma	Peripheral Nervous System		Other
ACH-000367	-0.365687	-0.107492	NCIH226	Pleural Mesothelioma	Pleura		Other
ACH-000368	-0.340327	-0.000399145	SNU1105	Diffuse Glioma	CNS/Brain		Other
ACH-000370	-0.120001	-0.0949519	SNU626	Diffuse Glioma	CNS/Brain		Other
ACH-000371	-0.176781	0.0913465	RL	Non-Hodgkin Lymphoma	Lymphoid		Other
ACH-000374	0.0279312	0.0807852	HCC1143	Invasive Breast Carcinoma	Breast		Other
ACH-000375	-0.123694	-0.0390168	G402	Renal Cell Carcinoma	Kidney		Other
ACH-000376	-0.188498	-0.0377836	SF295	Diffuse Glioma	CNS/Brain		Other
ACH-000377	-0.35033	0.00505922	SNU478	Ampullary Carcinoma	Ampulla of Vater		Other
ACH-000378	0.170623	-0.0746037	NCIH647	Non-Small Cell Lung Cancer	Lung		Other
ACH-000381	-0.465777	0.068404	T84	Colorectal Adenocarcinoma	Bowel		Other
ACH-000383	-0.0364382	0.0424443	OE33	Esophagogastric Adenocarcinoma	Esophagus/Stomach		Other
ACH-000385	0.0790563	-0.0795491	SKRC20	Renal Cell Carcinoma	Kidney		Other
ACH-000387	-0.425576	0.0337513	TF1	Acute Myeloid Leukemia	Myeloid		Other
ACH-000389	-0.00461615	-0.0529908	H4	Diffuse Glioma	CNS/Brain		Other
ACH-000390	-0.0139768	0.0596187	LUDLU1	Non-Small Cell Lung Cancer	Lung		Other
ACH-000391	-0.0285677	-0.0700168	MHHES1	Ewing Sarcoma	Bone		Other
ACH-000393	0.13086	-0.0775756	HLF	Hepatocellular Carcinoma	Liver		Other
ACH-000395	-0.217438	-0.0602834	NCIH520	Non-Small Cell Lung Cancer	Lung		Other
ACH-000396	0.069686	0.229471	J82	Bladder Urothelial Carcinoma	Bladder/Urinary Tract		Other
ACH-000397	-0.0819682	-0.0426085	TEN	Endometrial Carcinoma	Uterus		Other
ACH-000398	-0.0980433	-0.085123	RI1	Non-Hodgkin Lymphoma	Lymphoid		Other
ACH-000401	-0.16707	0.0669744	COLO800	Melanoma	Skin		Other
ACH-000402	0.0142979	-0.0250482	BL70	Non-Hodgkin Lymphoma	Lymphoid		Other
ACH-000403	-0.475874	0.0914922	NCIH747	Colorectal Adenocarcinoma	Bowel		Other
ACH-000404	0.0467021	0.0137548	K029AX	Melanoma	Skin		Other
ACH-000405	0.0469794	0.0471685	MEC1	Non-Hodgkin Lymphoma	Lymphoid		Other
ACH-000406	-0.117372	0.0558534	U937	Acute Myeloid Leukemia	Myeloid		Other
ACH-000407	-0.0571115	-0.0398817	SNU685	Endometrial Carcinoma	Uterus		Other
ACH-000408	-0.100229	0.122545	TE5	Esophageal Squamous Cell Carcinoma	Esophagus/Stomach		Other
ACH-000410	-0.117755	0.0250785	SAOS2	Osteosarcoma	Bone		Other
ACH-000411	0.00729191	-0.0443022	769P	Renal Cell Carcinoma	Kidney		Other
ACH-000414	-0.0774232	0.00621237	NCIH1944	Non-Small Cell Lung Cancer	Lung		Other
ACH-000415	-0.157457	0.100797	BICR6	Head and Neck Squamous Cell Carcinoma	Head and Neck		Other
ACH-000416	-0.0823213	0.0181223	NCIH838	Non-Small Cell Lung Cancer	Lung		Other
ACH-000417	-0.907609	0.106668	PANC0813	Pancreatic Adenocarcinoma	Pancreas		Other
ACH-000420	0.15779	-0.0673538	SNU449	Hepatocellular Carcinoma	Liver		Other
ACH-000421	-0.501496	-0.0337384	SW837	Colorectal Adenocarcinoma	Bowel		Other
ACH-000422	-0.236394	-0.00857018	SNU475	Hepatocellular Carcinoma	Liver		Other
ACH-000424	-0.128605	0.0276952	TC71	Ewing Sarcoma	Bone		Other
ACH-000425	0.0488605	0.0438488	UACC62	Melanoma	Skin		Other
ACH-000426	-0.356438	-0.016648	KMS20	Non-Hodgkin Lymphoma	Lymphoid		Other
ACH-000427	-0.1857	0.101119	NCIN87	Esophagogastric Adenocarcinoma	Esophagus/Stomach		Other
ACH-000430	-0.406347	0.0547279	TYKNU	Ovarian Epithelial Tumor	Ovary/Fallopian Tube		Other
ACH-000431	0.0307823	-0.112747	NCIH1694	Lung Neuroendocrine Tumor	Lung		Other
ACH-000433	0.152863	0.112775	CAKI1	Renal Cell Carcinoma	Kidney		Other
ACH-000435	0.0417402	-0.154339	EFE184	Endometrial Carcinoma	Uterus		Other
ACH-000436	-0.694388	0.0891906	OCIMY7	Non-Hodgkin Lymphoma	Lymphoid		Other
ACH-000437	0.0143307	-0.0227715	SW1088	Diffuse Glioma	CNS/Brain		Other
ACH-000438	-0.474398	0.0643754	LU65	Non-Small Cell Lung Cancer	Lung		Other
ACH-000441	0.0242896	0.0077171	SH4	Melanoma	Skin		Other
ACH-000442	-0.277924	0.123988	RERFLCSQ1	Non-Small Cell Lung Cancer	Lung		Other
ACH-000444	-0.0114252	-0.0392841	LU99	Non-Small Cell Lung Cancer	Lung		Other
ACH-000445	-0.302491	-0.0260868	KNS60	Diffuse Glioma	CNS/Brain		Other
ACH-000448	-0.0659366	0.0866264	NCIH1666	Non-Small Cell Lung Cancer	Lung		Other
ACH-000450	-0.0176229	0.0359443	MELHO	Melanoma	Skin		Other
ACH-000452	-0.303668	0.0512788	TE8	Esophageal Squamous Cell Carcinoma	Esophagus/Stomach		Other
ACH-000454	0.122255	0.20563	HCC95	Non-Small Cell Lung Cancer	Lung		Other
ACH-000455	-0.185298	0.00717897	LN428	Diffuse Glioma	CNS/Brain		Other
ACH-000456	0.0342101	0.0299561	BCPAP	Poorly Differentiated Thyroid Cancer	Thyroid		Other
ACH-000459	0.0206799	-0.0666401	TUHR10TKB	Renal Cell Carcinoma	Kidney		Other
ACH-000460	-0.391638	-0.0668122	SNU8	Ovarian Epithelial Tumor	Ovary/Fallopian Tube		Other
ACH-000461	0.00441137	0.208705	SNU1196	Intraductal Papillary Neoplasm of the Bile Duct	Biliary Tract		Other
ACH-000463	-0.102747	0.0500235	NCIH460	Non-Small Cell Lung Cancer	Lung		Other
ACH-000464	-0.44744	-0.104071	CAS1	Diffuse Glioma	CNS/Brain		Other
ACH-000466	-0.382864	-0.120902	SNU216	Esophagogastric Adenocarcinoma	Esophagus/Stomach		Other
ACH-000467	-0.7888	-0.0955799	HCC56	Colorectal Adenocarcinoma	Bowel		Other
ACH-000468	-0.542324	-0.0544762	PK45H	Pancreatic Adenocarcinoma	Pancreas		Other
ACH-000469	-0.214241	-0.0063137	YH13	Diffuse Glioma	CNS/Brain		Other
ACH-000470	-0.0762404	-0.109843	SW1463	Colorectal Adenocarcinoma	Bowel		Other
ACH-000471	-0.198858	-0.0271233	LI7	Hepatocellular Carcinoma	Liver		Other
ACH-000472	-0.143561	0.0150535	HSC2	Head and Neck Squamous Cell Carcinoma	Head and Neck		Other
ACH-000473	-0.012949	0.0776338	RT112	Bladder Urothelial Carcinoma	Bladder/Urinary Tract		Other
ACH-000475	-0.20992	-0.0799605	HUH1	Hepatocellular Carcinoma	Liver		Other
ACH-000476	0.0816567	-0.106751	JHH4	Hepatocellular Carcinoma	Liver		Other
ACH-000477	-0.148336	0.118733	MALME3M	Melanoma	Skin		Other
ACH-000478	-0.361156	0.0464077	SNU387	Hepatocellular Carcinoma	Liver		Other
ACH-000479	-0.0847936	0.0307493	KNS81	Diffuse Glioma	CNS/Brain		Other
ACH-000480	-0.0525423	0.0773423	HUH7	Hepatocellular Carcinoma	Liver		Other
ACH-000481	0.132565	0.0356709	NCIH2170	Non-Small Cell Lung Cancer	Lung		Other
ACH-000483	0.00422941	0.187855	SNU182	Hepatocellular Carcinoma	Liver		Other
ACH-000484	-0.0430726	-0.0525167	VMRCRCW	Renal Cell Carcinoma	Kidney		Other
ACH-000485	-0.595539	-0.0283081	GSU	Esophagogastric Adenocarcinoma	Esophagus/Stomach		Other
ACH-000486	-0.403294	-0.0338496	KU1919	Bladder Urothelial Carcinoma	Bladder/Urinary Tract		Other
ACH-000487	-0.838145	0.0208801	F36P	Myelodysplastic Syndromes	Myeloid		Other
ACH-000488	-0.231972	-0.027987	TE11	Esophageal Squamous Cell Carcinoma	Esophagus/Stomach		Other
ACH-000489	-1.40156	0.0596138	SW1116	Colorectal Adenocarcinoma	Bowel		Other
ACH-000490	-0.15324	0.013769	SF767	Cervical Squamous Cell Carcinoma	Cervix		Other
ACH-000491	-0.138459	0.206011	NCIH716	Colorectal Adenocarcinoma	Bowel		Other
ACH-000493	0.0244599	0.0351495	SNU423	Hepatocellular Carcinoma	Liver		Other
ACH-000495	0.091447	-0.121196	TUHR4TKB	Renal Cell Carcinoma	Kidney		Other
ACH-000496	-0.697831	0.0387188	NCIH1792	Non-Small Cell Lung Cancer	Lung		Other
ACH-000499	-0.183495	0.023003	EW8	Ewing Sarcoma	Bone		Other
ACH-000500	-0.0147962	0.258228	SNU46	Head and Neck Squamous Cell Carcinoma	Head and Neck		Other
ACH-000501	-0.325213	-0.0761767	LS123	Colorectal Adenocarcinoma	Bowel		Other
ACH-000502	-1.22858	-0.0195036	TCCPAN2	Pancreatic Adenocarcinoma	Pancreas		Other
ACH-000503	-0.270115	0.168652	BICR16	Head and Neck Squamous Cell Carcinoma	Head and Neck		Other
ACH-000504	0.0234489	-0.109178	SNB75	Diffuse Glioma	CNS/Brain		Other
ACH-000505	-0.567598	-0.0241213	RKN	Leiomyosarcoma	Soft Tissue		Other
ACH-000507	0.079903	0.0908741	KE39	Esophagogastric Adenocarcinoma	Esophagus/Stomach		Other
ACH-000510	-0.184578	0.0214877	NCIH1299	Non-Small Cell Lung Cancer	Lung		Other
ACH-000511	-1.00487	0.0487459	CALU1	Non-Small Cell Lung Cancer	Lung		Other
ACH-000512	-0.20539	-0.0999873	INA6	Non-Hodgkin Lymphoma	Lymphoid		Other
ACH-000514	-0.106345	0.0212577	NCIH1092	Lung Neuroendocrine Tumor	Lung		Other
ACH-000516	-0.0334987	-0.0498025	CAL78	Chondrosarcoma	Bone		Other
ACH-000517	-0.41254	-0.0159005	SNU410	Pancreatic Adenocarcinoma	Pancreas		Other
ACH-000518	-0.273889	0.0484732	CAL33	Head and Neck Squamous Cell Carcinoma	Head and Neck		Other
ACH-000520	-0.0415043	0.0558708	59M	Ovarian Epithelial Tumor	Ovary/Fallopian Tube		Other
ACH-000521	0.276446	-0.120054	NCIH2030	Non-Small Cell Lung Cancer	Lung		Other
ACH-000522	-0.134081	-0.0771882	UMUC3	Bladder Urothelial Carcinoma	Bladder/Urinary Tract		Other
ACH-000524	-0.253783	-0.145758	KURAMOCHI	Ovarian Epithelial Tumor	Ovary/Fallopian Tube		Other
ACH-000525	-0.0601311	0.0305442	NCIH2171	Lung Neuroendocrine Tumor	Lung		Other
ACH-000527	-0.0499972	0.0322684	OVISE	Ovarian Epithelial Tumor	Ovary/Fallopian Tube		Other
ACH-000528	0.00610997	-0.0436663	ABC1	Non-Small Cell Lung Cancer	Lung		Other
ACH-000532	-0.481061	-0.0227672	SNU61	Colorectal Adenocarcinoma	Bowel		Other
ACH-000533	-0.446728	0.0907256	NCIH2004RT	Rhabdoid Cancer	Kidney		Other
ACH-000535	-0.0253349	-0.0766083	BXPC3	Pancreatic Adenocarcinoma	Pancreas		Other
ACH-000537	-0.119662	-0.0170546	SNU761	Hepatocellular Carcinoma	Liver		Other
ACH-000541	-0.0302488	-0.15564	KMS34	Non-Hodgkin Lymphoma	Lymphoid		Other
ACH-000542	-0.674076	-0.0496184	HEYA8	Ovarian Epithelial Tumor	Ovary/Fallopian Tube		Other
ACH-000544	-0.144605	-0.0170306	OE21	Esophageal Squamous Cell Carcinoma	Esophagus/Stomach		Other
ACH-000545	-0.149478	-0.107492	VMCUB1	Bladder Urothelial Carcinoma	Bladder/Urinary Tract		Other
ACH-000546	0.0869692	0.0559522	HSC4	Head and Neck Squamous Cell Carcinoma	Head and Neck		Other
ACH-000547	-0.104499	0.0456189	HT1197	Bladder Urothelial Carcinoma	Bladder/Urinary Tract		Other
ACH-000548	-0.0477761	0.00940298	BHY	Head and Neck Squamous Cell Carcinoma	Head and Neck		Other
ACH-000549	-0.129603	-0.141159	SNU1076	Head and Neck Squamous Cell Carcinoma	Head and Neck		Other
ACH-000550	-7.29361e-05	-0.159522	IGR39	Melanoma	Skin		Other
ACH-000551	-0.443792	0.0657402	K562	Myeloproliferative Neoplasms	Myeloid		Other
ACH-000552	-0.105854	-0.0212156	HT29	Colorectal Adenocarcinoma	Bowel		Other
ACH-000554	-0.354527	-0.12541	UACC893	Invasive Breast Carcinoma	Breast		Other
ACH-000556	-0.0747876	-0.0589454	SIHA	Cervical Squamous Cell Carcinoma	Cervix		Other
ACH-000557	-1.82534	-0.073429	AML193	Acute Myeloid Leukemia	Myeloid		Other
ACH-000558	-0.0678665	-0.0805221	A172	Diffuse Glioma	CNS/Brain		Other
ACH-000559	0.0919629	0.0606144	NCIH1836	Lung Neuroendocrine Tumor	Lung		Other
ACH-000561	-0.361991	0.0449314	TDOTT	Esophageal Squamous Cell Carcinoma	Esophagus/Stomach		Other
ACH-000562	-0.0247489	0.177166	HCC78	Non-Small Cell Lung Cancer	Lung		Other
ACH-000563	-0.370812	0.130552	EBC1	Non-Small Cell Lung Cancer	Lung		Other
ACH-000565	-1.32585	0.0824624	RCM1	Colorectal Adenocarcinoma	Bowel		Other
ACH-000567	-0.0116143	0.0979075	ST486	Non-Hodgkin Lymphoma	Lymphoid		Other
ACH-000570	-0.300609	-0.0294344	YKG1	Diffuse Glioma	CNS/Brain		Other
ACH-000571	-0.0549099	-0.0880385	T98G	Diffuse Glioma	CNS/Brain		Other
ACH-000573	-0.109231	0.240001	MDAMB436	Invasive Breast Carcinoma	Breast		Other
ACH-000576	-0.669888	-0.148316	KMS27	Non-Hodgkin Lymphoma	Lymphoid		Other
ACH-000577	-0.198606	-0.121476	JHH2	Hepatocellular Carcinoma	Liver		Other
ACH-000579	0.0715037	-0.0898371	UACC257	Melanoma	Skin		Other
ACH-000580	0.0449216	0.0275244	C32	Melanoma	Skin		Other
ACH-000581	-0.126975	0.050531	SNU16	Esophagogastric Adenocarcinoma	Esophagus/Stomach		Other
ACH-000584	-0.207446	0.0575534	JHOS4	Ovarian Epithelial Tumor	Ovary/Fallopian Tube		Other
ACH-000585	-0.429984	0.0892843	EPLC272H	Non-Small Cell Lung Cancer	Lung		Other
ACH-000587	-0.0259194	-0.0265378	NCIH1975	Non-Small Cell Lung Cancer	Lung		Other
ACH-000588	-0.362015	0.0974337	KMS26	Non-Hodgkin Lymphoma	Lymphoid		Other
ACH-000589	0.118265	-0.132797	NCIH1437	Non-Small Cell Lung Cancer	Lung		Other
ACH-000591	-0.242729	-0.132404	LN235	Diffuse Glioma	CNS/Brain		Other
ACH-000592	0.0236391	-0.0985562	TM31	Diffuse Glioma	CNS/Brain		Other
ACH-000593	-0.0990597	0.0102499	BC3C	Bladder Urothelial Carcinoma	Bladder/Urinary Tract		Other
ACH-000595	-0.701202	-0.00215184	LN229	Diffuse Glioma	CNS/Brain		Other
ACH-000596	-0.0817235	0.00320733	LCLC97TM1	Non-Small Cell Lung Cancer	Lung		Other
ACH-000597	-0.147414	-0.0148432	TTC709	Embryonal Tumor	CNS/Brain		Other
ACH-000599	-0.581778	0.163343	PATU8902	Pancreatic Adenocarcinoma	Pancreas		Other
ACH-000600	0.040087	-0.0464726	SLR26	Renal Cell Carcinoma	Kidney		Other
ACH-000601	-0.277745	0.0558236	MIAPACA2	Pancreatic Adenocarcinoma	Pancreas		Other
ACH-000602	0.208435	0.0807902	M07E	Acute Myeloid Leukemia	Myeloid		Other
ACH-000604	-0.208378	-0.0662849	KYO1	Myeloproliferative Neoplasms	Myeloid		Other
ACH-000605	-0.193898	-0.0535103	TE6	Esophageal Squamous Cell Carcinoma	Esophagus/Stomach		Other
ACH-000606	-0.0316266	0.16791	PECAPJ34CLONEC12	Head and Neck Squamous Cell Carcinoma	Head and Neck		Other
ACH-000607	-0.145594	-0.201535	KYM1	Rhabdomyosarcoma	Soft Tissue		Other
ACH-000608	-0.000973699	0.0463198	COV644	Ovarian Epithelial Tumor	Ovary/Fallopian Tube		Other
ACH-000609	-0.044926	-0.0769686	SF126	Diffuse Glioma	CNS/Brain		Other
ACH-000614	0.0784673	-0.0245492	RVH421	Melanoma	Skin		Other
ACH-000616	-0.0369604	0.108701	HS746T	Esophagogastric Adenocarcinoma	Esophagus/Stomach		Other
ACH-000618	-0.0561365	0.09956	SNU1041	Head and Neck Squamous Cell Carcinoma	Head and Neck		Other
ACH-000619	-0.0248852	-0.0235833	PECAPJ15	Head and Neck Squamous Cell Carcinoma	Head and Neck		Other
ACH-000620	-0.0208131	-0.0130006	JHH1	Hepatocellular Carcinoma	Liver		Other
ACH-000621	-0.0362941	-0.087907	MDAMB157	Invasive Breast Carcinoma	Breast		Other
ACH-000622	-0.0900881	0.0214623	KNS42	Diffuse Glioma	CNS/Brain		Other
ACH-000623	-0.235807	0.0488186	SNU201	Diffuse Glioma	CNS/Brain		Other
ACH-000624	-0.0118567	-0.00798623	HCC1806	Breast Ductal Carcinoma In Situ	Breast		Other
ACH-000627	-0.0984258	0.0873363	LCLC103H	Non-Small Cell Lung Cancer	Lung		Other
ACH-000630	-0.0853756	-0.0276887	YD8	Head and Neck Squamous Cell Carcinoma	Head and Neck		Other
ACH-000632	-0.725258	0.102599	HS944T	Melanoma	Skin		Other
ACH-000633	-0.0333761	-0.0798858	FU97	Esophagogastric Adenocarcinoma	Esophagus/Stomach		Other
ACH-000634	-0.298564	-0.28424	LN340	Diffuse Glioma	CNS/Brain		Other
ACH-000637	0.0244616	-0.0250102	KYSE520	Esophageal Squamous Cell Carcinoma	Esophagus/Stomach		Other
ACH-000638	-0.254281	0.0325976	NCIH441	Non-Small Cell Lung Cancer	Lung		Other
ACH-000639	-0.141674	-0.0195435	NCIH211	Lung Neuroendocrine Tumor	Lung		Other
ACH-000645	-0.159091	-0.0167602	JL1	Pleural Mesothelioma	Pleura		Other
ACH-000646	0.0214967	0.115109	OVMANA	Ovarian Epithelial Tumor	Ovary/Fallopian Tube		Other
ACH-000647	-0.0373274	-0.0364431	TE1	Esophageal Squamous Cell Carcinoma	Esophagus/Stomach		Other
ACH-000648	0.229242	-0.0664873	NCIH28	Pleural Mesothelioma	Pleura		Other
ACH-000649	-0.119237	0.0145916	786O	Renal Cell Carcinoma	Kidney		Other
ACH-000651	-0.659226	0.0865789	SW620	Colorectal Adenocarcinoma	Bowel		Other
ACH-000652	-0.254022	0.141028	SUIT2	Pancreatic Adenocarcinoma	Pancreas		Other
ACH-000653	-0.163053	0.0795021	JJN3	Non-Hodgkin Lymphoma	Lymphoid		Other
ACH-000654	-0.0265689	0.00435646	RAJI	Non-Hodgkin Lymphoma	Lymphoid		Other
ACH-000655	-0.202077	0.0222011	SF268	Diffuse Glioma	CNS/Brain		Other
ACH-000656	0.0320329	0.115568	SUDHL8	Non-Hodgkin Lymphoma	Lymphoid		Other
ACH-000657	-0.381551	-0.047598	A2780	Ovarian Epithelial Tumor	Ovary/Fallopian Tube		Other
ACH-000658	-0.0399275	-0.172151	KMS18	Non-Hodgkin Lymphoma	Lymphoid		Other
ACH-000660	-0.309074	0.125117	SUDHL5	Non-Hodgkin Lymphoma	Lymphoid		Other
ACH-000661	-0.00322743	-0.0604028	WM1799	Melanoma	Skin		Other
ACH-000662	0.0697876	-0.106452	CORL23	Non-Small Cell Lung Cancer	Lung		Other
ACH-000663	0.12338	0.0245383	OVTOKO	Ovarian Epithelial Tumor	Ovary/Fallopian Tube		Other
ACH-000664	-0.111649	-0.0125768	SUDHL1	Non-Hodgkin Lymphoma	Lymphoid		Other
ACH-000665	-0.0752604	0.0447077	SKMES1	Non-Small Cell Lung Cancer	Lung		Other
ACH-000666	-0.0570786	-0.0867142	NCIH1355	Non-Small Cell Lung Cancer	Lung		Other
ACH-000667	-0.0300967	-0.0534643	HCC44	Non-Small Cell Lung Cancer	Lung		Other
ACH-000668	0.199587	0.0526131	HCC70	Invasive Breast Carcinoma	Breast		Other
ACH-000671	-0.313139	-0.0218219	HUH6	Hepatoblastoma	Liver		Other
ACH-000673	-0.396073	-0.0383674	LN443	Diffuse Glioma	CNS/Brain		Other
ACH-000676	-0.0074623	0.0354176	LN464	Diffuse Glioma	CNS/Brain		Other
ACH-000677	-0.082029	-0.0548793	SW1573	Non-Small Cell Lung Cancer	Lung		Other
ACH-000680	-0.504425	0.0406704	SW948	Colorectal Adenocarcinoma	Bowel		Other
ACH-000681	0.0337576	-0.0455298	A549	Non-Small Cell Lung Cancer	Lung		Other
ACH-000682	0.0149395	-0.01719	SNU1066	Head and Neck Squamous Cell Carcinoma	Head and Neck		Other
ACH-000683	0.0769851	-0.012319	SNU503	Colorectal Adenocarcinoma	Bowel		Other
ACH-000684	-0.0204918	0.0294189	KMRC1	Renal Cell Carcinoma	Kidney		Other
ACH-000685	0.0757322	-0.144364	L33	Adenosquamous Carcinoma of the Pancreas	Pancreas		Other
ACH-000688	-0.0189948	0.168115	OV7	Ovarian Epithelial Tumor	Ovary/Fallopian Tube		Other
ACH-000693	-0.0870588	0.0120591	KYSE180	Esophageal Squamous Cell Carcinoma	Esophagus/Stomach		Other
ACH-000694	-0.100818	-0.05315	TE9	Esophageal Squamous Cell Carcinoma	Esophagus/Stomach		Other
ACH-000695	-0.0440229	-0.0492758	CORL47	Lung Neuroendocrine Tumor	Lung		Other
ACH-000696	-0.103674	-0.0282045	OVCAR8	Ovarian Epithelial Tumor	Ovary/Fallopian Tube		Other
ACH-000697	0.00997796	0.0798094	A3KAW	Non-Hodgkin Lymphoma	Lymphoid		Other
ACH-000698	-0.0721037	0.0464411	DMS53	Lung Neuroendocrine Tumor	Lung		Other
ACH-000699	-0.162968	-0.037964	HCC1395	Invasive Breast Carcinoma	Breast		Other
ACH-000700	-0.0506629	-0.253446	NCIH2882	Non-Small Cell Lung Cancer	Lung		Other
ACH-000701	-0.0627553	-0.0449445	RMUGS	Ovarian Epithelial Tumor	Ovary/Fallopian Tube		Other
ACH-000702	0.122256	0.0219885	L1236	Hodgkin Lymphoma	Lymphoid		Other
ACH-000704	-0.238525	-0.152941	OAW42	Ovarian Epithelial Tumor	Ovary/Fallopian Tube		Other
ACH-000706	-0.0666097	-0.0206877	EKVX	Non-Small Cell Lung Cancer	Lung		Other
ACH-000709	-0.0194108	0.203965	KMRC2	Renal Cell Carcinoma	Kidney		Other
ACH-000711	-0.0772351	-0.0212666	JIMT1	Invasive Breast Carcinoma	Breast		Other
ACH-000713	-0.33898	-0.0117367	CAOV3	Ovarian Epithelial Tumor	Ovary/Fallopian Tube		Other
ACH-000714	-0.0187678	-0.00328494	KMS11	Non-Hodgkin Lymphoma	Lymphoid		Other
ACH-000716	-1.05963	-0.00877519	TT2609C02	Well-Differentiated Thyroid Cancer	Thyroid		Other
ACH-000717	0.0381907	-0.000866811	COLO680N	Esophageal Squamous Cell Carcinoma	Esophagus/Stomach		Other
ACH-000718	-0.45817	0.040587	NCIH2291	Non-Small Cell Lung Cancer	Lung		Other
ACH-000719	0.0547977	-0.0831454	RMGI	Ovarian Epithelial Tumor	Ovary/Fallopian Tube		Other
ACH-000720	-0.050791	-0.0804289	TCCSUP	Bladder Urothelial Carcinoma	Bladder/Urinary Tract		Other
ACH-000721	-0.419442	0.00415438	HMC18	Invasive Breast Carcinoma	Breast		Other
ACH-000722	-0.14226	-0.191515	SNUC1	Colorectal Adenocarcinoma	Bowel		Other
ACH-000724	-0.140951	-0.0355112	HT1376	Bladder Urothelial Carcinoma	Bladder/Urinary Tract		Other
ACH-000725	-0.232966	0.0748893	HCC202	Breast Ductal Carcinoma In Situ	Breast		Other
ACH-000732	-0.189722	-0.118271	PECAPJ41CLONED2	Head and Neck Squamous Cell Carcinoma	Head and Neck		Other
ACH-000734	-0.264972	0.0223626	JHH5	Hepatocellular Carcinoma	Liver		Other
ACH-000735	0.0730894	-0.00261094	PECAPJ49	Head and Neck Squamous Cell Carcinoma	Head and Neck		Other
ACH-000736	-0.0220571	-0.0371763	SNU601	Esophagogastric Adenocarcinoma	Esophagus/Stomach		Other
ACH-000738	-0.288633	0.111777	GB1	Diffuse Glioma	CNS/Brain		Other
ACH-000739	-1.14639	-0.0642382	HEPG2	Hepatoblastoma	Liver		Other
ACH-000740	-0.290247	0.0322031	A253	Head and Neck Squamous Cell Carcinoma	Head and Neck		Other
ACH-000741	-0.100937	-0.0506215	UBLC1	Bladder Urothelial Carcinoma	Bladder/Urinary Tract		Other
ACH-000746	-0.116666	0.0883301	GSS	Esophagogastric Adenocarcinoma	Esophagus/Stomach		Other
ACH-000747	-0.161204	-0.0113172	NCIH1703	Non-Small Cell Lung Cancer	Lung		Other
ACH-000748	-0.344359	-0.0889855	SJSA1	Osteosarcoma	Bone		Other
ACH-000753	-0.362333	0.0519194	JMSU1	Bladder Urothelial Carcinoma	Bladder/Urinary Tract		Other
ACH-000754	-0.109049	-0.0747541	L428	Hodgkin Lymphoma	Lymphoid		Other
ACH-000756	-0.114619	-0.0940964	GI1	Diffuse Glioma	CNS/Brain		Other
ACH-000757	-0.121193	0.185481	A427	Non-Small Cell Lung Cancer	Lung		Other
ACH-000758	-0.0174945	-0.125593	MKN74	Esophagogastric Adenocarcinoma	Esophagus/Stomach		Other
ACH-000760	-0.178569	0.0790273	LNZ308	Diffuse Glioma	CNS/Brain		Other
ACH-000762	-0.0805305	-0.137495	YD38	Head and Neck Squamous Cell Carcinoma	Head and Neck		Other
ACH-000763	-0.53104	0.00358757	MM1S	Non-Hodgkin Lymphoma	Lymphoid		Other
ACH-000764	-0.0754405	-0.0343736	SH10TC	Esophagogastric Adenocarcinoma	Esophagus/Stomach		Other
ACH-000765	0.0784734	0.063308	WM983B	Melanoma	Skin		Other
ACH-000766	-0.132917	0.026035	NCIH1648	Non-Small Cell Lung Cancer	Lung		Other
ACH-000767	0.050954	-0.0667558	NCIH526	Lung Neuroendocrine Tumor	Lung		Other
ACH-000768	-0.119112	0.155131	MDAMB231	Invasive Breast Carcinoma	Breast		Other
ACH-000769	0.186739	0.0795387	LK2	Non-Small Cell Lung Cancer	Lung		Other
ACH-000770	-0.729566	0.00576062	P31FUJ	Acute Myeloid Leukemia	Myeloid		Other
ACH-000771	-0.075689	-0.0344868	BICR56	Head and Neck Squamous Cell Carcinoma	Head and Neck		Other
ACH-000773	0.0989548	-0.000263746	KIJK	Non-Hodgkin Lymphoma	Lymphoid		Other
ACH-000774	0.0519387	-0.0778578	RERFLCAD2	Non-Small Cell Lung Cancer	Lung		Other
ACH-000775	-0.523988	0.156021	NCIH727	Lung Neuroendocrine Tumor	Lung		Other
ACH-000776	-0.865886	-0.118016	ONS76	Embryonal Tumor	CNS/Brain		Other
ACH-000778	0.0524605	0.0477299	HSC3	Head and Neck Squamous Cell Carcinoma	Head and Neck		Other
ACH-000781	-0.108697	-0.00238718	NCIH2023	Non-Small Cell Lung Cancer	Lung		Other
ACH-000782	-0.0944994	-0.180472	SEM	B-Lymphoblastic Leukemia/Lymphoma	Lymphoid		Other
ACH-000783	-0.122729	0.00667494	CAMA1	Invasive Breast Carcinoma	Breast		Other
ACH-000784	-0.0152555	-0.0485123	KYSE70	Esophageal Squamous Cell Carcinoma	Esophagus/Stomach		Other
ACH-000785	-0.0443644	0.0471913	NCIH2126	Non-Small Cell Lung Cancer	Lung		Other
ACH-000787	-0.137021	0.0166408	LXF289	Non-Small Cell Lung Cancer	Lung		Other
ACH-000788	0.0592621	0.034733	A2058	Melanoma	Skin		Other
ACH-000790	0.00806915	-0.0184792	SHP77	Lung Neuroendocrine Tumor	Lung		Other
ACH-000791	-0.168824	-0.0405103	RERFLCAD1	Non-Small Cell Lung Cancer	Lung		Other
ACH-000792	-0.179949	-0.0349796	BFTC909	Renal Cell Carcinoma	Kidney		Other
ACH-000793	-0.062522	-0.016031	KATOIII	Esophagogastric Adenocarcinoma	Esophagus/Stomach		Other
ACH-000794	-0.0826071	0.0617516	BICR22	Head and Neck Squamous Cell Carcinoma	Head and Neck		Other
ACH-000796	-0.167037	-0.0196289	MCAS	Ovarian Epithelial Tumor	Ovary/Fallopian Tube		Other
ACH-000799	0.0109274	0.0417737	HS695T	Melanoma	Skin		Other
ACH-000800	0.165758	0.0552747	NCIH446	Lung Neuroendocrine Tumor	Lung		Other
ACH-000801	-1.13368	0.0511989	HS936T	Melanoma	Skin		Other
ACH-000802	-0.548731	0.0171768	BFTC905	Bladder Urothelial Carcinoma	Bladder/Urinary Tract		Other
ACH-000804	0.0152483	0.0803718	NB1	Neuroblastoma	Peripheral Nervous System		Other
ACH-000805	-0.0146369	-0.108684	COLO679	Melanoma	Skin		Other
ACH-000807	0.142682	0.0350502	SNU738	Diffuse Glioma	CNS/Brain		Other
ACH-000809	-0.434224	0.0140389	KYSE410	Esophageal Squamous Cell Carcinoma	Esophagus/Stomach		Other
ACH-000810	-0.612828	-0.0609629	SKMEL30	Melanoma	Skin		Other
ACH-000811	0.0701115	-0.0185329	SKOV3	Ovarian Epithelial Tumor	Ovary/Fallopian Tube		Other
ACH-000817	-0.424145	0.0206113	RPMI8226	Non-Hodgkin Lymphoma	Lymphoid		Other
ACH-000819	-0.201613	0.0177552	LN18	Diffuse Glioma	CNS/Brain		Other
ACH-000820	-0.355085	0.527817	SW403	Colorectal Adenocarcinoma	Bowel		Other
ACH-000821	-0.148586	-0.0912966	EJM	Non-Hodgkin Lymphoma	Lymphoid		Other
ACH-000822	-0.0607101	0.0343905	SKMEL24	Melanoma	Skin		Other
ACH-000823	0.0550921	-0.0150355	KYSE140	Esophageal Squamous Cell Carcinoma	Esophagus/Stomach		Other
ACH-000824	-0.102763	-0.02453	KYSE510	Esophageal Squamous Cell Carcinoma	Esophagus/Stomach		Other
ACH-000827	-0.00459902	0.0483647	WM793	Melanoma	Skin		Other
ACH-000829	-0.0300588	0.126452	HUNS1	Non-Hodgkin Lymphoma	Lymphoid		Other
ACH-000831	-0.108624	0.0450767	HEC50B	Endometrial Carcinoma	Uterus		Other
ACH-000832	-0.286474	0.110512	CAL27	Head and Neck Squamous Cell Carcinoma	Head and Neck		Other
ACH-000833	-0.142224	0.0228955	RH30	Rhabdomyosarcoma	Soft Tissue		Other
ACH-000834	-0.129327	0.0332904	UMUC1	Bladder Urothelial Carcinoma	Bladder/Urinary Tract		Other
ACH-000835	-0.071836	-0.0377399	GCT	Undifferentiated Pleomorphic Sarcoma/Malignant Fibrous Histiocytoma/High-Grade Spindle Cell Sarcoma	Soft Tissue		Other
ACH-000836	-0.206348	-0.0879602	YD15	Head and Neck Squamous Cell Carcinoma	Head and Neck		Other
ACH-000837	-0.0763146	0.0717062	NCIH322	Non-Small Cell Lung Cancer	Lung		Other
ACH-000838	-0.398896	-0.0318434	AMO1	Non-Hodgkin Lymphoma	Lymphoid		Other
ACH-000839	0.0280425	-0.165111	SCABER	Bladder Squamous Cell Carcinoma	Bladder/Urinary Tract		Other
ACH-000840	-0.0216166	-0.109414	HCC366	Non-Small Cell Lung Cancer	Lung		Other
ACH-000841	-0.343872	-0.0260646	NCIH2087	Non-Small Cell Lung Cancer	Lung		Other
ACH-000843	-0.117394	0.0920616	HARA	Non-Small Cell Lung Cancer	Lung		Other
ACH-000845	-0.0227678	-0.0181256	NCIH1373	Non-Small Cell Lung Cancer	Lung		Other
ACH-000846	0.0859511	0.0838272	FADU	Head and Neck Squamous Cell Carcinoma	Head and Neck		Other
ACH-000847	-0.201619	0.000822886	HGC27	Esophagogastric Adenocarcinoma	Esophagus/Stomach		Other
ACH-000848	-0.0583863	0.0159463	JHH7	Hepatocellular Carcinoma	Liver		Other
ACH-000849	-0.0424434	-0.0264268	MDAMB468	Invasive Breast Carcinoma	Breast		Other
ACH-000851	0.220875	0.0916856	MORCPR	Non-Small Cell Lung Cancer	Lung		Other
ACH-000853	-0.161203	0.0163931	NCIH661	Non-Small Cell Lung Cancer	Lung		Other
ACH-000854	-0.102798	-0.112166	OCIMY5	Non-Hodgkin Lymphoma	Lymphoid		Other
ACH-000855	0.121724	-0.153453	KYSE150	Esophageal Squamous Cell Carcinoma	Esophagus/Stomach		Other
ACH-000856	0.0142282	0.134805	CAL51	Invasive Breast Carcinoma	Breast		Other
ACH-000859	0.0957085	0.0990621	HCC1954	Breast Ductal Carcinoma In Situ	Breast		Other
ACH-000860	-0.166054	0.0274099	NCIH358	Non-Small Cell Lung Cancer	Lung		Other
ACH-000861	-0.270534	0.00685847	HOP62	Non-Small Cell Lung Cancer	Lung		Other
ACH-000862	-0.286905	0.0286871	KMBC2	Bladder Urothelial Carcinoma	Bladder/Urinary Tract		Other
ACH-000863	0.136873	-0.0660366	DBTRG05MG	Diffuse Glioma	CNS/Brain		Other
ACH-000864	-0.112746	-0.0561766	COLO684	Endometrial Carcinoma	Uterus		Other
ACH-000865	-0.0958334	0.013435	KYSE450	Esophageal Squamous Cell Carcinoma	Esophagus/Stomach		Other
ACH-000866	-0.130413	-0.00681351	NCIH1048	Lung Neuroendocrine Tumor	Lung		Other
ACH-000867	-0.0941987	0.0169311	CHAGOK1	Non-Small Cell Lung Cancer	Lung		Other
ACH-000869	-0.0995235	-0.00691471	NCIH1568	Non-Small Cell Lung Cancer	Lung		Other
ACH-000871	-0.00154757	-0.0387887	NCIH510	Lung Neuroendocrine Tumor	Lung		Other
ACH-000872	0.0295018	-0.025833	HCC515	Non-Small Cell Lung Cancer	Lung		Other
ACH-000873	0.0106617	0.06023	KYSE270	Esophageal Squamous Cell Carcinoma	Esophagus/Stomach		Other
ACH-000876	-0.240159	-0.000793431	MDAMB415	Invasive Breast Carcinoma	Breast		Other
ACH-000878	-0.0617944	-0.0248342	HCC15	Non-Small Cell Lung Cancer	Lung		Other
ACH-000879	-0.12583	0.0865548	MFE296	Endometrial Carcinoma	Uterus		Other
ACH-000880	-0.447291	-0.126401	AGS	Esophagogastric Adenocarcinoma	Esophagus/Stomach		Other
ACH-000882	-0.0935065	0.0113721	IGR1	Melanoma	Skin		Other
ACH-000884	0.10364	0.11987	MDAMB435S	Melanoma	Skin		Other
ACH-000885	-0.296274	0.0856759	TOV21G	Ovarian Epithelial Tumor	Ovary/Fallopian Tube		Other
ACH-000886	-0.0811267	0.0257616	NCIH2009	Non-Small Cell Lung Cancer	Lung		Other
ACH-000887	-0.0682605	-0.0494637	SF172	Diffuse Glioma	CNS/Brain		Other
ACH-000888	-0.274337	-0.0330285	NCIH1793	Non-Small Cell Lung Cancer	Lung		Other
ACH-000889	-0.443447	-0.136008	KMM1	Non-Hodgkin Lymphoma	Lymphoid		Other
ACH-000890	-0.162739	0.0618923	SW1271	Lung Neuroendocrine Tumor	Lung		Other
ACH-000894	-0.0121355	0.00545233	NCIH1869	Non-Small Cell Lung Cancer	Lung		Other
ACH-000896	-0.00249347	0.102296	647V	Bladder Urothelial Carcinoma	Bladder/Urinary Tract		Other
ACH-000898	-0.38206	-0.0981075	SNU719	Esophagogastric Adenocarcinoma	Esophagus/Stomach		Other
ACH-000899	0.178513	0.264156	WM88	Melanoma	Skin		Other
ACH-000900	0.226653	0.101532	NCIH23	Non-Small Cell Lung Cancer	Lung		Other
ACH-000901	-0.0363715	-0.0561644	HCC1359	Non-Small Cell Lung Cancer	Lung		Other
ACH-000903	-0.00803346	0.0183708	FTC133	Well-Differentiated Thyroid Cancer	Thyroid		Other
ACH-000905	-0.207729	-0.0394241	5637	Bladder Urothelial Carcinoma	Bladder/Urinary Tract		Other
ACH-000906	-0.0401572	0.0417245	ES2	Ovarian Epithelial Tumor	Ovary/Fallopian Tube		Other
ACH-000907	0.0450492	-0.0407668	SNU349	Renal Cell Carcinoma	Kidney		Other
ACH-000910	0.244624	0.0987236	MDAMB453	Invasive Breast Carcinoma	Breast		Other
ACH-000911	-0.0721833	-0.0856078	NUGC3	Esophagogastric Adenocarcinoma	Esophagus/Stomach		Other
ACH-000912	-0.219095	0.0534026	NCIH2286	Lung Neuroendocrine Tumor	Lung		Other
ACH-000913	0.0584424	-0.0166236	ESS1	Uterine Sarcoma/Mesenchymal	Uterus		Other
ACH-000914	0.0328646	0.0493794	HT	Non-Hodgkin Lymphoma	Lymphoid		Other
ACH-000915	-1.60442	-0.10321	IPC298	Melanoma	Skin		Other
ACH-000916	-0.238508	0.125238	NCIH1573	Non-Small Cell Lung Cancer	Lung		Other
ACH-000917	0.0283199	0.0228332	TE4	Esophageal Squamous Cell Carcinoma	Esophagus/Stomach		Other
ACH-000919	-0.0992852	0.0688172	IM95	Esophagogastric Adenocarcinoma	Esophagus/Stomach		Other
ACH-000920	-0.0856288	-0.123385	CMLT1	Myeloproliferative Neoplasms	Myeloid		Other
ACH-000921	-0.471502	0.0419406	NCIH157DM	Non-Small Cell Lung Cancer	Lung		Other
ACH-000924	-0.1585	0.0509536	NCIH2172	Non-Small Cell Lung Cancer	Lung		Other
ACH-000926	-0.23042	-0.0368636	HT55	Colorectal Adenocarcinoma	Bowel		Other
ACH-000928	0.10396	0.0998171	JHUEM1	Endometrial Carcinoma	Uterus		Other
ACH-000929	-0.074009	0.113688	NCIH2110	Non-Small Cell Lung Cancer	Lung		Other
ACH-000932	-0.2891	0.0381782	SNU1	Esophagogastric Adenocarcinoma	Esophagus/Stomach		Other
ACH-000934	-0.109917	0.0566256	MDAMB361	Invasive Breast Carcinoma	Breast		Other
ACH-000935	-0.158179	-0.124682	MDST8	Colorectal Adenocarcinoma	Bowel		Other
ACH-000936	-0.0820013	-0.0418978	EFO27	Ovarian Epithelial Tumor	Ovary/Fallopian Tube		Other
ACH-000937	-0.0639519	0.0255354	PF382	T-Lymphoblastic Leukemia/Lymphoma	Lymphoid		Other
ACH-000938	-0.370629	-0.00839535	NALM6	B-Lymphoblastic Leukemia/Lymphoma	Lymphoid		Other
ACH-000943	0.0516313	0.0114342	RKO	Colorectal Adenocarcinoma	Bowel		Other
ACH-000944	-0.0516797	-0.0804652	NAMALWA	Non-Hodgkin Lymphoma	Lymphoid		Other
ACH-000945	0.400979	-0.142117	NCIH650	Non-Small Cell Lung Cancer	Lung		Other
ACH-000946	0.0433887	-0.0607155	HEC265	Endometrial Carcinoma	Uterus		Other
ACH-000947	-0.225686	-0.037434	OVK18	Ovarian Epithelial Tumor	Ovary/Fallopian Tube		Other
ACH-000948	-0.0579271	-0.0300894	2313287	Esophagogastric Adenocarcinoma	Esophagus/Stomach		Other
ACH-000950	-0.159081	-0.144792	LOVO	Colorectal Adenocarcinoma	Bowel		Other
ACH-000953	-0.031997	0.0258814	SUPT1	T-Lymphoblastic Leukemia/Lymphoma	Lymphoid		Other
ACH-000956	0.101436	0.129034	22RV1	Prostate Adenocarcinoma	Prostate		Other
ACH-000957	-0.152956	0.0988017	LS180	Colorectal Adenocarcinoma	Bowel		Other
ACH-000958	0.0655389	-0.0294649	SW48	Colorectal Adenocarcinoma	Bowel		Other
ACH-000959	-0.38697	0.0370314	SNUC4	Colorectal Adenocarcinoma	Bowel		Other
ACH-000960	-0.111812	0.0812551	REH	B-Lymphoblastic Leukemia/Lymphoma	Lymphoid		Other
ACH-000961	-0.340737	-0.0681822	ISHIKAWAHERAKLIO02ER	Endometrial Carcinoma	Uterus		Other
ACH-000962	0.279513	-0.0886342	OC314	Ovarian Epithelial Tumor	Ovary/Fallopian Tube		Other
ACH-000963	-0.0445627	0.0398478	CCK81	Colorectal Adenocarcinoma	Bowel		Other
ACH-000966	-0.114097	-0.0284144	IGROV1	Ovarian Epithelial Tumor	Ovary/Fallopian Tube		Other
ACH-000968	-0.708966	0.197395	COLO792	Melanoma	Skin		Other
ACH-000969	0.15376	0.0950599	KM12	Colorectal Adenocarcinoma	Bowel		Other
ACH-000970	0.0996177	-0.0911549	SNUC5	Colorectal Adenocarcinoma	Bowel		Other
ACH-000971	-0.344485	-0.0366651	HCT116	Colorectal Adenocarcinoma	Bowel		Other
ACH-000973	-0.132925	0.0442094	639V	Urethral Cancer	Bladder/Urinary Tract		Other
ACH-000974	-0.114445	0.00638558	SNGM	Endometrial Carcinoma	Uterus		Other
ACH-000975	-0.0811567	-0.0183643	HCC2450	Non-Small Cell Lung Cancer	Lung		Other
ACH-000976	-0.171651	0.00124536	HUCCT1	Intraductal Papillary Neoplasm of the Bile Duct	Biliary Tract		Other
ACH-000977	0.0891181	-0.105595	LNCAPCLONEFGC	Prostate Adenocarcinoma	Prostate		Other
ACH-000978	-0.131487	0.212234	EN	Endometrial Carcinoma	Uterus		Other
ACH-000979	0.00143534	0.0291732	DU145	Prostate Adenocarcinoma	Prostate		Other
ACH-000980	-0.0687873	-0.0338817	NCIH1155	Non-Small Cell Lung Cancer	Lung		Other
ACH-000983	-0.238484	-0.0793529	KCL22	Myeloproliferative Neoplasms	Myeloid		Other
ACH-000984	0.0283352	-0.0224845	HEC6	Endometrial Carcinoma	Uterus		Other
ACH-000985	0.188826	0.029826	LS411N	Colorectal Adenocarcinoma	Bowel		Other
ACH-000986	-0.0482741	-0.128797	HT115	Colorectal Adenocarcinoma	Bowel		Other
ACH-000988	-0.169675	0.059151	MFE319	Endometrial Carcinoma	Uterus		Other
ACH-000991	-0.223499	0.128548	SNU81	Colorectal Adenocarcinoma	Bowel		Other
ACH-000993	-0.0570409	-0.0762899	JHUEM7	Endometrial Carcinoma	Uterus		Other
ACH-000994	-0.203993	0.16664	HEC59	Endometrial Carcinoma	Uterus		Other
ACH-000995	-0.207162	0.140182	JURKAT	T-Lymphoblastic Leukemia/Lymphoma	Lymphoid		Other
ACH-000996	0.0082954	0.10209	HEC251	Endometrial Carcinoma	Uterus		Other
ACH-000997	0.100388	-0.00862848	HCT15	Colorectal Adenocarcinoma	Bowel		Other
ACH-001001	-0.474825	0.0894329	143B	Osteosarcoma	Bone		Other
ACH-001016	-0.206195	-0.127512	BECKER	Diffuse Glioma	CNS/Brain		Other
ACH-001020	-0.261936	0.117634	BT16	Embryonal Tumor	CNS/Brain		Other
ACH-001028	-0.0748717	-0.049445	CHLA06ATRT	Embryonal Tumor	CNS/Brain		Other
ACH-001029	-0.0186403	0.0125531	CHLA10	Ewing Sarcoma	Bone		Other
ACH-001031	-0.0759976	-0.00959856	CHLA266	Embryonal Tumor	CNS/Brain		Other
ACH-001033	-0.155114	-0.162885	CHLA57	Embryonal Tumor	CNS/Brain		Other
ACH-001036	-0.0499413	0.282785	CMK115	Acute Myeloid Leukemia	Myeloid		Other
ACH-001038	-0.114581	0.0800569	COGE352	Ewing Sarcoma	Bone		Other
ACH-001039	-0.163669	0.0767846	COLO205	Colorectal Adenocarcinoma	Bowel		Other
ACH-001041	-0.0618175	0.00358642	CHL1DM	Melanoma	Skin		Other
ACH-001048	-0.261764	-0.00174304	COV504	Ovarian Epithelial Tumor	Ovary/Fallopian Tube		Other
ACH-001050	-0.270336	-0.0499632	CW9019	Rhabdomyosarcoma	Soft Tissue		Other
ACH-001053	-0.102623	-0.0469379	D425	Embryonal Tumor	CNS/Brain		Other
ACH-001054	0.112874	0.0559177	D458	Embryonal Tumor	CNS/Brain		Other
ACH-001061	-0.0250046	-0.0249371	DLD1	Colorectal Adenocarcinoma	Bowel		Other
ACH-001063	0.232725	-0.0302756	DOV13	Ovarian Epithelial Tumor	Ovary/Fallopian Tube		Other
ACH-001065	0.187301	0.0815779	EVSAT	Invasive Breast Carcinoma	Breast		Other
ACH-001067	-0.716636	-0.0455798	F5	Meningothelial Tumor	CNS/Brain		Other
ACH-001075	-0.135673	0.0294728	NCIH292	Non-Small Cell Lung Cancer	Lung		Other
ACH-001081	-0.618315	0.220371	HCC2998	Colorectal Adenocarcinoma	Bowel		Other
ACH-001096	0.112704	0.100959	JR	Rhabdomyosarcoma	Soft Tissue		Other
ACH-001098	-1.0225	-0.00951575	KCIMOH1	Pancreatic Adenocarcinoma	Pancreas		Other
ACH-001099	-0.0905195	0.165249	KD	Embryonal Tumor	CNS/Brain		Other
ACH-001107	-0.19733	-0.0244739	KP1N	Pancreatic Adenocarcinoma	Pancreas		Other
ACH-001119	0.0984552	-0.115537	MAC2A	Non-Hodgkin Lymphoma	Lymphoid		Other
ACH-001126	0.025094	-0.177887	MOGGUVW	Diffuse Glioma	CNS/Brain		Other
ACH-001128	-0.601918	0.061737	MON	Embryonal Tumor	CNS/Brain		Other
ACH-001129	-0.135541	-0.0748477	MONOMAC1	Acute Myeloid Leukemia	Myeloid		Other
ACH-001134	-0.162218	0.0328972	MYLA	T-Lymphoblastic Leukemia/Lymphoma	Lymphoid		Other
ACH-001137	-0.486797	-0.183488	NCIH1993	Non-Small Cell Lung Cancer	Lung		Other
ACH-001145	0.0499811	0.0246832	OC316	Ovarian Epithelial Tumor	Ovary/Fallopian Tube		Other
ACH-001151	-0.497251	-0.0924408	OVCAR5	Ovarian Epithelial Tumor	Ovary/Fallopian Tube		Other
ACH-001163	0.172047	-0.00547854	CCLFPEDS0001T	Renal Cell Carcinoma	Kidney		Other
ACH-001164	0.0598988	-0.060422	CCLFPEDS0003T	Undifferentiated Pleomorphic Sarcoma/Malignant Fibrous Histiocytoma/High-Grade Spindle Cell Sarcoma	Soft Tissue		Other
ACH-001172	-0.353302	-0.0237147	U251MGDM	Diffuse Glioma	CNS/Brain		Other
ACH-001183	0.0222155	-0.00182607	RT11284	Bladder Urothelial Carcinoma	Bladder/Urinary Tract		Other
ACH-001184	0.254218	-0.120454	SCMCRM2	Rhabdomyosarcoma	Soft Tissue		Other
ACH-001188	0.00243801	-0.0157978	SHSY5Y	Neuroblastoma	Peripheral Nervous System		Other
ACH-001190	-0.861106	-0.021701	SKMEL2	Melanoma	Skin		Other
ACH-001192	-0.0164877	0.07891	SKNEP1	Ewing Sarcoma	Bone		Other
ACH-001193	-0.0140015	0.141207	SKPNDW	Ewing Sarcoma	Bone		Other
ACH-001194	0.0585508	-0.100873	SKRC31	Renal Cell Carcinoma	Kidney		Other
ACH-001197	0.0557301	-0.03329	SMZ1	Non-Hodgkin Lymphoma	Lymphoid		Other
ACH-001205	-0.0685613	0.0156071	TC32	Ewing Sarcoma	Bone		Other
ACH-001211	-0.14681	0.0976674	TTC549	Embryonal Tumor	CNS/Brain		Other
ACH-001212	0.0911741	0.133354	TTC642	Embryonal Tumor	CNS/Brain		Other
ACH-001228	-0.089888	-0.0382645	UPCISCC152	Head and Neck Squamous Cell Carcinoma	Head and Neck		Other
ACH-001229	-0.281364	-0.0768295	UPCISCC154	Head and Neck Squamous Cell Carcinoma	Head and Neck		Other
ACH-001232	-0.231418	0.0990605	UW228	Embryonal Tumor	CNS/Brain		Other
ACH-001233	-0.0852358	-0.115104	VMRCLCD	Non-Small Cell Lung Cancer	Lung		Other
ACH-001239	0.0770323	0.0506674	WM2664	Melanoma	Skin		Other
ACH-001270	-0.0279034	-0.0524866	127399	Synovial Sarcoma	Soft Tissue		Other
ACH-001274	-0.074917	0.00881407	SW982	Synovial Sarcoma	Soft Tissue		Other
ACH-001275	-0.312968	0.0800333	SYO1	Synovial Sarcoma	Soft Tissue		Other
ACH-001277	-0.446931	0.156235	YAMATO	Synovial Sarcoma	Soft Tissue		Other
ACH-001278	-0.079299	0.0994056	BIN67	Ovarian Epithelial Tumor	Ovary/Fallopian Tube		Other
ACH-001279	-0.400697	0.119646	SCCOHT1	Ovarian Epithelial Tumor	Ovary/Fallopian Tube		Other
ACH-001280	-0.22433	0.0188838	SCS214	Synovial Sarcoma	Soft Tissue		Other
ACH-001283	-0.141945	-0.0309086	TC106	Ewing Sarcoma	Bone		Other
ACH-001289	-0.0243921	-0.0276696	COGAR359	Embryonal Tumor	CNS/Brain		Other
ACH-001295	-0.00589257	-0.033413	Y79	Retinoblastoma	Eye		Other
ACH-001300	0.0656791	0.0434383	CHLA15	Neuroblastoma	Peripheral Nervous System		Other
ACH-001301	-0.424644	0.0592032	COGN278	Neuroblastoma	Peripheral Nervous System		Other
ACH-001302	-0.122013	-0.079355	COGN305	Neuroblastoma	Peripheral Nervous System		Other
ACH-001303	-0.0544388	-0.106225	NB1643	Neuroblastoma	Peripheral Nervous System		Other
ACH-001306	-0.13358	-0.000247445	8305C	Anaplastic Thyroid Cancer	Thyroid		Other
ACH-001307	0.0188119	-0.071107	8505C	Anaplastic Thyroid Cancer	Thyroid		Other
ACH-001322	0.0265993	-0.198944	CME1	Synovial Sarcoma	Soft Tissue		Other
ACH-001328	-0.00175916	-0.0120072	A431	Cutaneous Squamous Cell Carcinoma	Skin		Other
ACH-001329	-0.350771	-0.0410823	ANGMCSS	Diffuse Glioma	CNS/Brain		Other
ACH-001331	-0.337846	0.104723	BICR10	Head and Neck Squamous Cell Carcinoma	Head and Neck		Other
ACH-001332	-0.0933683	0.237321	BICR78	Head and Neck Squamous Cell Carcinoma	Head and Neck		Other
ACH-001333	-0.075431	0.0250972	C33A	Cervical Squamous Cell Carcinoma	Cervix		Other
ACH-001334	-0.0417558	-0.00385731	C4I	Cervical Squamous Cell Carcinoma	Cervix		Other
ACH-001335	-0.0526853	0.0447814	C4II	Cervical Squamous Cell Carcinoma	Cervix		Other
ACH-001336	-0.117525	-0.0187596	CASKI	Cervical Squamous Cell Carcinoma	Cervix		Other
ACH-001338	-0.151212	-0.0997254	CHP134	Neuroblastoma	Peripheral Nervous System		Other
ACH-001340	-0.146651	0.0050819	COV413A	Ovarian Epithelial Tumor	Ovary/Fallopian Tube		Other
ACH-001341	-0.110101	-0.0736114	DOTC24510	Mixed Cervical Carcinoma	Cervix		Other
ACH-001344	-0.083457	0.251844	GIMEN	Neuroblastoma	Peripheral Nervous System		Other
ACH-001345	-0.149225	-0.0973532	GP5D	Colorectal Adenocarcinoma	Bowel		Other
ACH-001346	-0.177431	-0.00881337	H103	Head and Neck Squamous Cell Carcinoma	Head and Neck		Other
ACH-001347	-0.0456955	0.0811973	H157	Head and Neck Squamous Cell Carcinoma	Head and Neck		Other
ACH-001353	-0.783716	-0.0668754	JOPACA1	Pancreatic Adenocarcinoma	Pancreas		Other
ACH-001354	0.0436301	-0.00563404	LAN2	Neuroblastoma	Peripheral Nervous System		Other
ACH-001356	-0.0390073	0.010083	MB1	Anaplastic Thyroid Cancer	Thyroid		Other
ACH-001360	-0.100095	-0.0187792	MS751	Cervical Squamous Cell Carcinoma	Cervix		Other
ACH-001366	-0.0273334	-0.0177182	NGP	Neuroblastoma	Peripheral Nervous System		Other
ACH-001367	-0.0263448	-0.0182178	NMB	Neuroblastoma	Peripheral Nervous System		Other
ACH-001368	-0.197129	0.0163111	OACM51	Esophagogastric Adenocarcinoma	Esophagus/Stomach		Other
ACH-001370	-0.188446	0.175435	OCIP5X	Ovarian Epithelial Tumor	Ovary/Fallopian Tube		Other
ACH-001374	-0.0487249	-0.151183	PA1	Ovarian Germ Cell Tumor	Ovary/Fallopian Tube		Other
ACH-001375	-0.111368	-0.141911	PACADD119	Pancreatic Adenocarcinoma	Pancreas		Other
ACH-001377	-0.301865	-0.0787051	PACADD137	Pancreatic Adenocarcinoma	Pancreas		Other
ACH-001379	-0.86322	-0.131755	PACADD161	Pancreatic Adenocarcinoma	Pancreas		Other
ACH-001380	0.00238773	-0.039567	PACADD165	Pancreatic Adenocarcinoma	Pancreas		Other
ACH-001382	-0.405542	-0.0529599	PACADD188	Pancreatic Adenocarcinoma	Pancreas		Other
ACH-001385	-0.0773825	0.0319437	RPMI2650	Head and Neck Squamous Cell Carcinoma	Head and Neck		Other
ACH-001386	0.0402261	0.0283264	SCLC22H	Lung Neuroendocrine Tumor	Lung		Other
ACH-001388	0.164134	-0.0336783	SUM102PT	Invasive Breast Carcinoma	Breast		Other
ACH-001389	-0.212435	0.0346799	SUM1315MO2	Invasive Breast Carcinoma	Breast		Other
ACH-001390	-0.815129	-0.147745	SUM149PT	Invasive Breast Carcinoma	Breast		Other
ACH-001392	-0.014786	-0.11255	SUM185PE	Invasive Breast Carcinoma	Breast		Other
ACH-001393	-0.0455463	0.109937	SUM190PT	Invasive Breast Carcinoma	Breast		Other
ACH-001394	-0.482278	-0.052969	SUM229PE	Invasive Breast Carcinoma	Breast		Other
ACH-001396	-0.197504	0.0639807	SUM52PE	Invasive Breast Carcinoma	Breast		Other
ACH-001398	0.183019	-0.178211	SW156	Renal Cell Carcinoma	Kidney		Other
ACH-001399	-0.750211	-0.0229755	SW626	Colorectal Adenocarcinoma	Bowel		Other
ACH-001400	-0.340335	0.0592296	SW954	Squamous Cell Carcinoma of the Vulva/Vagina	Vulva/Vagina		Other
ACH-001402	-0.290544	-0.0121379	SW756	Cervical Squamous Cell Carcinoma	Cervix		Other
ACH-001403	-0.00425323	-0.141425	TO14	Ovarian Epithelial Tumor	Ovary/Fallopian Tube		Other
ACH-001407	0.148411	-0.0399765	UMUC13	Bladder Urothelial Carcinoma	Bladder/Urinary Tract		Other
ACH-001408	0.0395497	0.0950502	UMUC14	Urethral Cancer	Bladder/Urinary Tract		Other
ACH-001409	-0.245939	-0.327238	UMUC16	Bladder Urothelial Carcinoma	Bladder/Urinary Tract		Other
ACH-001411	-0.236942	0.00291445	UMUC5	Bladder Squamous Cell Carcinoma	Bladder/Urinary Tract		Other
ACH-001412	0.105039	-0.116424	UMUC10	Bladder Urothelial Carcinoma	Bladder/Urinary Tract		Other
ACH-001413	-0.118253	-0.0286084	UMUC11	Bladder Urothelial Carcinoma	Bladder/Urinary Tract		Other
ACH-001414	-0.00384347	-0.0529772	UMUC6	Bladder Urothelial Carcinoma	Bladder/Urinary Tract		Other
ACH-001415	0.0878619	0.0578387	UMUC7	Bladder Urothelial Carcinoma	Bladder/Urinary Tract		Other
ACH-001416	-0.853499	0.0288801	UMUC9	Bladder Urothelial Carcinoma	Bladder/Urinary Tract		Other
ACH-001418	-0.167863	-0.0469026	UWB1289	Ovarian Epithelial Tumor	Ovary/Fallopian Tube		Other
ACH-001419	-0.0410192	0.105054	VP229	Invasive Breast Carcinoma	Breast		Other
ACH-001421	0.0345365	-0.00951859	WERIRB1	Retinoblastoma	Eye		Other
ACH-001422	0.0124476	-0.0727373	WPE1NA22	Prostate Adenocarcinoma	Prostate		Other
ACH-001430	-0.0538268	0.0619057	TC138	Ewing Sarcoma	Bone		Other
ACH-001431	-0.0111625	0.0829514	TC205	Ewing Sarcoma	Bone		Other
ACH-001433	-0.328493	-0.0625489	CCLFPEDS0008T	Epithelioid Sarcoma	Soft Tissue		Other
ACH-001442	-0.124751	0.125733	A388	Cutaneous Squamous Cell Carcinoma	Skin		Other
ACH-001443	0.231935	0.0426963	ASH3	Anaplastic Thyroid Cancer	Thyroid		Other
ACH-001450	-0.305514	-0.0291791	BLUE1	Non-Hodgkin Lymphoma	Lymphoid		Other
ACH-001451	-0.0424986	-0.125256	BOKU	Cervical Squamous Cell Carcinoma	Cervix		Other
ACH-001454	-0.106944	-0.14035	C10	Colorectal Adenocarcinoma	Bowel		Other
ACH-001459	-0.573387	-0.0892907	C80	Colorectal Adenocarcinoma	Bowel		Other
ACH-001460	-0.33674	-0.235821	C84	Colorectal Adenocarcinoma	Bowel		Other
ACH-001461	-0.369835	-0.104064	C99	Colorectal Adenocarcinoma	Bowel		Other
ACH-001481	-0.201902	0.109579	CHLA90	Neuroblastoma	Peripheral Nervous System		Other
ACH-001494	-0.668332	0.0546351	EGI1	Intraductal Papillary Neoplasm of the Bile Duct	Biliary Tract		Other
ACH-001495	0.132075	-0.112336	EMTOKA	Endometrial Carcinoma	Uterus		Other
ACH-001496	-0.143093	0.0381438	ESO26	Esophagogastric Adenocarcinoma	Esophagus/Stomach		Other
ACH-001497	-0.109462	-0.0218039	ESO51	Esophagogastric Adenocarcinoma	Esophagus/Stomach		Other
ACH-001498	-0.26235	-0.0306538	FARAGE	Non-Hodgkin Lymphoma	Lymphoid		Other
ACH-001500	0.047467	0.136564	FLO1	Esophagogastric Adenocarcinoma	Esophagus/Stomach		Other
ACH-001510	-0.127741	0.0367521	H376	Head and Neck Squamous Cell Carcinoma	Head and Neck		Other
ACH-001511	-0.0932009	0.0527712	H413	Head and Neck Squamous Cell Carcinoma	Head and Neck		Other
ACH-001513	-0.0212699	0.00299528	HCA1	Cervical Adenocarcinoma	Cervix		Other
ACH-001515	-0.200212	-0.0415656	HCS2	Cervical Squamous Cell Carcinoma	Cervix		Other
ACH-001518	-0.0273084	0.0409584	HEC116	Endometrial Carcinoma	Uterus		Other
ACH-001520	0.0617082	0.0535219	HG3	B-Lymphoblastic Leukemia/Lymphoma	Lymphoid		Other
ACH-001521	-0.909914	-0.149307	HKA1	Cutaneous Squamous Cell Carcinoma	Skin		Other
ACH-001522	-0.0180717	-0.154527	HMY1	Melanoma	Skin		Other
ACH-001523	-0.118778	-0.0706959	HSC1	Cutaneous Squamous Cell Carcinoma	Skin		Other
ACH-001524	-0.0441541	0.0450497	HSC5	Cutaneous Squamous Cell Carcinoma	Skin		Other
ACH-001525	0.0507452	-0.0877154	HT3	Cervical Adenocarcinoma	Cervix		Other
ACH-001526	0.0824695	0.150081	HUO9	Osteosarcoma	Bone		Other
ACH-001528	0.0118594	-0.0393578	IHH4	Well-Differentiated Thyroid Cancer	Thyroid		Other
ACH-001529	0.0777443	-0.0373779	JAR	Gestational Trophoblastic Disease	Uterus		Other
ACH-001530	0.0671447	-0.0748476	JEG3	Gestational Trophoblastic Disease	Uterus		Other
ACH-001532	-0.577187	-0.0968915	JMURTK2	Rhabdoid Cancer	Kidney		Other
ACH-001533	-0.182944	-0.0149629	KARPAS1718	Non-Hodgkin Lymphoma	Lymphoid		Other
ACH-001536	-0.152502	-0.166765	KKU100	Intraductal Papillary Neoplasm of the Bile Duct	Biliary Tract		Other
ACH-001538	0.152383	-0.0563184	KKU213	Intraductal Papillary Neoplasm of the Bile Duct	Biliary Tract		Other
ACH-001539	-0.247774	0.0460719	KML1	Non-Hodgkin Lymphoma	Lymphoid		Other
ACH-001542	-0.12431	0.0689265	KON	Head and Neck Squamous Cell Carcinoma	Head and Neck		Other
ACH-001543	-0.155578	0.00571779	KOSC2	Head and Neck Squamous Cell Carcinoma	Head and Neck		Other
ACH-001544	-0.0783776	-0.229561	KYAE1	Esophagogastric Adenocarcinoma	Esophagus/Stomach		Other
ACH-001547	0.279264	0.0671186	LO68	Pleural Mesothelioma	Pleura		Other
ACH-001548	-0.28968	-0.271834	LS	Neuroblastoma	Peripheral Nervous System		Other
ACH-001549	-0.0427632	0.000282656	LU135	Lung Neuroendocrine Tumor	Lung		Other
ACH-001551	0.011152	-0.12907	MCC142	Merkel Cell Carcinoma	Skin		Other
ACH-001554	0.00439882	-0.0302104	MEL202	Ocular Melanoma	Eye		Other
ACH-001555	-0.117477	0.130822	MERO14	Pleural Mesothelioma	Pleura		Other
ACH-001556	-0.0335965	0.0444208	MERO25	Pleural Mesothelioma	Pleura		Other
ACH-001557	-0.0928197	-0.0354914	MERO41	Pleural Mesothelioma	Pleura		Other
ACH-001558	-0.129847	-0.148446	MERO48A	Pleural Mesothelioma	Pleura		Other
ACH-001559	-0.204679	0.0452284	MERO82	Pleural Mesothelioma	Pleura		Other
ACH-001560	-0.301229	0.0432851	MERO83	Pleural Mesothelioma	Pleura		Other
ACH-001562	-0.187119	0.042338	MERO95	Pleural Mesothelioma	Pleura		Other
ACH-001563	-0.441933	-0.0658	MM127	Melanoma	Skin		Other
ACH-001566	0.15546	0.0525181	MM370	Melanoma	Skin		Other
ACH-001567	-0.0331935	-0.00555344	MM383	Melanoma	Skin		Other
ACH-001568	-0.123615	0.0594293	MM386	Melanoma	Skin		Other
ACH-001570	-0.000353162	0.258233	MM426	Melanoma	Skin		Other
ACH-001574	-0.22842	0.101154	MOLM14	Acute Myeloid Leukemia	Myeloid		Other
ACH-001577	-0.45815	0.0578456	MUTZ8	Acute Myeloid Leukemia	Myeloid		Other
ACH-001603	-0.698864	-0.206709	NH12	Neuroblastoma	Peripheral Nervous System		Other
ACH-001605	-0.447943	-0.0463332	NO10	Diffuse Glioma	CNS/Brain		Other
ACH-001606	-0.287927	-0.0742785	NO11	Diffuse Glioma	CNS/Brain		Other
ACH-001607	-0.567087	-0.0124109	NOZ	Intracholecystic Papillary Neoplasm	Biliary Tract		Other
ACH-001608	-0.122461	-0.0443864	NP2	Diffuse Glioma	CNS/Brain		Other
ACH-001609	-0.289294	-0.135493	NP3	Diffuse Glioma	CNS/Brain		Other
ACH-001610	0.0422444	0.0581829	NP5	Diffuse Glioma	CNS/Brain		Other
ACH-001611	-0.30358	0.047815	NP8	Diffuse Glioma	CNS/Brain		Other
ACH-001616	-0.107021	0.0335446	OCILY18	Non-Hodgkin Lymphoma	Lymphoid		Other
ACH-001618	-0.180703	0.00765772	OCIM2	Acute Myeloid Leukemia	Myeloid		Other
ACH-001619	0.261251	0.177277	OCUG1	Intracholecystic Papillary Neoplasm	Biliary Tract		Other
ACH-001622	-0.191782	-0.0973145	ONDA7	Diffuse Glioma	CNS/Brain		Other
ACH-001623	-0.0542431	-0.0339791	ONDA8	Diffuse Glioma	CNS/Brain		Other
ACH-001624	0.207708	-0.138813	ONDA9	Diffuse Glioma	CNS/Brain		Other
ACH-001625	-0.3632	0.252836	OSC19	Head and Neck Squamous Cell Carcinoma	Head and Neck		Other
ACH-001626	0.0330461	-0.121938	OSC20	Head and Neck Squamous Cell Carcinoma	Head and Neck		Other
ACH-001627	-0.00120097	-0.045923	P4E6	Prostate Adenocarcinoma	Prostate		Other
ACH-001628	0.0399478	-0.120158	PEA1	Ovarian Epithelial Tumor	Ovary/Fallopian Tube		Other
ACH-001630	-0.399181	0.00473006	PEO1	Ovarian Epithelial Tumor	Ovary/Fallopian Tube		Other
ACH-001632	-0.0650364	-0.161219	PEO4	Ovarian Epithelial Tumor	Ovary/Fallopian Tube		Other
ACH-001634	-0.0688998	0.00293632	PGA1	Non-Hodgkin Lymphoma	Lymphoid		Other
ACH-001639	0.0910718	0.168614	ROS50	Non-Hodgkin Lymphoma	Lymphoid		Other
ACH-001641	-0.0511236	0.122962	SAT	Head and Neck Squamous Cell Carcinoma	Head and Neck		Other
ACH-001645	0.0161994	-0.153308	SEKI	Melanoma	Skin		Other
ACH-001647	-0.78062	-0.073075	SHI1	Acute Myeloid Leukemia	Myeloid		Other
ACH-001648	-0.0764429	-0.0626192	SHMAC4	Prostate Adenocarcinoma	Prostate		Other
ACH-001649	-0.207219	0.0440994	SHMAC5	Prostate Adenocarcinoma	Prostate		Other
ACH-001650	-0.289972	0.242506	SISO	Cervical Adenocarcinoma	Cervix		Other
ACH-001651	0.0707025	-0.0678488	SKGI	Cervical Squamous Cell Carcinoma	Cervix		Other
ACH-001652	-0.072538	-0.00252971	SKGII	Cervical Squamous Cell Carcinoma	Cervix		Other
ACH-001653	0.126831	-0.135814	SKGT2	Esophagogastric Adenocarcinoma	Esophagus/Stomach		Other
ACH-001654	-0.708137	0.0186843	SKGT4	Esophagogastric Adenocarcinoma	Esophagus/Stomach		Other
ACH-001655	-0.258235	-0.0897118	SKN	Uterine Sarcoma/Mesenchymal	Uterus		Other
ACH-001656	-0.438251	0.0110848	SKNO1	Acute Myeloid Leukemia	Myeloid		Other
ACH-001664	-0.195398	-0.0372017	SNU638	Esophagogastric Adenocarcinoma	Esophagus/Stomach		Other
ACH-001668	-0.250206	0.505737	SUSA	Non-Seminomatous Germ Cell Tumor	Testis		Other
ACH-001669	-0.00909913	-0.0502122	TANOUE	B-Lymphoblastic Leukemia/Lymphoma	Lymphoid		Other
ACH-001670	-0.027059	-0.0429959	TASK1	Embryonal Tumor	CNS/Brain		Other
ACH-001673	-0.0481154	0.015103	TFK1	Intraductal Papillary Neoplasm of the Bile Duct	Biliary Tract		Other
ACH-001674	-0.0647315	0.141019	TGW	Neuroblastoma	Peripheral Nervous System		Other
ACH-001675	0.0319701	-0.0137525	TR146	Head and Neck Squamous Cell Carcinoma	Head and Neck		Other
ACH-001677	0.0108591	0.068568	U2904	Non-Hodgkin Lymphoma	Lymphoid		Other
ACH-001685	-0.03478	-0.0213998	UHO1	Hodgkin Lymphoma	Lymphoid		Other
ACH-001687	-0.176446	0.0252544	UMRC3	Renal Cell Carcinoma	Kidney		Other
ACH-001688	0.151337	-0.141386	UMRC7	Renal Cell Carcinoma	Kidney		Other
ACH-001690	-0.0448981	-0.0472897	UPCISCC026	Head and Neck Squamous Cell Carcinoma	Head and Neck		Other
ACH-001691	-0.0445566	0.00241151	UPCISCC029A	Head and Neck Squamous Cell Carcinoma	Head and Neck		Other
ACH-001692	-0.0433751	0.0412677	UPCISCC040	Head and Neck Squamous Cell Carcinoma	Head and Neck		Other
ACH-001694	-0.103426	0.122579	UPCISCC074	Head and Neck Squamous Cell Carcinoma	Head and Neck		Other
ACH-001696	-0.0446818	0.0619696	UPCISCC111	Head and Neck Squamous Cell Carcinoma	Head and Neck		Other
ACH-001698	-0.117868	-0.00571457	UPCISCC116	Head and Neck Squamous Cell Carcinoma	Head and Neck		Other
ACH-001699	-0.0649027	-0.0300276	UPCISCC131	Head and Neck Squamous Cell Carcinoma	Head and Neck		Other
ACH-001701	-0.0368772	0.00372665	UPCISCC200	Head and Neck Squamous Cell Carcinoma	Head and Neck		Other
ACH-001702	0.0483053	0.00836695	VAESBJ	Epithelioid Sarcoma	Soft Tissue		Other
ACH-001707	-0.00356327	0.214751	WAOSEL	Non-Hodgkin Lymphoma	Lymphoid		Other
ACH-001709	-0.10164	0.0788273	WSUNHL	Non-Hodgkin Lymphoma	Lymphoid		Other
ACH-001711	0.145158	0.0924415	PFSK1	Embryonal Tumor	CNS/Brain		Other
ACH-001715	-0.116174	0.124207	CAL72	Osteosarcoma	Bone		Other
ACH-001719	-0.0521868	0.076088	OCIC4P	Ovarian Epithelial Tumor	Ovary/Fallopian Tube		Other
ACH-001735	0.138988	0.0121845	SEMK2	B-Lymphoblastic Leukemia/Lymphoma	Lymphoid		Other
ACH-001736	-0.23367	0.0851483	HB1119	B-Lymphoblastic Leukemia/Lymphoma	Lymphoid		Other
ACH-001737	-0.0553371	0.01727	CTV1DM	Non-Hodgkin Lymphoma	Lymphoid		Other
ACH-001740	-0.118384	-0.00676871	RH28	Rhabdomyosarcoma	Soft Tissue		Other
ACH-001745	-0.166968	-0.0758285	RHJT	Rhabdomyosarcoma	Soft Tissue		Other
ACH-001750	-0.323101	-0.0980904	TTC442	Rhabdomyosarcoma	Soft Tissue		Other
ACH-001765	-0.168234	0.0076716	RH4	Rhabdomyosarcoma	Soft Tissue		Other
ACH-001786	0.151237	0.144453	SNU1544	Colorectal Adenocarcinoma	Bowel		Other
ACH-001791	-0.142028	0.0689842	LPS6	Liposarcoma	Soft Tissue		Other
ACH-001793	-0.0857759	0.063764	LPS27	Liposarcoma	Soft Tissue		Other
ACH-001794	0.198164	-0.10494	93T449	Liposarcoma	Soft Tissue		Other
ACH-001795	-0.11858	-0.301652	94T778	Liposarcoma	Soft Tissue		Other
ACH-001796	0.0261346	0.0734039	95T1000	Liposarcoma	Soft Tissue		Other
ACH-001799	-0.210384	-0.00802235	LPS141	Liposarcoma	Soft Tissue		Other
ACH-001802	-0.269449	-0.0436614	LPS853	Liposarcoma	Soft Tissue		Other
ACH-001804	-0.016577	0.0666197	LPS510	Liposarcoma	Soft Tissue		Other
ACH-001814	-0.0253348	0.0437672	OS252	Osteosarcoma	Bone		Other
ACH-001819	-0.0596049	0.0524289	MFM223	Invasive Breast Carcinoma	Breast		Other
ACH-001820	-0.0765031	-0.0888651	COLO824	Breast Neoplasm, NOS	Breast		Other
ACH-001834	-0.0538995	0.0654608	ICC10	Intraductal Papillary Neoplasm of the Bile Duct	Biliary Tract		Other
ACH-001835	-0.13322	-0.0463718	ICC106	Intraductal Papillary Neoplasm of the Bile Duct	Biliary Tract		Other
ACH-001836	-0.0819653	-0.0721301	ICC108	Intraductal Papillary Neoplasm of the Bile Duct	Biliary Tract		Other
ACH-001838	0.0497487	0.0545934	ICC12	Intraductal Papillary Neoplasm of the Bile Duct	Biliary Tract		Other
ACH-001839	-0.0641735	0.0560244	ICC137	Intraductal Papillary Neoplasm of the Bile Duct	Biliary Tract		Other
ACH-001841	-0.0120949	0.067376	ICC15	Intraductal Papillary Neoplasm of the Bile Duct	Biliary Tract		Other
ACH-001842	-0.026557	0.306358	ICC2	Intraductal Papillary Neoplasm of the Bile Duct	Biliary Tract		Other
ACH-001843	-0.00308526	-0.0670883	ICC3	Intraductal Papillary Neoplasm of the Bile Duct	Biliary Tract		Other
ACH-001844	-0.173839	-0.0821623	ICC4	Intraductal Papillary Neoplasm of the Bile Duct	Biliary Tract		Other
ACH-001848	0.0370284	-0.0457309	ICC8	Intraductal Papillary Neoplasm of the Bile Duct	Biliary Tract		Other
ACH-001849	-0.181214	-0.0228772	ICC9	Intraductal Papillary Neoplasm of the Bile Duct	Biliary Tract		Other
ACH-001850	-1.10168	-0.185006	G415	Intracholecystic Papillary Neoplasm	Biliary Tract		Other
ACH-001852	-0.190179	-0.111567	HKGZCC	Intraductal Papillary Neoplasm of the Bile Duct	Biliary Tract		Other
ACH-001853	-0.0371343	-0.0139075	KMCH1	Hepatocellular Carcinoma plus Intrahepatic Cholangiocarcinoma	Liver		Other
ACH-001856	-0.727995	-0.0674286	RBE	Intraductal Papillary Neoplasm of the Bile Duct	Biliary Tract		Other
ACH-001857	0.144511	-0.0840427	SG231	Intraductal Papillary Neoplasm of the Bile Duct	Biliary Tract		Other
ACH-001858	-0.0386142	0.0581212	SSP25	Intraductal Papillary Neoplasm of the Bile Duct	Biliary Tract		Other
ACH-001861	-0.0659009	0.103915	TGBC1TKB	Intracholecystic Papillary Neoplasm	Biliary Tract		Other
ACH-001862	-0.298712	-0.00305555	TGBC52TKB	Ampullary Carcinoma	Ampulla of Vater		Other
ACH-001863	-0.244855	-0.232236	TKKK	Intraductal Papillary Neoplasm of the Bile Duct	Biliary Tract		Other
ACH-001864	0.0856664	0.138531	YSCCC	Intraductal Papillary Neoplasm of the Bile Duct	Biliary Tract		Other
ACH-001959	-0.356381	-0.0428528	CCLP1	Intraductal Papillary Neoplasm of the Bile Duct	Biliary Tract		Other
ACH-001960	0.00293427	0.0806834	CCSW1	Intraductal Papillary Neoplasm of the Bile Duct	Biliary Tract		Other
ACH-001961	-0.103861	0.134827	GB2	Intracholecystic Papillary Neoplasm	Biliary Tract		Other
ACH-001970	-0.00320621	0.0670524	MM253	Melanoma	Skin		Other
ACH-001973	-0.937002	-0.00968689	MM485	Melanoma	Skin		Other
ACH-001977	-0.185622	-0.000117044	NO36	Pleural Mesothelioma	Pleura		Other
ACH-001982	-0.012105	0.0415328	NZM3	Melanoma	Skin		Other
ACH-001986	-0.628348	0.0038057	NZM42	Melanoma	Skin		Other
ACH-001990	0.0147485	0.0295017	NZM7	Melanoma	Skin		Other
ACH-001991	-0.155967	-0.00829003	NZOV9	Ovarian Epithelial Tumor	Ovary/Fallopian Tube		Other
ACH-001992	-0.243	0.019513	ONE58	Pleural Mesothelioma	Pleura		Other
ACH-001993	0.0783562	0.0337472	NALM16	B-Lymphoblastic Leukemia/Lymphoma	Lymphoid		Other
ACH-001997	0.102789	0.00551271	ECC2	Intraductal Papillary Neoplasm of the Bile Duct	Biliary Tract		Other
ACH-001999	-0.381181	0.0316726	9505BIK	Pancreatic Adenocarcinoma	Pancreas		Other
ACH-002001	-0.0188511	-0.0365513	A375SKINCJ1	Melanoma	Skin		Other
ACH-002002	-0.14955	0.0433617	A375SKINCJ2	Melanoma	Skin		Other
ACH-002003	-0.000579357	-0.142726	A375SKINCJ3	Melanoma	Skin		Other
ACH-002005	-0.0849922	0.12284	SKMEL19	Melanoma	Skin		Other
ACH-002014	-0.0749631	0.0413272	MEL270	Ocular Melanoma	Eye		Other
ACH-002015	0.0207281	-0.0116184	MEL285	Ocular Melanoma	Eye		Other
ACH-002016	-0.40435	-0.0319923	MEL290	Ocular Melanoma	Eye		Other
ACH-002018	-0.145861	0.0302381	OMM25	Ocular Melanoma	Eye		Other
ACH-002019	-0.0805666	-0.0166202	HOKUG	Glassy Cell Carcinoma of the Cervix	Cervix		Other
ACH-002020	-0.00616686	-0.0394786	SKGIIIA	Cervical Squamous Cell Carcinoma	Cervix		Other
ACH-002021	0.00908793	0.184918	T3M3	Gestational Trophoblastic Disease	Uterus		Other
ACH-002023	-0.185515	0.0324873	TGBC18TKB	Ampullary Carcinoma	Ampulla of Vater		Other
ACH-002024	-0.100012	0.20689	ECC4	Colorectal Adenocarcinoma	Bowel		Other
ACH-002025	-0.115415	0.037577	TT1TKB	Colorectal Adenocarcinoma	Bowel		Other
ACH-002026	-0.0574118	0.0255045	HHUA	Endometrial Carcinoma	Uterus		Other
ACH-002027	-0.250299	-0.0794877	HOUAI	Endometrial Carcinoma	Uterus		Other
ACH-002029	0.0421897	0.0483099	SAS	Head and Neck Squamous Cell Carcinoma	Head and Neck		Other
ACH-002035	-0.110096	-0.0185128	LCAM1	Non-Small Cell Lung Cancer	Lung		Other
ACH-002039	-0.644337	-0.0892473	PK8	Pancreatic Adenocarcinoma	Pancreas		Other
ACH-002041	-0.347513	0.0125879	HOTHC	Anaplastic Thyroid Cancer	Thyroid		Other
ACH-002042	0.039609	-0.0854151	T3M5	Head and Neck Squamous Cell Carcinoma	Head and Neck		Other
ACH-002043	-0.118006	0.0338445	CA922	Head and Neck Squamous Cell Carcinoma	Head and Neck		Other
ACH-002044	-0.0477347	0.0882484	HSQ89	Head and Neck Squamous Cell Carcinoma	Head and Neck		Other
ACH-002045	-0.224814	0.0556924	HO1U1	Head and Neck Squamous Cell Carcinoma	Head and Neck		Other
ACH-002046	-0.196729	0.0713281	HTMMT	Endometrial Carcinoma	Uterus		Other
ACH-002048	-0.102168	-0.0865707	RMSYM	Rhabdomyosarcoma	Soft Tissue		Other
ACH-002051	0.103676	-0.0292284	LU134A	Lung Neuroendocrine Tumor	Lung		Other
ACH-002059	0.0850472	-0.0336534	P30OHK	B-Lymphoblastic Leukemia/Lymphoma	Lymphoid		Other
ACH-002061	0.00696915	-0.00740695	P2URK562	Myeloproliferative Neoplasms	Myeloid		Other
ACH-002062	0.0551707	-0.0970301	SLVL	Non-Hodgkin Lymphoma	Lymphoid		Other
ACH-002066	-0.306576	-0.0582924	HSSCH2	Nerve Sheath Tumor	Peripheral Nervous System		Other
ACH-002067	-0.270456	-0.092181	NOS1	Osteosarcoma	Bone		Other
ACH-002069	-0.063789	0.0709426	HSOS1	Osteosarcoma	Bone		Other
ACH-002070	-0.0109562	2.34861e-05	HKBMM	Meningothelial Tumor	CNS/Brain		Other
ACH-002077	0.0679421	0.0581354	LU165	Lung Neuroendocrine Tumor	Lung		Other
ACH-002080	-0.0747737	0.0685554	TN2	Neuroblastoma	Peripheral Nervous System		Other
ACH-002084	-0.174635	0.130074	MMAC	Melanoma	Skin		Other
ACH-002105	-0.0875865	-0.0130131	ES4	Ewing Sarcoma	Bone		Other
ACH-002106	0.0288418	-0.0900145	ES5	Ewing Sarcoma	Bone		Other
ACH-002109	0.149033	0.10355	ES8	Ewing Sarcoma	Bone		Other
ACH-002110	-0.20461	0.0512223	EW1	Ewing Sarcoma	Bone		Other
ACH-002114	-0.00501905	-0.132557	EW16	Ewing Sarcoma	Bone		Other
ACH-002116	-0.0872905	0.0222512	EW22	Ewing Sarcoma	Bone		Other
ACH-002119	-0.0708573	-0.0447304	EW7	Ewing Sarcoma	Bone		Other
ACH-002140	-0.4923	0.160944	HEY	Ovarian Epithelial Tumor	Ovary/Fallopian Tube		Other
ACH-002141	0.22454	0.0823586	HSC39	Esophagogastric Adenocarcinoma	Esophagus/Stomach		Other
ACH-002143	0.0606807	0.0457064	ISTMEL1	Melanoma	Skin		Other
ACH-002150	-0.115367	-0.0983274	LB1047RCC	Renal Cell Carcinoma	Kidney		Other
ACH-002156	0.163592	0.0425022	LC1SQ	Non-Small Cell Lung Cancer	Lung		Other
ACH-002160	-0.135762	-0.0828052	MCIXC	Ewing Sarcoma	Bone		Other
ACH-002161	0.0584574	-0.0411633	MKN28	Esophagogastric Adenocarcinoma	Esophagus/Stomach		Other
ACH-002179	-0.0025932	0.169409	OCUBM	Invasive Breast Carcinoma	Breast		Other
ACH-002181	0.139237	-0.0258198	OVCA420	Ovarian Epithelial Tumor	Ovary/Fallopian Tube		Other
ACH-002183	-0.0154802	0.0947522	OVMIU	Ovarian Epithelial Tumor	Ovary/Fallopian Tube		Other
ACH-002186	-0.178214	-0.0221351	PL4	Pancreatic Adenocarcinoma	Pancreas		Other
ACH-002189	-0.184993	-0.0216194	RCCFG2	Renal Cell Carcinoma	Kidney		Other
ACH-002198	-0.203479	0.0227821	SCH	Extra Gonadal Germ Cell Tumor	Other		Other
ACH-002202	-0.187735	-0.113225	TMK1	Esophagogastric Adenocarcinoma	Esophagus/Stomach		Other
ACH-002212	-0.132411	-0.00877251	BB30HNC	Head and Neck Squamous Cell Carcinoma	Head and Neck		Other
ACH-002217	-0.741662	0.0451959	BE2M17	Neuroblastoma	Peripheral Nervous System		Other
ACH-002229	-0.236134	-0.197236	D502MG	Diffuse Glioma	CNS/Brain		Other
ACH-002230	-0.104026	-0.127682	D542MG	Diffuse Glioma	CNS/Brain		Other
ACH-002233	-0.700717	-0.000245711	DIFI	Colorectal Adenocarcinoma	Bowel		Other
ACH-002234	-0.531431	-0.0266953	DOK	Head and Neck Carcinoma, Other	Head and Neck		Other
ACH-002239	-0.961563	-0.19918	H3118	Salivary Carcinoma	Head and Neck		Other
ACH-002243	0.0334193	0.0791685	HCE4	Esophageal Squamous Cell Carcinoma	Esophagus/Stomach		Other
ACH-002249	-0.194579	-0.0486624	JHU011	Head and Neck Squamous Cell Carcinoma	Head and Neck		Other
ACH-002250	-0.474894	0.062315	JHU022	Head and Neck Squamous Cell Carcinoma	Head and Neck		Other
ACH-002251	-0.132072	0.0635528	JHU029	Head and Neck Squamous Cell Carcinoma	Head and Neck		Other
ACH-002261	-0.18045	-0.178698	KPNYS	Neuroblastoma	Peripheral Nervous System		Other
ACH-002263	-0.00200253	-0.113818	KYSE220	Esophageal Squamous Cell Carcinoma	Esophagus/Stomach		Other
ACH-002265	-0.238428	-0.0734053	LB771HNC	Head and Neck Squamous Cell Carcinoma	Head and Neck		Other
ACH-002269	-0.137404	0.117282	LNZTA3WT4	Diffuse Glioma	CNS/Brain		Other
ACH-002278	-0.575493	0.0611947	NB10	Neuroblastoma	Peripheral Nervous System		Other
ACH-002280	-0.22525	0.034324	NB13	Neuroblastoma	Peripheral Nervous System		Other
ACH-002282	-0.0330789	-0.129022	NB17	Neuroblastoma	Peripheral Nervous System		Other
ACH-002283	-0.00356817	0.0694668	NB5	Neuroblastoma	Peripheral Nervous System		Other
ACH-002284	-0.206881	0.0439962	NB6	Neuroblastoma	Peripheral Nervous System		Other
ACH-002285	-0.169146	-0.00666541	NB7	Neuroblastoma	Peripheral Nervous System		Other
ACH-002291	0.0274326	0.0612388	NTERA2CLD1	Non-Seminomatous Germ Cell Tumor	Testis		Other
ACH-002294	-0.00298813	0.226256	PCI15A	Head and Neck Squamous Cell Carcinoma	Head and Neck		Other
ACH-002295	-0.189017	-0.047045	PCI30	Head and Neck Squamous Cell Carcinoma	Head and Neck		Other
ACH-002296	-0.077748	-0.0126456	PCI38	Head and Neck Squamous Cell Carcinoma	Head and Neck		Other
ACH-002297	0.125576	-0.0489877	PCI4B	Head and Neck Squamous Cell Carcinoma	Head and Neck		Other
ACH-002298	0.109644	0.0891103	PCI6A	Head and Neck Squamous Cell Carcinoma	Head and Neck		Other
ACH-002304	-0.141037	0.20115	SKMG1	Diffuse Glioma	CNS/Brain		Other
ACH-002305	-0.0765735	0.0644701	SKN3	Head and Neck Squamous Cell Carcinoma	Head and Neck		Other
ACH-002399	0.0335564	0.000373027	21NT	Invasive Breast Carcinoma	Breast		Other
ACH-002446	-0.599183	0.116981	CCLFUPGI0005T	Esophagogastric Adenocarcinoma	Esophagus/Stomach		Other
ACH-002458	0.0696419	-0.01182	HT144SKINFV1	Melanoma	Skin		Other
ACH-002459	-0.15949	-0.0296897	HT144SKINFV3	Melanoma	Skin		Other
ACH-002460	-0.208679	0.0870643	HT144SKINFV2	Melanoma	Skin		Other
ACH-002461	0.0174488	0.0183857	RVH421SKINFV1	Melanoma	Skin		Other
ACH-002471	-0.0354504	-0.0380362	PSS008	Osteosarcoma	Bone		Other
ACH-002485	-0.118788	0.0223346	MAVER1	Non-Hodgkin Lymphoma	Lymphoid		Other
ACH-002486	0.0192945	-0.0475005	MESOV	Ovarian Epithelial Tumor	Ovary/Fallopian Tube		Other
ACH-002508	-0.392776	-0.0170148	WM3211	Melanoma	Skin		Other
ACH-002531	-0.378672	-0.0384614	SNU2535	Non-Small Cell Lung Cancer	Lung		Other
ACH-002647	0.02655	0.014746	CCC5	Intraductal Papillary Neoplasm of the Bile Duct	Biliary Tract		Other
ACH-002650	0.0432961	-0.0627144	ETCC016	Non-Small Cell Lung Cancer	Lung		Other
ACH-002654	-0.161624	-0.424549	JVE015	Colorectal Adenocarcinoma	Bowel		Other
ACH-002659	0.0148521	-0.0276374	JVE127	Colorectal Adenocarcinoma	Bowel		Other
ACH-002664	0.0326992	0.0702605	JVE253	Colorectal Adenocarcinoma	Bowel		Other
ACH-002669	-0.0564005	-0.0950372	KP363T	Colorectal Adenocarcinoma	Bowel		Other
ACH-002672	-0.514632	0.0903785	MAPACHS77	Pancreatic Adenocarcinoma	Pancreas		Other
ACH-002680	-0.431284	0.00792365	170MGBA	Diffuse Glioma	CNS/Brain		Other
ACH-002687	-0.710245	0.162043	WM3772F	Ocular Melanoma	Eye		Other
ACH-002693	-0.513609	0.101269	S462	Nerve Sheath Tumor	Peripheral Nervous System		Other
ACH-002710	-0.221295	0.013623	MPNST724	Nerve Sheath Tumor	Peripheral Nervous System		Other
ACH-002785	-0.0822267	-0.0225703	NCCLMS1C1	Leiomyosarcoma	Soft Tissue		Other
ACH-002799	-0.190395	-0.0673145	NCCMPNST1C1	Nerve Sheath Tumor	Peripheral Nervous System		Other
ACH-002800	-0.208293	-0.114905	NCCMPNST2C1	Nerve Sheath Tumor	Peripheral Nervous System		Other
ACH-002834	-0.240834	0.0267485	PSS131R	Osteosarcoma	Bone		Other
ACH-002847	-0.0623955	-0.0298004	YUHOIN0650	Melanoma	Skin		Other
ACH-002922	-0.0145402	0.0482158	SKNMM	Neuroblastoma	Peripheral Nervous System		Other
ACH-002926	-0.283674	0.0214922	UPMD1	Ocular Melanoma	Eye		Other

## Sheet: A-RAF MT Effect
DepMap ID	c-RAF/RAF1 Gene Effect (Chronos) CRISPR (DepMap Public 23Q2+Score, Chronos)	PDE8A Gene Effect (Chronos) CRISPR (DepMap Public 23Q2+Score, Chronos)	Cell Line Name	Primary Disease	Lineage	ARAF mutation details	ARAF Mutations
ACH-000966	-0.114097	-0.0284144	IGROV1	Ovarian Epithelial Tumor	Ovary/Fallopian Tube	FRAME_SHIFT_DEL (p.L207fs); COSMIC hotspot|MISSENSE (p.S320L); COSMIC hotspot	Damaging
ACH-001333	-0.075431	0.0250972	C33A	Cervical Squamous Cell Carcinoma	Cervix	FRAME_SHIFT_DEL (p.P8fs); COSMIC hotspot|MISSENSE (p.T105I); COSMIC hotspot	Damaging
ACH-000958	0.0655389	-0.0294649	SW48	Colorectal Adenocarcinoma	Bowel	FRAME_SHIFT_DEL (p.R255fs); COSMIC hotspot	Damaging
ACH-000971	-0.344485	-0.0366651	HCT116	Colorectal Adenocarcinoma	Bowel	FRAME_SHIFT_DEL (p.R255fs); COSMIC hotspot	Damaging
ACH-001664	-0.195398	-0.0372017	SNU638	Esophagogastric Adenocarcinoma	Esophagus/Stomach	FRAME_SHIFT_DEL (p.R255fs); COSMIC hotspot	Damaging
ACH-000666	-0.0570786	-0.0867142	NCIH1355	Non-Small Cell Lung Cancer	Lung	MISSENSE (p.A205D); COSMIC hotspot	Other
ACH-000775	-0.523988	0.156021	NCIH727	Lung Neuroendocrine Tumor	Lung	MISSENSE (p.A285D); COSMIC hotspot	Other
ACH-002485	-0.118788	0.0223346	MAVER1	Non-Hodgkin Lymphoma	Lymphoid	MISSENSE (p.A601S); COSMIC hotspot	Other
ACH-001610	0.0422444	0.0581829	NP5	Diffuse Glioma	CNS/Brain	MISSENSE (p.D286G); COSMIC hotspot	Other
ACH-000977	0.0891181	-0.105595	LNCAPCLONEFGC	Prostate Adenocarcinoma	Prostate	MISSENSE (p.E280K); COSMIC hotspot	Other
ACH-000721	-0.419442	0.00415438	HMC18	Invasive Breast Carcinoma	Breast	MISSENSE (p.E578D); COSMIC hotspot	Other
ACH-001415	0.0878619	0.0578387	UMUC7	Bladder Urothelial Carcinoma	Bladder/Urinary Tract	MISSENSE (p.E89K); COSMIC hotspot	Other
ACH-000963	-0.0445627	0.0398478	CCK81	Colorectal Adenocarcinoma	Bowel	MISSENSE (p.G163R); COSMIC hotspot|MISSENSE (p.T224M); COSMIC hotspot	Other
ACH-000067	0.0544846	-0.0125795	HS683	Diffuse Glioma	CNS/Brain	MISSENSE (p.I232M); COSMIC hotspot	Other
ACH-000639	-0.141674	-0.0195435	NCIH211	Lung Neuroendocrine Tumor	Lung	MISSENSE (p.L598Q); COSMIC hotspot	Other
ACH-001550	-0.21775	0.0999684	MCC13	Merkel Cell Carcinoma	Skin	MISSENSE (p.M39K); COSMIC hotspot|MISSENSE (p.E84K); COSMIC hotspot	Other
ACH-001819	-0.0596049	0.0524289	MFM223	Invasive Breast Carcinoma	Breast	MISSENSE (p.P194L); COSMIC hotspot|MISSENSE (p.D592N); COSMIC hotspot	Other
ACH-000947	-0.225686	-0.037434	OVK18	Ovarian Epithelial Tumor	Ovary/Fallopian Tube	MISSENSE (p.P260T); COSMIC hotspot	Other
ACH-001065	0.187301	0.0815779	EVSAT	Invasive Breast Carcinoma	Breast	MISSENSE (p.Q56E); COSMIC hotspot	Other
ACH-000911	-0.0721833	-0.0856078	NUGC3	Esophagogastric Adenocarcinoma	Esophagus/Stomach	MISSENSE (p.R279H); COSMIC hotspot	Other
ACH-001669	-0.00909913	-0.0502122	TANOUE	B-Lymphoblastic Leukemia/Lymphoma	Lymphoid	MISSENSE (p.R515H); COSMIC hotspot	Other
ACH-000838	-0.398896	-0.0318434	AMO1	Non-Hodgkin Lymphoma	Lymphoid	MISSENSE (p.R544C); COSMIC hotspot	Other
ACH-000149	-0.169106	-0.0213684	SKNSH	Neuroblastoma	Peripheral Nervous System	MISSENSE (p.R603S); COSMIC hotspot	Other
ACH-000322	0.00184615	0.175262	HT144	Melanoma	Skin	MISSENSE (p.T181N); COSMIC hotspot	Other
ACH-002458	0.0696419	-0.01182	HT144SKINFV1	Melanoma	Skin	MISSENSE (p.T181N); COSMIC hotspot	Other
ACH-002459	-0.15949	-0.0296897	HT144SKINFV3	Melanoma	Skin	MISSENSE (p.T181N); COSMIC hotspot	Other
ACH-002460	-0.208679	0.0870643	HT144SKINFV2	Melanoma	Skin	MISSENSE (p.T181N); COSMIC hotspot	Other
ACH-002015	0.0207281	-0.0116184	MEL285	Ocular Melanoma	Eye	MISSENSE (p.T589A); COSMIC hotspot	Other
ACH-000996	0.0082954	0.10209	HEC251	Endometrial Carcinoma	Uterus	MISSENSE (p.V218I); COSMIC hotspot	Other
ACH-002039	-0.644337	-0.0892473	PK8	Pancreatic Adenocarcinoma	Pancreas	MISSENSE (p.V71I); COSMIC hotspot	Other
ACH-002110	-0.20461	0.0512223	EW1	Ewing Sarcoma	Bone	NONSENSE (p.S506*); COSMIC hotspot	Damaging
ACH-000001	-0.101825	-0.12839	NIHOVCAR3	Ovarian Epithelial Tumor	Ovary/Fallopian Tube		Other
ACH-000004	-0.0505546	0.0318276	HEL	Acute Myeloid Leukemia	Myeloid		Other
ACH-000005	0.144581	-0.04477	HEL9217	Acute Myeloid Leukemia	Myeloid		Other
ACH-000007	-0.955415	0.00775013	LS513	Colorectal Adenocarcinoma	Bowel		Other
ACH-000009	-0.186211	-0.142537	C2BBE1	Colorectal Adenocarcinoma	Bowel		Other
ACH-000011	0.10074	-0.212649	253J	Bladder Urothelial Carcinoma	Bladder/Urinary Tract		Other
ACH-000012	-0.0222169	-0.048682	HCC827	Non-Small Cell Lung Cancer	Lung		Other
ACH-000013	0.0406164	-0.0219466	ONCODG1	Ovarian Epithelial Tumor	Ovary/Fallopian Tube		Other
ACH-000014	-0.0567164	0.0249249	HS294T	Melanoma	Skin		Other
ACH-000015	-0.208068	0.107779	NCIH1581	Non-Small Cell Lung Cancer	Lung		Other
ACH-000017	0.0205487	-0.0864203	SKBR3	Invasive Breast Carcinoma	Breast		Other
ACH-000018	-0.608745	-0.0527377	T24	Bladder Urothelial Carcinoma	Bladder/Urinary Tract		Other
ACH-000019	-0.0299353	-0.118314	MCF7	Invasive Breast Carcinoma	Breast		Other
ACH-000021	0.0297251	-0.0130896	NCIH1693	Non-Small Cell Lung Cancer	Lung		Other
ACH-000022	-0.673523	-0.0162704	PATU8988S	Pancreatic Adenocarcinoma	Pancreas		Other
ACH-000023	-0.0847625	0.112647	PATU8988T	Pancreatic Adenocarcinoma	Pancreas		Other
ACH-000024	-0.291268	0.0100597	OPM2	Non-Hodgkin Lymphoma	Lymphoid		Other
ACH-000025	-0.372392	-0.00259545	CH157MN	Meningothelial Tumor	CNS/Brain		Other
ACH-000028	0.0141768	-0.0793723	KPL1	Invasive Breast Carcinoma	Breast		Other
ACH-000029	-0.0454444	-0.118307	HCC827GR5	Non-Small Cell Lung Cancer	Lung		Other
ACH-000030	0.157271	0.0143064	PC14	Non-Small Cell Lung Cancer	Lung		Other
ACH-000035	-0.0897388	-0.0236365	NCIH1650	Non-Small Cell Lung Cancer	Lung		Other
ACH-000036	-0.596831	-0.0864455	U343	Diffuse Glioma	CNS/Brain		Other
ACH-000037	-0.338592	0.115627	S117	Sarcoma, NOS	Soft Tissue		Other
ACH-000039	0.102391	-0.10167	SKNMC	Ewing Sarcoma	Bone		Other
ACH-000040	-0.352116	-0.175727	U118MG	Diffuse Glioma	CNS/Brain		Other
ACH-000041	0.0838848	0.0100504	RDES	Ewing Sarcoma	Bone		Other
ACH-000042	-0.856108	-0.128106	PANC0203	Pancreatic Adenocarcinoma	Pancreas		Other
ACH-000045	-0.157984	0.106511	MV411	Acute Myeloid Leukemia	Myeloid		Other
ACH-000047	-0.0830656	0.0311877	GCIY	Esophagogastric Adenocarcinoma	Esophagus/Stomach		Other
ACH-000048	0.0718424	0.0269692	TOV112D	Ovarian Epithelial Tumor	Ovary/Fallopian Tube		Other
ACH-000052	-0.183183	-0.064102	A673	Ewing Sarcoma	Bone		Other
ACH-000053	0.189869	-0.00159018	KARPAS299	Non-Hodgkin Lymphoma	Lymphoid		Other
ACH-000054	-0.436332	-0.0760429	HT1080	Fibrosarcoma	Soft Tissue		Other
ACH-000055	-0.224501	0.204651	D283MED	Embryonal Tumor	CNS/Brain		Other
ACH-000060	-0.262895	-0.101779	PANC1005	Pancreatic Adenocarcinoma	Pancreas		Other
ACH-000070	-0.16147	0.109742	697	B-Lymphoblastic Leukemia/Lymphoma	Lymphoid		Other
ACH-000074	-0.891203	-0.0127641	KU812	Myeloproliferative Neoplasms	Myeloid		Other
ACH-000075	-0.0381358	-0.217659	U87MG	Diffuse Glioma	CNS/Brain		Other
ACH-000076	-0.282711	0.0669053	NCO2	Myeloproliferative Neoplasms	Myeloid		Other
ACH-000077	-0.119356	-0.0940822	MJ	Non-Hodgkin Lymphoma	Lymphoid		Other
ACH-000078	-0.304786	-0.0422195	MHHNB11	Neuroblastoma	Peripheral Nervous System		Other
ACH-000082	-0.0542976	0.0693505	G292CLONEA141B1	Osteosarcoma	Bone		Other
ACH-000085	-0.0568501	-0.00630284	T3M4	Pancreatic Adenocarcinoma	Pancreas		Other
ACH-000086	-0.137273	-0.085332	ACCMESO1	Pleural Mesothelioma	Pleura		Other
ACH-000090	0.199415	-0.0675284	PC3	Prostate Adenocarcinoma	Prostate		Other
ACH-000092	-0.012168	0.0246939	NCIH2452	Pleural Mesothelioma	Pleura		Other
ACH-000093	-0.166515	0.163434	PANC0504	Pancreatic Adenocarcinoma	Pancreas		Other
ACH-000094	0.0341974	0.08833	HPAFII	Pancreatic Adenocarcinoma	Pancreas		Other
ACH-000095	-0.0968609	0.0940971	D341Med	Embryonal Tumor	CNS/Brain		Other
ACH-000097	-0.0933558	-0.00213549	ZR751	Invasive Breast Carcinoma	Breast		Other
ACH-000098	0.00465343	-0.117748	GAMG	Diffuse Glioma	CNS/Brain		Other
ACH-000099	-0.408895	-0.0245813	SIMA	Neuroblastoma	Peripheral Nervous System		Other
ACH-000101	0.0660635	0.0636406	KE37	Non-Hodgkin Lymphoma	Lymphoid		Other
ACH-000103	-0.306126	0.110272	CAOV4	Ovarian Epithelial Tumor	Ovary/Fallopian Tube		Other
ACH-000108	-0.089382	0.0426897	KP3	Adenosquamous Carcinoma of the Pancreas	Pancreas		Other
ACH-000111	-0.295998	-0.0382892	HCC1187	Invasive Breast Carcinoma	Breast		Other
ACH-000113	-0.138884	-0.0319702	OCIAML2	Acute Myeloid Leukemia	Myeloid		Other
ACH-000114	-0.476317	-0.0286301	SU8686	Pancreatic Adenocarcinoma	Pancreas		Other
ACH-000115	-0.0815315	-0.130523	VCAP	Prostate Adenocarcinoma	Prostate		Other
ACH-000118	0.124987	0.0590794	HUPT3	Pancreatic Adenocarcinoma	Pancreas		Other
ACH-000120	-0.888274	-0.0868626	CHP212	Neuroblastoma	Peripheral Nervous System		Other
ACH-000123	-0.0306825	0.0666858	COV434	Ovarian Epithelial Tumor	Ovary/Fallopian Tube		Other
ACH-000124	-0.512181	0.0967209	OCILY19	Non-Hodgkin Lymphoma	Lymphoid		Other
ACH-000127	-0.163199	0.016413	SLR20	Bladder Urothelial Carcinoma	Bladder/Urinary Tract		Other
ACH-000128	0.0631559	0.0456203	LN319	Diffuse Glioma	CNS/Brain		Other
ACH-000132	-0.424611	0.0615974	JHOS2	Ovarian Epithelial Tumor	Ovary/Fallopian Tube		Other
ACH-000133	-0.0102986	0.0651257	HS729	Rhabdomyosarcoma	Soft Tissue		Other
ACH-000137	-0.0824528	-0.0958044	8MGBA	Diffuse Glioma	CNS/Brain		Other
ACH-000138	-0.396307	0.0391844	CFPAC1	Pancreatic Adenocarcinoma	Pancreas		Other
ACH-000139	0.264168	0.0399493	PANC0327	Pancreatic Adenocarcinoma	Pancreas		Other
ACH-000141	-0.176355	-0.00549638	SNU308	Intracholecystic Papillary Neoplasm	Biliary Tract		Other
ACH-000142	-0.152285	0.0555894	CAL29	Bladder Urothelial Carcinoma	Bladder/Urinary Tract		Other
ACH-000143	-0.173816	0.131899	HCC2429	Non-Small Cell Lung Cancer	Lung		Other
ACH-000144	-0.362748	0.0619978	RERFGC1B	Esophagogastric Adenocarcinoma	Esophagus/Stomach		Other
ACH-000145	-0.312003	-0.0234392	SKLMS1	Leiomyosarcoma	Soft Tissue		Other
ACH-000146	-0.734822	0.0320123	THP1	Acute Myeloid Leukemia	Myeloid		Other
ACH-000147	0.0623309	0.0876448	T47D	Invasive Breast Carcinoma	Breast		Other
ACH-000148	-0.416303	0.0485299	HS578T	Invasive Breast Carcinoma	Breast		Other
ACH-000150	0.0358926	-0.0883742	HCC2935	Non-Small Cell Lung Cancer	Lung		Other
ACH-000151	-0.057889	0.100415	JM1	B-Lymphoblastic Leukemia/Lymphoma	Lymphoid		Other
ACH-000152	-0.206087	-0.0137503	M059K	Diffuse Glioma	CNS/Brain		Other
ACH-000153	-0.134566	0.00804828	NCIH2052	Pleural Mesothelioma	Pleura		Other
ACH-000155	-0.288246	0.0319952	SW1990	Pancreatic Adenocarcinoma	Pancreas		Other
ACH-000159	0.0718509	0.0204201	OSRC2	Renal Cell Carcinoma	Kidney		Other
ACH-000160	-0.0944459	0.100638	BT12	Embryonal Tumor	CNS/Brain		Other
ACH-000161	-0.117412	0.0812827	CORL105	Non-Small Cell Lung Cancer	Lung		Other
ACH-000163	-0.937486	-0.0988328	SW579	Head and Neck Squamous Cell Carcinoma	Head and Neck		Other
ACH-000164	-0.0890412	0.013131	PANC1	Pancreatic Adenocarcinoma	Pancreas		Other
ACH-000168	-0.816306	0.0990154	NOMO1	Acute Myeloid Leukemia	Myeloid		Other
ACH-000169	-0.73383	-0.0691419	RD	Rhabdomyosarcoma	Soft Tissue		Other
ACH-000174	-0.775585	-0.0270772	CAL62	Anaplastic Thyroid Cancer	Thyroid		Other
ACH-000176	-0.262092	-0.00847664	LOUNH91	Non-Small Cell Lung Cancer	Lung		Other
ACH-000178	-1.0193	0.124563	HS766T	Pancreatic Adenocarcinoma	Pancreas		Other
ACH-000181	-0.168068	0.167875	SCC9	Head and Neck Squamous Cell Carcinoma	Head and Neck		Other
ACH-000182	-0.0806138	-0.00114239	SNU869	Ampullary Carcinoma	Ampulla of Vater		Other
ACH-000183	0.00952522	0.0583222	L363	Non-Hodgkin Lymphoma	Lymphoid		Other
ACH-000187	-0.0110276	-0.0350227	CORL311	Lung Neuroendocrine Tumor	Lung		Other
ACH-000188	-0.0196463	0.00240768	SCC25	Head and Neck Squamous Cell Carcinoma	Head and Neck		Other
ACH-000189	-0.170082	-0.0459962	RCC10RGB	Renal Cell Carcinoma	Kidney		Other
ACH-000190	-0.285088	-0.0941228	HDMYZ	Acute Myeloid Leukemia	Myeloid		Other
ACH-000191	-0.0645676	-0.0451053	BHT101	Anaplastic Thyroid Cancer	Thyroid		Other
ACH-000192	0.0631536	-0.128308	MFE280	Endometrial Carcinoma	Uterus		Other
ACH-000195	-0.0960077	0.116975	SET2	Acute Myeloid Leukemia	Myeloid		Other
ACH-000198	-0.492712	-0.0104065	EOL1	Myeloproliferative Neoplasms	Myeloid		Other
ACH-000200	-0.0908369	-0.154086	NMCG1	Diffuse Glioma	CNS/Brain		Other
ACH-000202	-0.126003	0.0512758	COLO320	Colorectal Adenocarcinoma	Bowel		Other
ACH-000204	-0.194526	-0.0669883	LP1	Non-Hodgkin Lymphoma	Lymphoid		Other
ACH-000206	-0.238734	0.0168392	C8166	T-Lymphoblastic Leukemia/Lymphoma	Lymphoid		Other
ACH-000207	0.0437958	0.0441327	DETROIT562	Head and Neck Squamous Cell Carcinoma	Head and Neck		Other
ACH-000209	-0.105267	0.00233832	SNU1079	Intraductal Papillary Neoplasm of the Bile Duct	Biliary Tract		Other
ACH-000211	0.0291786	0.0446749	DAOY	Embryonal Tumor	CNS/Brain		Other
ACH-000212	-0.0813323	-0.0411598	CAL120	Invasive Breast Carcinoma	Breast		Other
ACH-000213	-0.863571	0.0535153	HUPT4	Pancreatic Adenocarcinoma	Pancreas		Other
ACH-000215	-0.166004	-0.01954	LN382	Diffuse Glioma	CNS/Brain		Other
ACH-000216	-0.0617927	0.117765	JHESOAD1	Esophagogastric Adenocarcinoma	Esophagus/Stomach		Other
ACH-000217	-0.198777	0.0715235	JHH6	Hepatocellular Carcinoma	Liver		Other
ACH-000219	-0.0496147	0.0183637	A375	Melanoma	Skin		Other
ACH-000221	0.034916	0.1223	SNU398	Hepatocellular Carcinoma	Liver		Other
ACH-000222	-0.176143	0.0323561	ASPC1	Pancreatic Adenocarcinoma	Pancreas		Other
ACH-000223	-0.0441574	0.0720265	HCC1937	Invasive Breast Carcinoma	Breast		Other
ACH-000226	0.0469246	0.0887187	SUPM2	Non-Hodgkin Lymphoma	Lymphoid		Other
ACH-000227	-0.292375	-0.110376	KPNYN	Neuroblastoma	Peripheral Nervous System		Other
ACH-000228	-0.043128	0.0861159	BICR31	Head and Neck Squamous Cell Carcinoma	Head and Neck		Other
ACH-000231	-0.338177	-0.0197488	KALS1	Diffuse Glioma	CNS/Brain		Other
ACH-000232	-0.205126	-0.0650458	U251MG	Diffuse Glioma	CNS/Brain		Other
ACH-000233	0.057377	0.124364	DEL	Non-Hodgkin Lymphoma	Lymphoid		Other
ACH-000234	0.0440101	-0.00582559	CAKI2	Renal Cell Carcinoma	Kidney		Other
ACH-000235	-0.426091	-0.0224587	PANC0403	Pancreatic Adenocarcinoma	Pancreas		Other
ACH-000237	-0.172699	0.0977944	JHOM1	Ovarian Epithelial Tumor	Ovary/Fallopian Tube		Other
ACH-000238	-0.383239	0.00645205	SCC4	Head and Neck Squamous Cell Carcinoma	Head and Neck		Other
ACH-000243	-0.308499	0.0115877	DANG	Pancreatic Adenocarcinoma	Pancreas		Other
ACH-000244	-0.515994	-0.0998907	DKMG	Diffuse Glioma	CNS/Brain		Other
ACH-000246	-0.0121056	-0.0501509	SLR23	Renal Cell Carcinoma	Kidney		Other
ACH-000247	-0.0951468	-0.119653	OCUM1	Esophagogastric Adenocarcinoma	Esophagus/Stomach		Other
ACH-000248	0.0123955	0.0479072	AU565	Invasive Breast Carcinoma	Breast		Other
ACH-000249	-0.539625	-0.0751426	CL11	Colorectal Adenocarcinoma	Bowel		Other
ACH-000250	-0.240888	-0.0432238	KMRC20	Renal Cell Carcinoma	Kidney		Other
ACH-000251	-0.245048	-0.0465202	NCIH2887	Non-Small Cell Lung Cancer	Lung		Other
ACH-000252	-0.824352	-0.0908617	LS1034	Colorectal Adenocarcinoma	Bowel		Other
ACH-000253	-0.0228765	-0.0497485	COLO201	Colorectal Adenocarcinoma	Bowel		Other
ACH-000255	-0.0656466	0.0566677	LMSU	Esophagogastric Adenocarcinoma	Esophagus/Stomach		Other
ACH-000256	0.019819	-0.282772	COV318	Ovarian Epithelial Tumor	Ovary/Fallopian Tube		Other
ACH-000257	-0.221716	0.116776	CORL279	Lung Neuroendocrine Tumor	Lung		Other
ACH-000258	0.0490879	0.101765	DU4475	Invasive Breast Carcinoma	Breast		Other
ACH-000259	-0.116319	0.00238754	KELLY	Neuroblastoma	Peripheral Nervous System		Other
ACH-000260	-0.460528	-0.0126358	SKNAS	Neuroblastoma	Peripheral Nervous System		Other
ACH-000261	-0.111472	0.0166047	RERFLCAI	Non-Small Cell Lung Cancer	Lung		Other
ACH-000262	-0.074442	-0.000396322	UOK101	Renal Cell Carcinoma	Kidney		Other
ACH-000263	-0.111344	-0.121477	KASUMI1	Acute Myeloid Leukemia	Myeloid		Other
ACH-000264	-0.741055	-0.0598729	CALU6	Non-Small Cell Lung Cancer	Lung		Other
ACH-000265	-0.191206	0.0243012	KP4	Pancreatic Adenocarcinoma	Pancreas		Other
ACH-000266	-0.57248	-0.070176	SNU213	Pancreatic Adenocarcinoma	Pancreas		Other
ACH-000269	-0.0209562	-0.115099	AM38	Diffuse Glioma	CNS/Brain		Other
ACH-000271	-0.231465	0.0396038	SUDHL10	Non-Hodgkin Lymphoma	Lymphoid		Other
ACH-000272	0.100867	-0.00880574	SLR24	Renal Cell Carcinoma	Kidney		Other
ACH-000273	-0.171951	-0.101591	SF539	Diffuse Glioma	CNS/Brain		Other
ACH-000274	-0.324686	-0.11468	HS852T	Melanoma	Skin		Other
ACH-000276	-0.00994893	0.167219	HCC38	Invasive Breast Carcinoma	Breast		Other
ACH-000277	-0.0735798	-0.0170324	HCC1419	Invasive Breast Carcinoma	Breast		Other
ACH-000278	0.0373101	-0.0235053	COV362	Ovarian Epithelial Tumor	Ovary/Fallopian Tube		Other
ACH-000279	-0.0221952	-0.0463667	EWS502	Ewing Sarcoma	Bone		Other
ACH-000280	-0.126618	0.0452714	SNU840	Ovarian Epithelial Tumor	Ovary/Fallopian Tube		Other
ACH-000281	-0.707033	-0.0737472	KP2	Pancreatic Adenocarcinoma	Pancreas		Other
ACH-000282	0.00788113	-0.0199536	NCIH1755	Non-Small Cell Lung Cancer	Lung		Other
ACH-000286	0.173763	0.0748058	SNU1033	Colorectal Adenocarcinoma	Bowel		Other
ACH-000288	-0.112675	-0.0442318	BT549	Invasive Breast Carcinoma	Breast		Other
ACH-000290	-0.083145	-0.0182413	NCIH209	Lung Neuroendocrine Tumor	Lung		Other
ACH-000291	0.0366807	-0.0256752	OV90	Ovarian Epithelial Tumor	Ovary/Fallopian Tube		Other
ACH-000292	-0.00165614	0.01053	NCIH841	Lung Neuroendocrine Tumor	Lung		Other
ACH-000293	-0.0992497	-0.0640287	KLE	Endometrial Carcinoma	Uterus		Other
ACH-000294	-0.947278	0.233303	NB4	Acute Myeloid Leukemia	Myeloid		Other
ACH-000295	-0.1465	0.0537338	EM2	Myeloproliferative Neoplasms	Myeloid		Other
ACH-000296	0.194479	0.150709	OUMS23	Colorectal Adenocarcinoma	Bowel		Other
ACH-000302	-0.224982	0.0887752	SNU1077	Endometrial Carcinoma	Uterus		Other
ACH-000303	0.00999296	0.0873071	SNU5	Esophagogastric Adenocarcinoma	Esophagus/Stomach		Other
ACH-000304	-0.0580337	0.0954285	WM115	Melanoma	Skin		Other
ACH-000305	-0.0486852	0.0169752	ECGI10	Esophageal Squamous Cell Carcinoma	Esophagus/Stomach		Other
ACH-000307	-0.0233123	-0.0341681	PK1	Pancreatic Adenocarcinoma	Pancreas		Other
ACH-000308	0.0762345	-0.0314982	EFO21	Ovarian Epithelial Tumor	Ovary/Fallopian Tube		Other
ACH-000310	0.0101765	-0.124631	IMR32	Neuroblastoma	Peripheral Nervous System		Other
ACH-000311	0.0211789	0.0533933	NCIH2122	Non-Small Cell Lung Cancer	Lung		Other
ACH-000312	-0.436777	0.0848633	SKNBE2	Neuroblastoma	Peripheral Nervous System		Other
ACH-000313	0.0238182	-0.209863	KMRC3	Renal Cell Carcinoma	Kidney		Other
ACH-000315	-0.198819	0.187221	KARPAS422	Non-Hodgkin Lymphoma	Lymphoid		Other
ACH-000316	-0.307257	-0.00600103	SNU886	Hepatocellular Carcinoma	Liver		Other
ACH-000317	0.0839803	0.0692164	TUHR14TKB	Renal Cell Carcinoma	Kidney		Other
ACH-000318	-0.298541	-0.0791953	TE10	Esophageal Squamous Cell Carcinoma	Esophagus/Stomach		Other
ACH-000319	-0.0807328	-0.0508875	MPP89	Pleural Mesothelioma	Pleura		Other
ACH-000320	-0.439003	-0.0726311	PSN1	Pancreatic Adenocarcinoma	Pancreas		Other
ACH-000323	-0.703047	-0.0596987	42MGBA	Diffuse Glioma	CNS/Brain		Other
ACH-000324	-0.0486494	0.0179692	JHOC5	Ovarian Epithelial Tumor	Ovary/Fallopian Tube		Other
ACH-000325	-0.325948	-0.0402588	SNU620	Esophagogastric Adenocarcinoma	Esophagus/Stomach		Other
ACH-000326	-0.575321	0.0322502	JURLMK1	Myeloproliferative Neoplasms	Myeloid		Other
ACH-000329	-0.155441	-0.0901228	CCFSTTG1	Diffuse Glioma	CNS/Brain		Other
ACH-000330	0.0629203	-0.025326	EFM19	Invasive Breast Carcinoma	Breast		Other
ACH-000331	-0.120612	-0.0917076	ISTMES2	Pleural Mesothelioma	Pleura		Other
ACH-000332	-0.306735	0.00893923	YAPC	Pancreatic Adenocarcinoma	Pancreas		Other
ACH-000334	-0.165497	-0.036888	DB	Non-Hodgkin Lymphoma	Lymphoid		Other
ACH-000335	0.171283	0.0853449	MSTO211H	Pleural Mesothelioma	Pleura		Other
ACH-000336	-0.737198	-0.104	OCIAML3	Acute Myeloid Leukemia	Myeloid		Other
ACH-000337	-0.0683494	-0.0639145	NCIH3122	Non-Small Cell Lung Cancer	Lung		Other
ACH-000339	-0.347496	-0.0247932	HCC461	Non-Small Cell Lung Cancer	Lung		Other
ACH-000341	-0.288495	0.082502	SKNFI	Neuroblastoma	Peripheral Nervous System		Other
ACH-000343	0.0174878	0.052327	NCIH522	Non-Small Cell Lung Cancer	Lung		Other
ACH-000344	0.019245	-0.0498834	SNU668	Esophagogastric Adenocarcinoma	Esophagus/Stomach		Other
ACH-000346	-0.119192	-0.224659	JVM3	Non-Hodgkin Lymphoma	Lymphoid		Other
ACH-000348	-0.0469675	0.0947372	RPMI7951	Melanoma	Skin		Other
ACH-000350	-0.509701	-0.0992476	COLO678	Colorectal Adenocarcinoma	Bowel		Other
ACH-000352	-0.101658	-0.071739	HCC1428	Invasive Breast Carcinoma	Breast		Other
ACH-000354	-0.393932	-0.0264311	CAPAN1	Pancreatic Adenocarcinoma	Pancreas		Other
ACH-000355	-0.12776	-0.157651	NCIH82	Lung Neuroendocrine Tumor	Lung		Other
ACH-000356	-0.14041	-0.0503627	MKN45	Esophagogastric Adenocarcinoma	Esophagus/Stomach		Other
ACH-000359	-0.141901	-0.0408891	MG63	Osteosarcoma	Bone		Other
ACH-000361	0.0798642	-0.233255	SKHEP1	Hepatocellular Carcinoma	Liver		Other
ACH-000362	-0.0505361	0.0457759	MOLM13	Acute Myeloid Leukemia	Myeloid		Other
ACH-000363	-0.13377	0.0185011	SKMM2	Non-Hodgkin Lymphoma	Lymphoid		Other
ACH-000364	-0.246695	0.013126	U2OS	Osteosarcoma	Bone		Other
ACH-000365	-0.112443	0.0494495	SUDHL4	Non-Hodgkin Lymphoma	Lymphoid		Other
ACH-000366	-0.14806	-0.0455369	SKNDZ	Neuroblastoma	Peripheral Nervous System		Other
ACH-000367	-0.365687	-0.107492	NCIH226	Pleural Mesothelioma	Pleura		Other
ACH-000368	-0.340327	-0.000399145	SNU1105	Diffuse Glioma	CNS/Brain		Other
ACH-000370	-0.120001	-0.0949519	SNU626	Diffuse Glioma	CNS/Brain		Other
ACH-000371	-0.176781	0.0913465	RL	Non-Hodgkin Lymphoma	Lymphoid		Other
ACH-000374	0.0279312	0.0807852	HCC1143	Invasive Breast Carcinoma	Breast		Other
ACH-000375	-0.123694	-0.0390168	G402	Renal Cell Carcinoma	Kidney		Other
ACH-000376	-0.188498	-0.0377836	SF295	Diffuse Glioma	CNS/Brain		Other
ACH-000377	-0.35033	0.00505922	SNU478	Ampullary Carcinoma	Ampulla of Vater		Other
ACH-000378	0.170623	-0.0746037	NCIH647	Non-Small Cell Lung Cancer	Lung		Other
ACH-000381	-0.465777	0.068404	T84	Colorectal Adenocarcinoma	Bowel		Other
ACH-000383	-0.0364382	0.0424443	OE33	Esophagogastric Adenocarcinoma	Esophagus/Stomach		Other
ACH-000385	0.0790563	-0.0795491	SKRC20	Renal Cell Carcinoma	Kidney		Other
ACH-000387	-0.425576	0.0337513	TF1	Acute Myeloid Leukemia	Myeloid		Other
ACH-000389	-0.00461615	-0.0529908	H4	Diffuse Glioma	CNS/Brain		Other
ACH-000390	-0.0139768	0.0596187	LUDLU1	Non-Small Cell Lung Cancer	Lung		Other
ACH-000391	-0.0285677	-0.0700168	MHHES1	Ewing Sarcoma	Bone		Other
ACH-000393	0.13086	-0.0775756	HLF	Hepatocellular Carcinoma	Liver		Other
ACH-000395	-0.217438	-0.0602834	NCIH520	Non-Small Cell Lung Cancer	Lung		Other
ACH-000396	0.069686	0.229471	J82	Bladder Urothelial Carcinoma	Bladder/Urinary Tract		Other
ACH-000397	-0.0819682	-0.0426085	TEN	Endometrial Carcinoma	Uterus		Other
ACH-000398	-0.0980433	-0.085123	RI1	Non-Hodgkin Lymphoma	Lymphoid		Other
ACH-000401	-0.16707	0.0669744	COLO800	Melanoma	Skin		Other
ACH-000402	0.0142979	-0.0250482	BL70	Non-Hodgkin Lymphoma	Lymphoid		Other
ACH-000403	-0.475874	0.0914922	NCIH747	Colorectal Adenocarcinoma	Bowel		Other
ACH-000404	0.0467021	0.0137548	K029AX	Melanoma	Skin		Other
ACH-000405	0.0469794	0.0471685	MEC1	Non-Hodgkin Lymphoma	Lymphoid		Other
ACH-000406	-0.117372	0.0558534	U937	Acute Myeloid Leukemia	Myeloid		Other
ACH-000407	-0.0571115	-0.0398817	SNU685	Endometrial Carcinoma	Uterus		Other
ACH-000408	-0.100229	0.122545	TE5	Esophageal Squamous Cell Carcinoma	Esophagus/Stomach		Other
ACH-000410	-0.117755	0.0250785	SAOS2	Osteosarcoma	Bone		Other
ACH-000411	0.00729191	-0.0443022	769P	Renal Cell Carcinoma	Kidney		Other
ACH-000414	-0.0774232	0.00621237	NCIH1944	Non-Small Cell Lung Cancer	Lung		Other
ACH-000415	-0.157457	0.100797	BICR6	Head and Neck Squamous Cell Carcinoma	Head and Neck		Other
ACH-000416	-0.0823213	0.0181223	NCIH838	Non-Small Cell Lung Cancer	Lung		Other
ACH-000417	-0.907609	0.106668	PANC0813	Pancreatic Adenocarcinoma	Pancreas		Other
ACH-000420	0.15779	-0.0673538	SNU449	Hepatocellular Carcinoma	Liver		Other
ACH-000421	-0.501496	-0.0337384	SW837	Colorectal Adenocarcinoma	Bowel		Other
ACH-000422	-0.236394	-0.00857018	SNU475	Hepatocellular Carcinoma	Liver		Other
ACH-000424	-0.128605	0.0276952	TC71	Ewing Sarcoma	Bone		Other
ACH-000425	0.0488605	0.0438488	UACC62	Melanoma	Skin		Other
ACH-000426	-0.356438	-0.016648	KMS20	Non-Hodgkin Lymphoma	Lymphoid		Other
ACH-000427	-0.1857	0.101119	NCIN87	Esophagogastric Adenocarcinoma	Esophagus/Stomach		Other
ACH-000430	-0.406347	0.0547279	TYKNU	Ovarian Epithelial Tumor	Ovary/Fallopian Tube		Other
ACH-000431	0.0307823	-0.112747	NCIH1694	Lung Neuroendocrine Tumor	Lung		Other
ACH-000433	0.152863	0.112775	CAKI1	Renal Cell Carcinoma	Kidney		Other
ACH-000434	-0.978553	0.0347469	NCIH1915	Non-Small Cell Lung Cancer	Lung		Other
ACH-000435	0.0417402	-0.154339	EFE184	Endometrial Carcinoma	Uterus		Other
ACH-000436	-0.694388	0.0891906	OCIMY7	Non-Hodgkin Lymphoma	Lymphoid		Other
ACH-000437	0.0143307	-0.0227715	SW1088	Diffuse Glioma	CNS/Brain		Other
ACH-000438	-0.474398	0.0643754	LU65	Non-Small Cell Lung Cancer	Lung		Other
ACH-000441	0.0242896	0.0077171	SH4	Melanoma	Skin		Other
ACH-000442	-0.277924	0.123988	RERFLCSQ1	Non-Small Cell Lung Cancer	Lung		Other
ACH-000444	-0.0114252	-0.0392841	LU99	Non-Small Cell Lung Cancer	Lung		Other
ACH-000445	-0.302491	-0.0260868	KNS60	Diffuse Glioma	CNS/Brain		Other
ACH-000448	-0.0659366	0.0866264	NCIH1666	Non-Small Cell Lung Cancer	Lung		Other
ACH-000450	-0.0176229	0.0359443	MELHO	Melanoma	Skin		Other
ACH-000452	-0.303668	0.0512788	TE8	Esophageal Squamous Cell Carcinoma	Esophagus/Stomach		Other
ACH-000454	0.122255	0.20563	HCC95	Non-Small Cell Lung Cancer	Lung		Other
ACH-000455	-0.185298	0.00717897	LN428	Diffuse Glioma	CNS/Brain		Other
ACH-000456	0.0342101	0.0299561	BCPAP	Poorly Differentiated Thyroid Cancer	Thyroid		Other
ACH-000458	-0.0787246	-0.100432	CJM	Melanoma	Skin		Other
ACH-000459	0.0206799	-0.0666401	TUHR10TKB	Renal Cell Carcinoma	Kidney		Other
ACH-000460	-0.391638	-0.0668122	SNU8	Ovarian Epithelial Tumor	Ovary/Fallopian Tube		Other
ACH-000461	0.00441137	0.208705	SNU1196	Intraductal Papillary Neoplasm of the Bile Duct	Biliary Tract		Other
ACH-000463	-0.102747	0.0500235	NCIH460	Non-Small Cell Lung Cancer	Lung		Other
ACH-000464	-0.44744	-0.104071	CAS1	Diffuse Glioma	CNS/Brain		Other
ACH-000466	-0.382864	-0.120902	SNU216	Esophagogastric Adenocarcinoma	Esophagus/Stomach		Other
ACH-000467	-0.7888	-0.0955799	HCC56	Colorectal Adenocarcinoma	Bowel		Other
ACH-000468	-0.542324	-0.0544762	PK45H	Pancreatic Adenocarcinoma	Pancreas		Other
ACH-000469	-0.214241	-0.0063137	YH13	Diffuse Glioma	CNS/Brain		Other
ACH-000470	-0.0762404	-0.109843	SW1463	Colorectal Adenocarcinoma	Bowel		Other
ACH-000471	-0.198858	-0.0271233	LI7	Hepatocellular Carcinoma	Liver		Other
ACH-000472	-0.143561	0.0150535	HSC2	Head and Neck Squamous Cell Carcinoma	Head and Neck		Other
ACH-000473	-0.012949	0.0776338	RT112	Bladder Urothelial Carcinoma	Bladder/Urinary Tract		Other
ACH-000475	-0.20992	-0.0799605	HUH1	Hepatocellular Carcinoma	Liver		Other
ACH-000476	0.0816567	-0.106751	JHH4	Hepatocellular Carcinoma	Liver		Other
ACH-000477	-0.148336	0.118733	MALME3M	Melanoma	Skin		Other
ACH-000478	-0.361156	0.0464077	SNU387	Hepatocellular Carcinoma	Liver		Other
ACH-000479	-0.0847936	0.0307493	KNS81	Diffuse Glioma	CNS/Brain		Other
ACH-000480	-0.0525423	0.0773423	HUH7	Hepatocellular Carcinoma	Liver		Other
ACH-000481	0.132565	0.0356709	NCIH2170	Non-Small Cell Lung Cancer	Lung		Other
ACH-000483	0.00422941	0.187855	SNU182	Hepatocellular Carcinoma	Liver		Other
ACH-000484	-0.0430726	-0.0525167	VMRCRCW	Renal Cell Carcinoma	Kidney		Other
ACH-000485	-0.595539	-0.0283081	GSU	Esophagogastric Adenocarcinoma	Esophagus/Stomach		Other
ACH-000486	-0.403294	-0.0338496	KU1919	Bladder Urothelial Carcinoma	Bladder/Urinary Tract		Other
ACH-000487	-0.838145	0.0208801	F36P	Myelodysplastic Syndromes	Myeloid		Other
ACH-000488	-0.231972	-0.027987	TE11	Esophageal Squamous Cell Carcinoma	Esophagus/Stomach		Other
ACH-000489	-1.40156	0.0596138	SW1116	Colorectal Adenocarcinoma	Bowel		Other
ACH-000490	-0.15324	0.013769	SF767	Cervical Squamous Cell Carcinoma	Cervix		Other
ACH-000491	-0.138459	0.206011	NCIH716	Colorectal Adenocarcinoma	Bowel		Other
ACH-000493	0.0244599	0.0351495	SNU423	Hepatocellular Carcinoma	Liver		Other
ACH-000495	0.091447	-0.121196	TUHR4TKB	Renal Cell Carcinoma	Kidney		Other
ACH-000496	-0.697831	0.0387188	NCIH1792	Non-Small Cell Lung Cancer	Lung		Other
ACH-000499	-0.183495	0.023003	EW8	Ewing Sarcoma	Bone		Other
ACH-000500	-0.0147962	0.258228	SNU46	Head and Neck Squamous Cell Carcinoma	Head and Neck		Other
ACH-000501	-0.325213	-0.0761767	LS123	Colorectal Adenocarcinoma	Bowel		Other
ACH-000502	-1.22858	-0.0195036	TCCPAN2	Pancreatic Adenocarcinoma	Pancreas		Other
ACH-000503	-0.270115	0.168652	BICR16	Head and Neck Squamous Cell Carcinoma	Head and Neck		Other
ACH-000504	0.0234489	-0.109178	SNB75	Diffuse Glioma	CNS/Brain		Other
ACH-000505	-0.567598	-0.0241213	RKN	Leiomyosarcoma	Soft Tissue		Other
ACH-000507	0.079903	0.0908741	KE39	Esophagogastric Adenocarcinoma	Esophagus/Stomach		Other
ACH-000510	-0.184578	0.0214877	NCIH1299	Non-Small Cell Lung Cancer	Lung		Other
ACH-000511	-1.00487	0.0487459	CALU1	Non-Small Cell Lung Cancer	Lung		Other
ACH-000512	-0.20539	-0.0999873	INA6	Non-Hodgkin Lymphoma	Lymphoid		Other
ACH-000514	-0.106345	0.0212577	NCIH1092	Lung Neuroendocrine Tumor	Lung		Other
ACH-000516	-0.0334987	-0.0498025	CAL78	Chondrosarcoma	Bone		Other
ACH-000517	-0.41254	-0.0159005	SNU410	Pancreatic Adenocarcinoma	Pancreas		Other
ACH-000518	-0.273889	0.0484732	CAL33	Head and Neck Squamous Cell Carcinoma	Head and Neck		Other
ACH-000520	-0.0415043	0.0558708	59M	Ovarian Epithelial Tumor	Ovary/Fallopian Tube		Other
ACH-000521	0.276446	-0.120054	NCIH2030	Non-Small Cell Lung Cancer	Lung		Other
ACH-000522	-0.134081	-0.0771882	UMUC3	Bladder Urothelial Carcinoma	Bladder/Urinary Tract		Other
ACH-000524	-0.253783	-0.145758	KURAMOCHI	Ovarian Epithelial Tumor	Ovary/Fallopian Tube		Other
ACH-000525	-0.0601311	0.0305442	NCIH2171	Lung Neuroendocrine Tumor	Lung		Other
ACH-000527	-0.0499972	0.0322684	OVISE	Ovarian Epithelial Tumor	Ovary/Fallopian Tube		Other
ACH-000528	0.00610997	-0.0436663	ABC1	Non-Small Cell Lung Cancer	Lung		Other
ACH-000532	-0.481061	-0.0227672	SNU61	Colorectal Adenocarcinoma	Bowel		Other
ACH-000533	-0.446728	0.0907256	NCIH2004RT	Rhabdoid Cancer	Kidney		Other
ACH-000535	-0.0253349	-0.0766083	BXPC3	Pancreatic Adenocarcinoma	Pancreas		Other
ACH-000537	-0.119662	-0.0170546	SNU761	Hepatocellular Carcinoma	Liver		Other
ACH-000541	-0.0302488	-0.15564	KMS34	Non-Hodgkin Lymphoma	Lymphoid		Other
ACH-000542	-0.674076	-0.0496184	HEYA8	Ovarian Epithelial Tumor	Ovary/Fallopian Tube		Other
ACH-000544	-0.144605	-0.0170306	OE21	Esophageal Squamous Cell Carcinoma	Esophagus/Stomach		Other
ACH-000545	-0.149478	-0.107492	VMCUB1	Bladder Urothelial Carcinoma	Bladder/Urinary Tract		Other
ACH-000546	0.0869692	0.0559522	HSC4	Head and Neck Squamous Cell Carcinoma	Head and Neck		Other
ACH-000547	-0.104499	0.0456189	HT1197	Bladder Urothelial Carcinoma	Bladder/Urinary Tract		Other
ACH-000548	-0.0477761	0.00940298	BHY	Head and Neck Squamous Cell Carcinoma	Head and Neck		Other
ACH-000549	-0.129603	-0.141159	SNU1076	Head and Neck Squamous Cell Carcinoma	Head and Neck		Other
ACH-000550	-7.29361e-05	-0.159522	IGR39	Melanoma	Skin		Other
ACH-000551	-0.443792	0.0657402	K562	Myeloproliferative Neoplasms	Myeloid		Other
ACH-000552	-0.105854	-0.0212156	HT29	Colorectal Adenocarcinoma	Bowel		Other
ACH-000554	-0.354527	-0.12541	UACC893	Invasive Breast Carcinoma	Breast		Other
ACH-000556	-0.0747876	-0.0589454	SIHA	Cervical Squamous Cell Carcinoma	Cervix		Other
ACH-000557	-1.82534	-0.073429	AML193	Acute Myeloid Leukemia	Myeloid		Other
ACH-000558	-0.0678665	-0.0805221	A172	Diffuse Glioma	CNS/Brain		Other
ACH-000559	0.0919629	0.0606144	NCIH1836	Lung Neuroendocrine Tumor	Lung		Other
ACH-000561	-0.361991	0.0449314	TDOTT	Esophageal Squamous Cell Carcinoma	Esophagus/Stomach		Other
ACH-000562	-0.0247489	0.177166	HCC78	Non-Small Cell Lung Cancer	Lung		Other
ACH-000563	-0.370812	0.130552	EBC1	Non-Small Cell Lung Cancer	Lung		Other
ACH-000565	-1.32585	0.0824624	RCM1	Colorectal Adenocarcinoma	Bowel		Other
ACH-000567	-0.0116143	0.0979075	ST486	Non-Hodgkin Lymphoma	Lymphoid		Other
ACH-000570	-0.300609	-0.0294344	YKG1	Diffuse Glioma	CNS/Brain		Other
ACH-000571	-0.0549099	-0.0880385	T98G	Diffuse Glioma	CNS/Brain		Other
ACH-000573	-0.109231	0.240001	MDAMB436	Invasive Breast Carcinoma	Breast		Other
ACH-000576	-0.669888	-0.148316	KMS27	Non-Hodgkin Lymphoma	Lymphoid		Other
ACH-000577	-0.198606	-0.121476	JHH2	Hepatocellular Carcinoma	Liver		Other
ACH-000579	0.0715037	-0.0898371	UACC257	Melanoma	Skin		Other
ACH-000580	0.0449216	0.0275244	C32	Melanoma	Skin		Other
ACH-000581	-0.126975	0.050531	SNU16	Esophagogastric Adenocarcinoma	Esophagus/Stomach		Other
ACH-000584	-0.207446	0.0575534	JHOS4	Ovarian Epithelial Tumor	Ovary/Fallopian Tube		Other
ACH-000585	-0.429984	0.0892843	EPLC272H	Non-Small Cell Lung Cancer	Lung		Other
ACH-000587	-0.0259194	-0.0265378	NCIH1975	Non-Small Cell Lung Cancer	Lung		Other
ACH-000588	-0.362015	0.0974337	KMS26	Non-Hodgkin Lymphoma	Lymphoid		Other
ACH-000589	0.118265	-0.132797	NCIH1437	Non-Small Cell Lung Cancer	Lung		Other
ACH-000591	-0.242729	-0.132404	LN235	Diffuse Glioma	CNS/Brain		Other
ACH-000592	0.0236391	-0.0985562	TM31	Diffuse Glioma	CNS/Brain		Other
ACH-000593	-0.0990597	0.0102499	BC3C	Bladder Urothelial Carcinoma	Bladder/Urinary Tract		Other
ACH-000595	-0.701202	-0.00215184	LN229	Diffuse Glioma	CNS/Brain		Other
ACH-000596	-0.0817235	0.00320733	LCLC97TM1	Non-Small Cell Lung Cancer	Lung		Other
ACH-000597	-0.147414	-0.0148432	TTC709	Embryonal Tumor	CNS/Brain		Other
ACH-000599	-0.581778	0.163343	PATU8902	Pancreatic Adenocarcinoma	Pancreas		Other
ACH-000600	0.040087	-0.0464726	SLR26	Renal Cell Carcinoma	Kidney		Other
ACH-000601	-0.277745	0.0558236	MIAPACA2	Pancreatic Adenocarcinoma	Pancreas		Other
ACH-000602	0.208435	0.0807902	M07E	Acute Myeloid Leukemia	Myeloid		Other
ACH-000604	-0.208378	-0.0662849	KYO1	Myeloproliferative Neoplasms	Myeloid		Other
ACH-000605	-0.193898	-0.0535103	TE6	Esophageal Squamous Cell Carcinoma	Esophagus/Stomach		Other
ACH-000606	-0.0316266	0.16791	PECAPJ34CLONEC12	Head and Neck Squamous Cell Carcinoma	Head and Neck		Other
ACH-000607	-0.145594	-0.201535	KYM1	Rhabdomyosarcoma	Soft Tissue		Other
ACH-000608	-0.000973699	0.0463198	COV644	Ovarian Epithelial Tumor	Ovary/Fallopian Tube		Other
ACH-000609	-0.044926	-0.0769686	SF126	Diffuse Glioma	CNS/Brain		Other
ACH-000614	0.0784673	-0.0245492	RVH421	Melanoma	Skin		Other
ACH-000616	-0.0369604	0.108701	HS746T	Esophagogastric Adenocarcinoma	Esophagus/Stomach		Other
ACH-000618	-0.0561365	0.09956	SNU1041	Head and Neck Squamous Cell Carcinoma	Head and Neck		Other
ACH-000619	-0.0248852	-0.0235833	PECAPJ15	Head and Neck Squamous Cell Carcinoma	Head and Neck		Other
ACH-000620	-0.0208131	-0.0130006	JHH1	Hepatocellular Carcinoma	Liver		Other
ACH-000621	-0.0362941	-0.087907	MDAMB157	Invasive Breast Carcinoma	Breast		Other
ACH-000622	-0.0900881	0.0214623	KNS42	Diffuse Glioma	CNS/Brain		Other
ACH-000623	-0.235807	0.0488186	SNU201	Diffuse Glioma	CNS/Brain		Other
ACH-000624	-0.0118567	-0.00798623	HCC1806	Breast Ductal Carcinoma In Situ	Breast		Other
ACH-000627	-0.0984258	0.0873363	LCLC103H	Non-Small Cell Lung Cancer	Lung		Other
ACH-000630	-0.0853756	-0.0276887	YD8	Head and Neck Squamous Cell Carcinoma	Head and Neck		Other
ACH-000632	-0.725258	0.102599	HS944T	Melanoma	Skin		Other
ACH-000633	-0.0333761	-0.0798858	FU97	Esophagogastric Adenocarcinoma	Esophagus/Stomach		Other
ACH-000634	-0.298564	-0.28424	LN340	Diffuse Glioma	CNS/Brain		Other
ACH-000637	0.0244616	-0.0250102	KYSE520	Esophageal Squamous Cell Carcinoma	Esophagus/Stomach		Other
ACH-000638	-0.254281	0.0325976	NCIH441	Non-Small Cell Lung Cancer	Lung		Other
ACH-000645	-0.159091	-0.0167602	JL1	Pleural Mesothelioma	Pleura		Other
ACH-000646	0.0214967	0.115109	OVMANA	Ovarian Epithelial Tumor	Ovary/Fallopian Tube		Other
ACH-000647	-0.0373274	-0.0364431	TE1	Esophageal Squamous Cell Carcinoma	Esophagus/Stomach		Other
ACH-000648	0.229242	-0.0664873	NCIH28	Pleural Mesothelioma	Pleura		Other
ACH-000649	-0.119237	0.0145916	786O	Renal Cell Carcinoma	Kidney		Other
ACH-000651	-0.659226	0.0865789	SW620	Colorectal Adenocarcinoma	Bowel		Other
ACH-000652	-0.254022	0.141028	SUIT2	Pancreatic Adenocarcinoma	Pancreas		Other
ACH-000653	-0.163053	0.0795021	JJN3	Non-Hodgkin Lymphoma	Lymphoid		Other
ACH-000654	-0.0265689	0.00435646	RAJI	Non-Hodgkin Lymphoma	Lymphoid		Other
ACH-000655	-0.202077	0.0222011	SF268	Diffuse Glioma	CNS/Brain		Other
ACH-000656	0.0320329	0.115568	SUDHL8	Non-Hodgkin Lymphoma	Lymphoid		Other
ACH-000657	-0.381551	-0.047598	A2780	Ovarian Epithelial Tumor	Ovary/Fallopian Tube		Other
ACH-000658	-0.0399275	-0.172151	KMS18	Non-Hodgkin Lymphoma	Lymphoid		Other
ACH-000660	-0.309074	0.125117	SUDHL5	Non-Hodgkin Lymphoma	Lymphoid		Other
ACH-000661	-0.00322743	-0.0604028	WM1799	Melanoma	Skin		Other
ACH-000662	0.0697876	-0.106452	CORL23	Non-Small Cell Lung Cancer	Lung		Other
ACH-000663	0.12338	0.0245383	OVTOKO	Ovarian Epithelial Tumor	Ovary/Fallopian Tube		Other
ACH-000664	-0.111649	-0.0125768	SUDHL1	Non-Hodgkin Lymphoma	Lymphoid		Other
ACH-000665	-0.0752604	0.0447077	SKMES1	Non-Small Cell Lung Cancer	Lung		Other
ACH-000667	-0.0300967	-0.0534643	HCC44	Non-Small Cell Lung Cancer	Lung		Other
ACH-000668	0.199587	0.0526131	HCC70	Invasive Breast Carcinoma	Breast		Other
ACH-000671	-0.313139	-0.0218219	HUH6	Hepatoblastoma	Liver		Other
ACH-000673	-0.396073	-0.0383674	LN443	Diffuse Glioma	CNS/Brain		Other
ACH-000676	-0.0074623	0.0354176	LN464	Diffuse Glioma	CNS/Brain		Other
ACH-000677	-0.082029	-0.0548793	SW1573	Non-Small Cell Lung Cancer	Lung		Other
ACH-000680	-0.504425	0.0406704	SW948	Colorectal Adenocarcinoma	Bowel		Other
ACH-000681	0.0337576	-0.0455298	A549	Non-Small Cell Lung Cancer	Lung		Other
ACH-000682	0.0149395	-0.01719	SNU1066	Head and Neck Squamous Cell Carcinoma	Head and Neck		Other
ACH-000683	0.0769851	-0.012319	SNU503	Colorectal Adenocarcinoma	Bowel		Other
ACH-000684	-0.0204918	0.0294189	KMRC1	Renal Cell Carcinoma	Kidney		Other
ACH-000685	0.0757322	-0.144364	L33	Adenosquamous Carcinoma of the Pancreas	Pancreas		Other
ACH-000688	-0.0189948	0.168115	OV7	Ovarian Epithelial Tumor	Ovary/Fallopian Tube		Other
ACH-000693	-0.0870588	0.0120591	KYSE180	Esophageal Squamous Cell Carcinoma	Esophagus/Stomach		Other
ACH-000694	-0.100818	-0.05315	TE9	Esophageal Squamous Cell Carcinoma	Esophagus/Stomach		Other
ACH-000695	-0.0440229	-0.0492758	CORL47	Lung Neuroendocrine Tumor	Lung		Other
ACH-000696	-0.103674	-0.0282045	OVCAR8	Ovarian Epithelial Tumor	Ovary/Fallopian Tube		Other
[truncated: 605 more rows]

## Sheet: B-RAF MT Effect
DepMap ID	c-RAF/RAF1 Gene Effect (Chronos) CRISPR (DepMap Public 23Q2+Score, Chronos)	PDE8A Gene Effect (Chronos) CRISPR (DepMap Public 23Q2+Score, Chronos)	Cell Line Name	Primary Disease	Lineage	BRAF mutation details	BRAF Mutations
[truncated: 1,077 more rows]

[truncated: 2 more sheets: c-RAF MT Effect, PDE8A MT Effect]
