# Supplementary material for: Disruption of the pro-oncogenic c-RAF–PDE8A complex represents a differentiated approach to treating KRAS–c-RAF dependent PDAC
Source: Sci Rep. 2024 Apr 18;14:8998. doi: 10.1038/s41598-024-59451-3 (PMC11026450; doi:10.1038/s41598-024-59451-3)
Supplement: Supplementary file 5 — Supplementary Information 4. [file 41598_2024_59451_MOESM5_ESM.xlsx]

## Sheet: All Lineages
Depmap ID	KRAS Gene Effect (DEMETER2) RNAi (Achilles+DRIVE+Marcotte, DEMETER2)	c-RAF Gene Effect (DEMETER2) RNAi (Achilles+DRIVE+Marcotte, DEMETER2)	Primary Disease	Cell Line Name	Lineage	KRAS Mutant Status
ACH-000502	-2.27093	-0.784528	Pancreatic Adenocarcinoma	TCCPAN2	Pancreas	KRAS hotspot
ACH-000739	-0.185506	-0.747632	Hepatoblastoma	HEPG2	Liver	Other
ACH-000673	-0.0678539	-0.693378	Diffuse Glioma	LN443	CNS/Brain	Other
ACH-000915	-0.0957421	-0.648942	Melanoma	IPC298	Skin	Other
ACH-000146	0.0496457	-0.617444	Acute Myeloid Leukemia	THP1	Myeloid	Other
ACH-000178	-0.718116	-0.607203	Pancreatic Adenocarcinoma	HS766T	Pancreas	KRAS hotspot
ACH-000148	-0.128341	-0.596901	Invasive Breast Carcinoma	HS578T	Breast	Other
ACH-000591	-0.187151	-0.588021	Diffuse Glioma	LN235	CNS/Brain	Other
ACH-000511	-1.06271	-0.578084	Non-Small Cell Lung Cancer	CALU1	Lung	KRAS hotspot
ACH-000262	0.0939552	-0.564002	Renal Cell Carcinoma	UOK101	Kidney	Other
ACH-000534	-0.237645	-0.518746	Mature B-Cell Neoplasms	WSUDLCL2	Lymphoid	Other
ACH-000576	-0.120378	-0.517042	Mature B-Cell Neoplasms	KMS27	Lymphoid	Other
ACH-000464	0.0188382	-0.508462	Diffuse Glioma	CAS1	CNS/Brain	Other
ACH-000350	-2.29743	-0.504424	Colorectal Adenocarcinoma	COLO678	Bowel	KRAS hotspot
ACH-000417	-0.913767	-0.502792	Pancreatic Adenocarcinoma	PANC0813	Pancreas	KRAS hotspot
ACH-000002	-0.139641	-0.489546	Acute Myeloid Leukemia	HL60	Myeloid	Other
ACH-001272	-1.98905	-0.48898	Synovial Sarcoma	FUJI	Soft Tissue	Other
ACH-000403	-2.25208	-0.466518	Colorectal Adenocarcinoma	NCIH747	Bowel	KRAS hotspot
ACH-000430	0.0396625	-0.452766	Ovarian Epithelial Tumor	TYKNU	Ovary/Fallopian Tube	Other
ACH-000034	-0.221013	-0.439061	Acute Myeloid Leukemia	PLB985	Myeloid	Other
ACH-000111	-0.388314	-0.432672	Invasive Breast Carcinoma	HCC1187	Breast	Other
ACH-000419	-1.39455	-0.432432	Mature B-Cell Neoplasms	KMS28BM	Lymphoid	KRAS hotspot
ACH-000341	-0.152072	-0.428636	Neuroblastoma	SKNFI	Peripheral Nervous System	Other
ACH-000572	-0.134943	-0.421797	Melanoma	G361	Skin	Other
ACH-000611	-0.174099	-0.41606	Mature B-Cell Neoplasms	SUDHL6	Lymphoid	Other
ACH-000633	0.094246	-0.410641	Esophagogastric Adenocarcinoma	FU97	Esophagus/Stomach	Other
ACH-000763	-0.526878	-0.404846	Mature B-Cell Neoplasms	MM1S	Lymphoid	KRAS hotspot
ACH-000436	-0.0595066	-0.398626	Mature B-Cell Neoplasms	OCIMY7	Lymphoid	Other
ACH-000231	-0.544359	-0.392777	Diffuse Glioma	KALS1	CNS/Brain	Other
ACH-000861	-0.958006	-0.387113	Non-Small Cell Lung Cancer	HOP62	Lung	KRAS hotspot
ACH-000281	-1.01387	-0.381641	Pancreatic Adenocarcinoma	KP2	Pancreas	KRAS hotspot
ACH-000054	0.0963308	-0.380371	Fibrosarcoma	HT1080	Soft Tissue	Other
ACH-000700	-0.237245	-0.372245	Non-Small Cell Lung Cancer	NCIH2882	Lung	Other
ACH-000163	-0.191711	-0.362137	Head and Neck Squamous Cell Carcinoma	SW579	Head and Neck	Other
ACH-000485	-0.827426	-0.361025	Esophagogastric Adenocarcinoma	GSU	Esophagus/Stomach	KRAS hotspot
ACH-002085	-0.160979	-0.350731	Synovial Sarcoma	HSSYII	Soft Tissue	Other
ACH-000421	-1.13382	-0.348931	Colorectal Adenocarcinoma	SW837	Bowel	KRAS hotspot
ACH-000945	-1.19482	-0.348833	Non-Small Cell Lung Cancer	NCIH650	Lung	KRAS hotspot
ACH-000533	0.0759875	-0.34456	Rhabdoid Cancer	NCIH2004RT	Kidney	Other
ACH-000371	0.512719	-0.342628	Mature B-Cell Neoplasms	RL	Lymphoid	Other
ACH-000169	-0.00404043	-0.337529	Rhabdomyosarcoma	RD	Soft Tissue	Other
ACH-000641	-0.555203	-0.3371	Acute Myeloid Leukemia	CMK	Myeloid	Other
ACH-000807	0.647964	-0.335858	Diffuse Glioma	SNU738	CNS/Brain	Other
ACH-000671	-0.262649	-0.332769	Hepatoblastoma	HUH6	Liver	Other
ACH-000206	-0.234974	-0.331527	T-Lymphoblastic Leukemia/Lymphoma	C8166	Lymphoid	Other
ACH-000532	-1.75675	-0.330443	Colorectal Adenocarcinoma	SNU61	Bowel	KRAS hotspot
ACH-000718	-2.19507	-0.329069	Non-Small Cell Lung Cancer	NCIH2291	Lung	Other
ACH-000487	-0.344631	-0.327858	Myelodysplastic Syndromes	F36P	Myeloid	Other
ACH-002334	0.14807	-0.324226	Synovial Sarcoma	SS1A	Soft Tissue	Other
ACH-000651	-1.53582	-0.324182	Colorectal Adenocarcinoma	SW620	Bowel	KRAS hotspot
ACH-000712	-0.114981	-0.318735	Non-Small Cell Lung Cancer	HCC1833	Lung	Other
ACH-000339	-0.713354	-0.316723	Non-Small Cell Lung Cancer	HCC461	Lung	KRAS hotspot
ACH-000007	-1.99143	-0.315228	Colorectal Adenocarcinoma	LS513	Bowel	KRAS hotspot
ACH-000638	-1.80958	-0.31496	Non-Small Cell Lung Cancer	NCIH441	Lung	KRAS hotspot
ACH-000881	-0.245429	-0.314583	Melanoma	MELJUSO	Skin	Other
ACH-000164	-1.07844	-0.314582	Pancreatic Adenocarcinoma	PANC1	Pancreas	KRAS hotspot
ACH-001036	-0.116352	-0.311233	Acute Myeloid Leukemia	CMK115	Myeloid	Other
ACH-000820	-1.64033	-0.307009	Colorectal Adenocarcinoma	SW403	Bowel	KRAS hotspot
ACH-000713	-0.0642031	-0.30619	Ovarian Epithelial Tumor	CAOV3	Ovary/Fallopian Tube	Other
ACH-000369	-0.349884	-0.299388	Acute Myeloid Leukemia	MOLM16	Myeloid	Other
ACH-000728	-1.87784	-0.296941	B-Lymphoblastic Leukemia/Lymphoma	KASUMI2	Lymphoid	Other
ACH-000132	-0.0908968	-0.296271	Ovarian Epithelial Tumor	JHOS2	Ovary/Fallopian Tube	Other
ACH-001441	-0.196593	-0.293147	Ocular Melanoma	921	Eye	Other
ACH-000045	0.017151	-0.292458	Acute Myeloid Leukemia	MV411	Myeloid	Other
ACH-000551	-0.0013957	-0.291901	Myeloproliferative Neoplasms	K562	Myeloid	Other
ACH-000809	-0.777432	-0.291375	Esophageal Squamous Cell Carcinoma	KYSE410	Esophagus/Stomach	KRAS hotspot
ACH-000653	-0.196314	-0.287558	Mature B-Cell Neoplasms	JJN3	Lymphoid	Other
ACH-000753	-0.302117	-0.283358	Bladder Urothelial Carcinoma	JMSU1	Bladder/Urinary Tract	Other
ACH-000294	-0.863009	-0.282671	Acute Myeloid Leukemia	NB4	Myeloid	Other
ACH-000391	0.0157641	-0.282259	Ewing Sarcoma	MHHES1	Bone	Other
ACH-001048	-0.121778	-0.281674	Ovarian Epithelial Tumor	COV504	Ovary/Fallopian Tube	Other
ACH-001196	-0.0969294	-0.272261	Rhabdomyosarcoma	SMSCTR	Soft Tissue	Other
ACH-001275	-0.054677	-0.268213	Synovial Sarcoma	SYO1	Soft Tissue	Other
ACH-000998	0.0258135	-0.26675	Colorectal Adenocarcinoma	CW2	Bowel	Other
ACH-000775	-0.807277	-0.266061	Lung Neuroendocrine Tumor	NCIH727	Lung	KRAS hotspot
ACH-000237	-0.0893343	-0.262109	Ovarian Epithelial Tumor	JHOM1	Ovary/Fallopian Tube	Other
ACH-000445	-0.413282	-0.26131	Diffuse Glioma	KNS60	CNS/Brain	Other
ACH-001000	0.0401944	-0.259553	Diffuse Glioma	1321N1	CNS/Brain	Other
ACH-000092	-0.171432	-0.258912	Pleural Mesothelioma	NCIH2452	Pleura	Other
ACH-000878	-0.0470917	-0.258587	Non-Small Cell Lung Cancer	HCC15	Lung	Other
ACH-000406	-0.0791572	-0.25838	Acute Myeloid Leukemia	U937	Myeloid	Other
ACH-000593	-0.286556	-0.258094	Bladder Urothelial Carcinoma	BC3C	Bladder/Urinary Tract	Other
ACH-000909	0.0501787	-0.255387	Endometrial Carcinoma	JHUEM2	Uterus	Other
ACH-000599	-1.33633	-0.246089	Pancreatic Adenocarcinoma	PATU8902	Pancreas	KRAS hotspot
ACH-001020	-0.0542885	-0.245786	Embryonal Tumor	BT16	CNS/Brain	Other
ACH-000486	-0.063556	-0.244551	Bladder Urothelial Carcinoma	KU1919	Bladder/Urinary Tract	Other
ACH-000601	-1.25287	-0.243895	Pancreatic Adenocarcinoma	MIAPACA2	Pancreas	KRAS hotspot
ACH-000018	0.0652132	-0.242993	Bladder Urothelial Carcinoma	T24	Bladder/Urinary Tract	Other
ACH-000222	-0.718698	-0.241372	Pancreatic Adenocarcinoma	ASPC1	Pancreas	KRAS hotspot
ACH-000024	-0.202968	-0.238353	Mature B-Cell Neoplasms	OPM2	Lymphoid	Other
ACH-000409	-0.466837	-0.236557	Ovarian Epithelial Tumor	OVSAHO	Ovary/Fallopian Tube	Other
ACH-000279	-0.053163	-0.234265	Ewing Sarcoma	EWS502	Bone	Other
ACH-000143	-0.338074	-0.233975	Non-Small Cell Lung Cancer	HCC2429	Lung	Other
ACH-000365	-0.080271	-0.233709	Mature B-Cell Neoplasms	SUDHL4	Lymphoid	Other
ACH-000065	-0.146181	-0.233441	Acute Myeloid Leukemia	OCIAML5	Myeloid	Other
ACH-000608	-0.315262	-0.231645	Ovarian Epithelial Tumor	COV644	Ovary/Fallopian Tube	Other
ACH-000100	-0.045036	-0.230678	Rhabdomyosarcoma	RH41	Soft Tissue	Other
ACH-000663	-0.0779333	-0.229201	Ovarian Epithelial Tumor	OVTOKO	Ovary/Fallopian Tube	Other
ACH-000697	-0.25911	-0.226208	Mature B-Cell Neoplasms	A3KAW	Lymphoid	Other
ACH-000889	-0.00167467	-0.22575	Mature B-Cell Neoplasms	KMM1	Lymphoid	Other
ACH-000087	-0.111449	-0.22363	Ewing Sarcoma	SKES1	Bone	Other
ACH-000879	0.135159	-0.218958	Endometrial Carcinoma	MFE296	Uterus	Other
ACH-000766	0.0317395	-0.218269	Non-Small Cell Lung Cancer	NCIH1648	Lung	Other
ACH-000015	-0.0418978	-0.215088	Non-Small Cell Lung Cancer	NCIH1581	Lung	Other
ACH-000343	0.144452	-0.214937	Non-Small Cell Lung Cancer	NCIH522	Lung	Other
ACH-001190	0.0856041	-0.214402	Melanoma	SKMEL2	Skin	Other
ACH-000213	-0.559934	-0.213854	Pancreatic Adenocarcinoma	HUPT4	Pancreas	KRAS hotspot
ACH-000251	-0.491174	-0.213676	Non-Small Cell Lung Cancer	NCIH2887	Lung	KRAS hotspot
ACH-000657	-0.0494122	-0.213128	Ovarian Epithelial Tumor	A2780	Ovary/Fallopian Tube	Other
ACH-001129	-0.201271	-0.212958	Acute Myeloid Leukemia	MONOMAC1	Myeloid	Other
ACH-000362	-0.138002	-0.208326	Acute Myeloid Leukemia	MOLM13	Myeloid	Other
ACH-000235	-1.73514	-0.206273	Pancreatic Adenocarcinoma	PANC0403	Pancreas	KRAS hotspot
ACH-000978	-0.139944	-0.205662	Endometrial Carcinoma	EN	Uterus	Other
ACH-000505	-0.954441	-0.205376	Leiomyosarcoma	RKN	Soft Tissue	KRAS hotspot
ACH-000280	-0.268866	-0.204129	Ovarian Epithelial Tumor	SNU840	Ovary/Fallopian Tube	Other
ACH-000023	-0.666963	-0.201548	Pancreatic Adenocarcinoma	PATU8988T	Pancreas	KRAS hotspot
ACH-000060	-1.55507	-0.200471	Pancreatic Adenocarcinoma	PANC1005	Pancreas	KRAS hotspot
ACH-000418	-0.072986	-0.200351	Chondrosarcoma	SW1353	Bone	Other
ACH-000036	-0.60135	-0.200151	Diffuse Glioma	U343	CNS/Brain	Other
ACH-000336	-0.0921842	-0.195129	Acute Myeloid Leukemia	OCIAML3	Myeloid	Other
ACH-000838	-0.600952	-0.194975	Mature B-Cell Neoplasms	AMO1	Lymphoid	KRAS hotspot
ACH-000176	-0.219252	-0.191632	Non-Small Cell Lung Cancer	LOUNH91	Lung	Other
ACH-000416	-0.287559	-0.19095	Non-Small Cell Lung Cancer	NCIH838	Lung	Other
ACH-000510	-0.0512325	-0.189069	Non-Small Cell Lung Cancer	NCIH1299	Lung	Other
ACH-001001	-0.241486	-0.188847	Osteosarcoma	143B	Bone	KRAS hotspot
ACH-000301	-0.327037	-0.188698	Myeloproliferative Neoplasms	LAMA84	Myeloid	Other
ACH-001041	-0.111119	-0.186409	Melanoma	CHL1DM	Skin	Other
ACH-000698	-0.421014	-0.186345	Lung Neuroendocrine Tumor	DMS53	Lung	Other
ACH-000965	-0.0346095	-0.186168	Endometrial Carcinoma	RL952	Uterus	Other
ACH-001656	-0.179091	-0.185886	Acute Myeloid Leukemia	SKNO1	Myeloid	Other
ACH-000866	-0.210833	-0.18569	Lung Neuroendocrine Tumor	NCIH1048	Lung	Other
ACH-000756	-0.160107	-0.184594	Diffuse Glioma	GI1	CNS/Brain	Other
ACH-000048	-0.348994	-0.183808	Ovarian Epithelial Tumor	TOV112D	Ovary/Fallopian Tube	Other
ACH-000963	-0.973677	-0.183306	Colorectal Adenocarcinoma	CCK81	Bowel	Other
ACH-000585	-0.237577	-0.18234	Non-Small Cell Lung Cancer	EPLC272H	Lung	Other
ACH-000746	-0.00253125	-0.181745	Esophagogastric Adenocarcinoma	GSS	Esophagus/Stomach	Other
ACH-000360	-0.392977	-0.181741	Colorectal Adenocarcinoma	NCIH508	Bowel	Other
ACH-000177	0.028403	-0.181245	Prostate Small Cell Carcinoma	NCIH660	Prostate	Other
ACH-000971	-1.00095	-0.180381	Colorectal Adenocarcinoma	HCT116	Bowel	KRAS hotspot
ACH-000721	-1.61866	-0.17785	Invasive Breast Carcinoma	HMC18	Breast	KRAS hotspot
ACH-000858	-0.332124	-0.173563	Non-Small Cell Lung Cancer	KNS62	Lung	Other
ACH-000249	-1.40411	-0.173321	Colorectal Adenocarcinoma	CL11	Bowel	KRAS hotspot
ACH-001050	-0.166551	-0.172812	Rhabdomyosarcoma	CW9019	Soft Tissue	Other
ACH-000600	-0.372023	-0.17265	Renal Cell Carcinoma	SLR26	Kidney	Other
ACH-000455	-0.279205	-0.171352	Diffuse Glioma	LN428	CNS/Brain	Other
ACH-000466	-0.0416807	-0.16972	Esophagogastric Adenocarcinoma	SNU216	Esophagus/Stomach	Other
ACH-000291	-0.201566	-0.16794	Ovarian Epithelial Tumor	OV90	Ovary/Fallopian Tube	Other
ACH-000070	-0.0421709	-0.167448	B-Lymphoblastic Leukemia/Lymphoma	697	Lymphoid	Other
ACH-000607	-0.233027	-0.167044	Rhabdomyosarcoma	KYM1	Soft Tissue	Other
ACH-000270	-0.677489	-0.166032	Pancreatic Adenocarcinoma	HPAC	Pancreas	KRAS hotspot
ACH-000300	-0.264769	-0.163256	Renal Cell Carcinoma	SLR25	Kidney	Other
ACH-000138	-1.13556	-0.161419	Pancreatic Adenocarcinoma	CFPAC1	Pancreas	KRAS hotspot
ACH-000841	-0.250956	-0.160303	Non-Small Cell Lung Cancer	NCIH2087	Lung	Other
ACH-000622	0.0816458	-0.159924	Diffuse Glioma	KNS42	CNS/Brain	Other
ACH-000140	0.00809326	-0.159174	Mature B-Cell Neoplasms	PFEIFFER	Lymphoid	Other
ACH-000757	-0.891096	-0.158671	Non-Small Cell Lung Cancer	A427	Lung	KRAS hotspot
ACH-000356	-0.674755	-0.158593	Esophagogastric Adenocarcinoma	MKN45	Esophagus/Stomach	Other
ACH-000025	-0.0528424	-0.158513	Meningothelial Tumor	CH157MN	CNS/Brain	Other
ACH-000762	-0.187819	-0.158411	Head and Neck Squamous Cell Carcinoma	YD38	Head and Neck	Other
ACH-000966	-0.174752	-0.153304	Ovarian Epithelial Tumor	IGROV1	Ovary/Fallopian Tube	Other
ACH-000041	-0.0240802	-0.153114	Ewing Sarcoma	RDES	Bone	Other
ACH-000110	-0.334597	-0.152899	Esophagogastric Adenocarcinoma	NCCSTCK140	Esophagus/Stomach	Other
ACH-000212	0.0505029	-0.152006	Invasive Breast Carcinoma	CAL120	Breast	Other
ACH-000609	-0.223553	-0.151681	Diffuse Glioma	SF126	CNS/Brain	Other
ACH-000109	-0.195882	-0.151401	Non-Small Cell Lung Cancer	NCIH3255	Lung	Other
ACH-000782	-0.146612	-0.149676	B-Lymphoblastic Leukemia/Lymphoma	SEM	Lymphoid	Other
ACH-000652	-1.2515	-0.149276	Pancreatic Adenocarcinoma	SUIT2	Pancreas	KRAS hotspot
ACH-000563	-0.483241	-0.148844	Non-Small Cell Lung Cancer	EBC1	Lung	Other
ACH-001192	-0.121037	-0.147766	Ewing Sarcoma	SKNEP1	Bone	Other
ACH-000595	-0.203498	-0.147552	Diffuse Glioma	LN229	CNS/Brain	Other
ACH-000347	-0.913415	-0.145406	Pancreatic Neuroendocrine Tumor	QGP1	Pancreas	KRAS hotspot
ACH-000067	-0.462614	-0.145385	Diffuse Glioma	HS683	CNS/Brain	Other
ACH-000351	-0.838229	-0.143786	Esophagogastric Adenocarcinoma	MKN1	Esophagus/Stomach	Other
ACH-000153	-0.138326	-0.14293	Pleural Mesothelioma	NCIH2052	Pleura	Other
ACH-000919	-0.520307	-0.142261	Esophagogastric Adenocarcinoma	IM95	Esophagus/Stomach	Other
ACH-000259	-0.0797617	-0.140032	Neuroblastoma	KELLY	Peripheral Nervous System	Other
ACH-000316	0.06262	-0.140007	Hepatocellular Carcinoma	SNU886	Liver	Other
ACH-000916	-1.14229	-0.13769	Non-Small Cell Lung Cancer	NCIH1573	Lung	KRAS hotspot
ACH-000953	-0.747783	-0.137326	T-Lymphoblastic Leukemia/Lymphoma	SUPT1	Lymphoid	Other
ACH-000003	-0.465114	-0.135563	Colorectal Adenocarcinoma	CACO2	Bowel	Other
ACH-000955	-1.44824	-0.134387	Colorectal Adenocarcinoma	SNU407	Bowel	KRAS hotspot
ACH-000157	-0.555561	-0.132948	Mature B-Cell Neoplasms	A4FUK	Lymphoid	Other
ACH-000317	0.145791	-0.132779	Renal Cell Carcinoma	TUHR14TKB	Kidney	Other
ACH-000209	-0.946039	-0.132588	Intraductal Papillary Neoplasm of the Bile Duct	SNU1079	Biliary Tract	Other
ACH-000188	-0.133849	-0.132031	Head and Neck Squamous Cell Carcinoma	SCC25	Head and Neck	Other
ACH-000215	-0.394696	-0.131902	Diffuse Glioma	LN382	CNS/Brain	Other
ACH-001015	-0.053138	-0.13086	Small Bowel Cancer	AZ521	Bowel	Other
ACH-000817	-0.902583	-0.130273	Mature B-Cell Neoplasms	RPMI8226	Lymphoid	KRAS hotspot
ACH-000257	-0.201708	-0.129421	Lung Neuroendocrine Tumor	CORL279	Lung	Other
ACH-000352	-0.154149	-0.129386	Invasive Breast Carcinoma	HCC1428	Breast	Other
ACH-002332	-0.20658	-0.129017	Gastrointestinal Stromal Tumor	GISTT1	Soft Tissue	Other
ACH-000239	-0.18449	-0.128743	Esophagogastric Adenocarcinoma	HUG1N	Esophagus/Stomach	Other
ACH-001198	-0.12736	-0.128608	Diffuse Glioma	SNB19	CNS/Brain	Other
ACH-000506	-0.0551948	-0.128009	Lung Neuroendocrine Tumor	NCIH146	Lung	Other
ACH-000086	-0.0486856	-0.127426	Pleural Mesothelioma	ACCMESO1	Pleura	Other
ACH-001211	-0.0650977	-0.127163	Rhabdoid Cancer	TTC549	Kidney	Other
ACH-000658	-0.262835	-0.127009	Mature B-Cell Neoplasms	KMS18	Lymphoid	Other
ACH-000414	-0.427839	-0.12699	Non-Small Cell Lung Cancer	NCIH1944	Lung	KRAS hotspot
ACH-000055	-0.268555	-0.126267	Embryonal Tumor	D283MED	CNS/Brain	Other
ACH-000385	-0.230576	-0.126083	Renal Cell Carcinoma	SKRC52	Kidney	Other
ACH-000987	-0.113939	-0.125036	Melanoma	MEWO	Skin	Other
ACH-000853	0.032986	-0.125017	Non-Small Cell Lung Cancer	NCIH661	Lung	Other
ACH-000530	0.171233	-0.124983	Lung Neuroendocrine Tumor	DMS114	Lung	Other
ACH-000305	-0.265242	-0.124075	Esophageal Squamous Cell Carcinoma	ECGI10	Esophagus/Stomach	Other
ACH-000208	-0.18623	-0.123955	Diffuse Glioma	U178	CNS/Brain	Other
ACH-000848	-0.173113	-0.122969	Hepatocellular Carcinoma	JHH7	Liver	Other
ACH-000617	-0.151673	-0.122232	Ovarian Epithelial Tumor	OVCAR4	Ovary/Fallopian Tube	Other
ACH-000113	-0.3922	-0.121671	Acute Myeloid Leukemia	OCIAML2	Myeloid	Other
ACH-000632	0.040651	-0.121153	Melanoma	HS944T	Skin	Other
ACH-000740	-0.243759	-0.120617	Head and Neck Squamous Cell Carcinoma	A253	Head and Neck	Other
ACH-000424	-0.111235	-0.119773	Ewing Sarcoma	TC71	Bone	Other
ACH-000272	-0.246928	-0.118828	Renal Cell Carcinoma	SLR24	Kidney	Other
ACH-001086	-0.21905	-0.118563	Cervical Adenocarcinoma	HELA	Cervix	Other
ACH-000312	-0.240204	-0.118157	Neuroblastoma	SKNBE2	Peripheral Nervous System	Other
ACH-000315	0.136073	-0.118099	Mature B-Cell Neoplasms	KARPAS422	Lymphoid	Other
ACH-000639	-0.347222	-0.116136	Lung Neuroendocrine Tumor	NCIH211	Lung	Other
ACH-000681	-0.490988	-0.114952	Non-Small Cell Lung Cancer	A549	Lung	KRAS hotspot
ACH-000631	-0.09878	-0.113994	Diffuse Glioma	KS1	CNS/Brain	Other
ACH-000794	-0.226346	-0.113664	Head and Neck Squamous Cell Carcinoma	BICR22	Head and Neck	Other
ACH-000123	-0.277001	-0.112712	Ovarian Epithelial Tumor	COV434	Ovary/Fallopian Tube	Other
ACH-000959	-0.16219	-0.112164	Colorectal Adenocarcinoma	SNUC4	Bowel	Other
ACH-000701	-0.189753	-0.110292	Ovarian Epithelial Tumor	RMUGS	Ovary/Fallopian Tube	Other
ACH-000057	-0.054709	-0.11015	Mature B-Cell Neoplasms	OPM1	Lymphoid	Other
ACH-000463	-0.818784	-0.109293	Non-Small Cell Lung Cancer	NCIH460	Lung	KRAS hotspot
ACH-000922	-0.412721	-0.108785	B-Lymphoblastic Leukemia/Lymphoma	RCHACV	Lymphoid	Other
ACH-000499	-0.26975	-0.108248	Ewing Sarcoma	EW8	Bone	Other
ACH-000777	-0.0577212	-0.107897	Esophageal Squamous Cell Carcinoma	KYSE30	Esophagus/Stomach	Other
ACH-000246	-0.00705496	-0.107682	Renal Cell Carcinoma	SLR23	Kidney	Other
ACH-000774	-0.735806	-0.106913	Non-Small Cell Lung Cancer	RERFLCAD2	Lung	KRAS hotspot
ACH-000004	-0.0902956	-0.1064	Acute Myeloid Leukemia	HEL	Myeloid	Other
ACH-000725	-0.183972	-0.106363	Breast Ductal Carcinoma In Situ	HCC202	Breast	Other
ACH-000160	-0.0825715	-0.105291	Embryonal Tumor	BT12	CNS/Brain	Other
ACH-000840	-0.132133	-0.105059	Non-Small Cell Lung Cancer	HCC366	Lung	Other
ACH-000888	0.028431	-0.105025	Non-Small Cell Lung Cancer	NCIH1793	Lung	Other
ACH-000982	-1.05388	-0.10483	Colorectal Adenocarcinoma	GP2D	Bowel	KRAS hotspot
ACH-000525	-0.0443319	-0.104248	Lung Neuroendocrine Tumor	NCIH2171	Lung	Other
ACH-000183	-0.0389048	-0.104009	Mature B-Cell Neoplasms	L363	Lymphoid	Other
ACH-000234	-0.000780966	-0.103664	Renal Cell Carcinoma	CAKI2	Kidney	Other
ACH-000548	-0.0137875	-0.103221	Head and Neck Squamous Cell Carcinoma	BHY	Head and Neck	Other
ACH-000021	-0.185278	-0.10257	Non-Small Cell Lung Cancer	NCIH1693	Lung	Other
ACH-000005	-0.0444928	-0.102459	Acute Myeloid Leukemia	HEL9217	Myeloid	Other
ACH-000885	-0.386296	-0.101963	Ovarian Epithelial Tumor	TOV21G	Ovary/Fallopian Tube	KRAS hotspot
ACH-000404	-0.0986239	-0.10189	Melanoma	K029AX	Skin	Other
ACH-000961	-0.133562	-0.101727	Endometrial Carcinoma	ISHIKAWAHERAKLIO02ER	Uterus	Other
ACH-000434	0.0775153	-0.100394	Non-Small Cell Lung Cancer	NCIH1915	Lung	Other
ACH-000400	-2.28467	-0.100267	Colorectal Adenocarcinoma	SKCO1	Bowel	KRAS hotspot
ACH-000437	0.0696232	-0.100168	Diffuse Glioma	SW1088	CNS/Brain	Other
ACH-001096	0.00401659	-0.100001	Rhabdomyosarcoma	JR	Soft Tissue	Other
ACH-000574	-0.0346606	-0.0988491	Ovarian Epithelial Tumor	FUOV1	Ovary/Fallopian Tube	Other
ACH-000512	-0.0180019	-0.0969043	Mature B-Cell Neoplasms	INA6	Lymphoid	Other
ACH-000278	-0.00721995	-0.0968902	Ovarian Epithelial Tumor	COV362	Ovary/Fallopian Tube	Other
ACH-000168	-0.944169	-0.0958326	Acute Myeloid Leukemia	NOMO1	Myeloid	KRAS hotspot
ACH-000290	-0.295494	-0.0933569	Lung Neuroendocrine Tumor	NCIH209	Lung	Other
ACH-000495	-0.117225	-0.0931953	Renal Cell Carcinoma	TUHR4TKB	Kidney	Other
ACH-000720	-0.238134	-0.0929121	Bladder Urothelial Carcinoma	TCCSUP	Bladder/Urinary Tract	Other
ACH-000216	-0.472822	-0.0928196	Esophagogastric Adenocarcinoma	JHESOAD1	Esophagus/Stomach	Other
ACH-000244	-0.210456	-0.0920934	Diffuse Glioma	DKMG	CNS/Brain	Other
ACH-000637	-0.198449	-0.0917829	Esophageal Squamous Cell Carcinoma	KYSE520	Esophagus/Stomach	Other
ACH-000265	-0.840506	-0.0916594	Pancreatic Adenocarcinoma	KP4	Pancreas	KRAS hotspot
ACH-000366	-0.0634902	-0.0916469	Neuroblastoma	SKNDZ	Peripheral Nervous System	Other
ACH-000261	-0.0299049	-0.0912444	Non-Small Cell Lung Cancer	RERFLCAI	Lung	Other
ACH-000932	-1.24868	-0.0900733	Esophagogastric Adenocarcinoma	SNU1	Esophagus/Stomach	KRAS hotspot
ACH-000556	-0.115499	-0.090022	Cervical Squamous Cell Carcinoma	SIHA	Cervix	Other
ACH-000423	-0.0639866	-0.0897137	Melanoma	SKMEL3	Skin	Other
ACH-000680	-0.746294	-0.0882085	Colorectal Adenocarcinoma	SW948	Bowel	KRAS hotspot
ACH-000390	-0.297667	-0.0865208	Non-Small Cell Lung Cancer	LUDLU1	Lung	Other
ACH-000368	-0.0303931	-0.0863894	Diffuse Glioma	SNU1105	CNS/Brain	Other
ACH-000726	-0.0902825	-0.0861782	Esophageal Squamous Cell Carcinoma	TE14	Esophagus/Stomach	Other
ACH-000238	0.025528	-0.0845079	Head and Neck Squamous Cell Carcinoma	SCC4	Head and Neck	Other
ACH-000508	-0.132101	-0.08279	Lung Neuroendocrine Tumor	CORL88	Lung	Other
ACH-000747	-0.102958	-0.0821819	Non-Small Cell Lung Cancer	NCIH1703	Lung	Other
ACH-000425	-0.139457	-0.081552	Melanoma	UACC62	Skin	Other
ACH-000734	-0.2326	-0.0814192	Hepatocellular Carcinoma	JHH5	Liver	Other
ACH-000690	-0.376014	-0.080991	Non-Small Cell Lung Cancer	HCC2814	Lung	Other
ACH-000019	0.0685568	-0.0802243	Invasive Breast Carcinoma	MCF7	Breast	Other
ACH-000787	-0.0688151	-0.0789895	Non-Small Cell Lung Cancer	LXF289	Lung	Other
ACH-000792	-0.113181	-0.0786072	Renal Cell Carcinoma	BFTC909	Kidney	Other
ACH-000364	0.0710605	-0.0784812	Osteosarcoma	U2OS	Bone	Other
ACH-000470	-1.083	-0.0780765	Colorectal Adenocarcinoma	SW1463	Bowel	KRAS hotspot
ACH-000276	-0.029613	-0.0778786	Invasive Breast Carcinoma	HCC38	Breast	Other
ACH-001318	-0.345526	-0.0772841	Hepatocellular Carcinoma	PLCPRF5	Liver	Other
ACH-000452	-0.171568	-0.0762862	Esophageal Squamous Cell Carcinoma	TE8	Esophagus/Stomach	Other
ACH-000580	0.162808	-0.0758115	Melanoma	C32	Skin	Other
ACH-000748	-0.246529	-0.0752497	Osteosarcoma	SJSA1	Bone	Other
ACH-000217	-0.0856376	-0.0748613	Hepatocellular Carcinoma	JHH6	Liver	Other
ACH-000097	-0.207706	-0.0740197	Invasive Breast Carcinoma	ZR751	Breast	Other
ACH-000431	0.0761371	-0.072389	Lung Neuroendocrine Tumor	NCIH1694	Lung	Other
ACH-000172	0.0948603	-0.072347	Rhabdoid Cancer	TM87	Kidney	Other
ACH-000568	-0.187537	-0.0720534	Invasive Breast Carcinoma	UACC812	Breast	Other
ACH-000732	-0.107329	-0.0703799	Head and Neck Squamous Cell Carcinoma	PECAPJ41CLONED2	Head and Neck	Other
ACH-000318	-0.29751	-0.0701675	Esophageal Squamous Cell Carcinoma	TE10	Esophagus/Stomach	Other
ACH-000008	0.0712488	-0.0697097	Melanoma	A101D	Skin	Other
ACH-000901	-0.0319392	-0.0696107	Non-Small Cell Lung Cancer	HCC1359	Lung	Other
ACH-000427	-0.325321	-0.0693443	Esophagogastric Adenocarcinoma	NCIN87	Esophagus/Stomach	Other
ACH-000448	-0.210849	-0.0692609	Non-Small Cell Lung Cancer	NCIH1666	Lung	Other
ACH-000849	-0.112411	-0.0674912	Invasive Breast Carcinoma	MDAMB468	Breast	Other
ACH-000227	-0.0044735	-0.0672874	Neuroblastoma	KPNYN	Peripheral Nervous System	Other
ACH-000415	-0.31212	-0.0672873	Head and Neck Squamous Cell Carcinoma	BICR6	Head and Neck	Other
ACH-000948	-0.443724	-0.0666942	Esophagogastric Adenocarcinoma	2313287	Esophagus/Stomach	Other
ACH-000549	-0.178827	-0.0660302	Head and Neck Squamous Cell Carcinoma	SNU1076	Head and Neck	Other
ACH-000864	-0.1086	-0.0656932	Endometrial Carcinoma	COLO684	Uterus	Other
ACH-000855	-0.0244725	-0.0635575	Esophageal Squamous Cell Carcinoma	KYSE150	Esophagus/Stomach	Other
ACH-000627	-0.0632471	-0.0630436	Non-Small Cell Lung Cancer	LCLC103H	Lung	Other
ACH-000039	-0.099983	-0.0622031	Ewing Sarcoma	SKNMC	Bone	Other
ACH-000349	-0.591935	-0.0621818	Breast Ductal Carcinoma In Situ	HCC1500	Breast	Other
ACH-000880	-1.38098	-0.0619059	Esophagogastric Adenocarcinoma	AGS	Esophagus/Stomach	KRAS hotspot
ACH-000956	-0.168543	-0.0618399	Prostate Adenocarcinoma	22RV1	Prostate	Other
ACH-000826	-0.335939	-0.0609806	Non-Small Cell Lung Cancer	CAL12T	Lung	Other
ACH-000299	-0.472836	-0.0606713	Acute Myeloid Leukemia	HNT34	Myeloid	Other
ACH-002017	-0.0700925	-0.0605985	Ocular Melanoma	OMM1	Eye	Other
ACH-000929	-0.197119	-0.0603106	Non-Small Cell Lung Cancer	NCIH2110	Lung	Other
ACH-000991	-0.286786	-0.0601581	Colorectal Adenocarcinoma	SNU81	Bowel	KRAS hotspot
ACH-000819	-0.130305	-0.059981	Diffuse Glioma	LN18	CNS/Brain	Other
ACH-000625	0.0548773	-0.059805	Hepatocellular Carcinoma	HEP3B217	Liver	Other
ACH-000210	0.0553441	-0.0595824	Ewing Sarcoma	CADOES1	Bone	Other
ACH-000579	-0.0420671	-0.0592067	Melanoma	UACC257	Skin	Other
ACH-000522	-0.713511	-0.0591322	Bladder Urothelial Carcinoma	UMUC3	Bladder/Urinary Tract	KRAS hotspot
ACH-000161	0.0322084	-0.057905	Non-Small Cell Lung Cancer	CORL105	Lung	Other
ACH-000655	-0.119733	-0.0566895	Diffuse Glioma	SF268	CNS/Brain	Other
ACH-000785	-0.469015	-0.0564825	Non-Small Cell Lung Cancer	NCIH2126	Lung	Other
ACH-000288	-0.0738422	-0.0555996	Invasive Breast Carcinoma	BT549	Breast	Other
ACH-000133	-0.109459	-0.0541048	Rhabdomyosarcoma	HS729	Soft Tissue	Other
ACH-000375	0.100682	-0.0535964	Renal Cell Carcinoma	G402	Kidney	Other
ACH-000780	-0.140767	-0.0534613	Lung Neuroendocrine Tumor	NCIH1105	Lung	Other
ACH-000118	-0.515459	-0.0529126	Pancreatic Adenocarcinoma	HUPT3	Pancreas	KRAS hotspot
ACH-000035	-0.231295	-0.0521132	Non-Small Cell Lung Cancer	NCIH1650	Lung	Other
ACH-000805	-0.0402954	-0.0516197	Melanoma	COLO679	Skin	Other
ACH-000542	-0.771883	-0.0515297	Ovarian Epithelial Tumor	HEYA8	Ovary/Fallopian Tube	KRAS hotspot
ACH-000201	0.106496	-0.0509536	Rhabdoid Cancer	A204	Kidney	Other
ACH-000320	-0.530918	-0.0508088	Pancreatic Adenocarcinoma	PSN1	Pancreas	KRAS hotspot
ACH-000847	0.00592264	-0.0507724	Esophagogastric Adenocarcinoma	HGC27	Esophagus/Stomach	Other
ACH-000353	-0.251499	-0.0497085	Esophageal Squamous Cell Carcinoma	TE15	Esophagus/Stomach	Other
ACH-000094	-0.688158	-0.0489908	Pancreatic Adenocarcinoma	HPAFII	Pancreas	KRAS hotspot
ACH-000152	0.118208	-0.0479595	Diffuse Glioma	M059K	CNS/Brain	Other
ACH-000688	-0.514504	-0.0473267	Ovarian Epithelial Tumor	OV7	Ovary/Fallopian Tube	KRAS hotspot
ACH-000052	-0.122907	-0.0464349	Ewing Sarcoma	A673	Bone	Other
ACH-001075	0.00939097	-0.0457923	Non-Small Cell Lung Cancer	NCIH292	Lung	Other
ACH-000957	-0.926132	-0.0447739	Colorectal Adenocarcinoma	LS180	Bowel	KRAS hotspot
ACH-000271	-0.101724	-0.0442655	Mature B-Cell Neoplasms	SUDHL10	Lymphoid	Other
ACH-000752	0.138079	-0.0439266	Lung Neuroendocrine Tumor	NCIH196	Lung	Other
ACH-000668	-0.0766125	-0.0434057	Invasive Breast Carcinoma	HCC70	Breast	Other
ACH-001099	-0.0133982	-0.0425483	Rhabdoid Cancer	KD	Kidney	Other
ACH-000883	0.0760465	-0.0424207	Diffuse Glioma	SW1783	CNS/Brain	Other
ACH-001396	-0.274747	-0.0421449	Invasive Breast Carcinoma	SUM52PE	Breast	Other
ACH-000142	-0.216913	-0.0419443	Bladder Urothelial Carcinoma	CAL29	Bladder/Urinary Tract	Other
ACH-000473	-0.410199	-0.0412184	Bladder Urothelial Carcinoma	RT112	Bladder/Urinary Tract	Other
ACH-001107	-0.725258	-0.0409424	Pancreatic Adenocarcinoma	KP1N	Pancreas	KRAS hotspot
ACH-000863	-0.0880324	-0.0406906	Diffuse Glioma	DBTRG05MG	CNS/Brain	Other
ACH-000472	-0.000223692	-0.0399283	Head and Neck Squamous Cell Carcinoma	HSC2	Head and Neck	Other
ACH-000121	0.155741	-0.039778	Non-Small Cell Lung Cancer	NCIH2405	Lung	Other
ACH-000202	0.102541	-0.0392453	Colorectal Adenocarcinoma	COLO320	Bowel	Other
ACH-000219	-0.0240707	-0.038725	Melanoma	A375	Skin	Other
ACH-000812	-0.358643	-0.0386408	Melanoma	COLO783	Skin	Other
ACH-000899	-0.0390377	-0.0384046	Melanoma	WM88	Skin	Other
ACH-000872	-0.181006	-0.0381769	Non-Small Cell Lung Cancer	HCC515	Lung	KRAS hotspot
ACH-000793	-0.283383	-0.0374879	Esophagogastric Adenocarcinoma	KATOIII	Esophagus/Stomach	Other
ACH-000954	-0.239339	-0.0370357	Endometrial Carcinoma	HEC1A	Uterus	KRAS hotspot
ACH-000493	-0.00993413	-0.0369528	Hepatocellular Carcinoma	SNU423	Liver	Other
ACH-000699	-0.229981	-0.0366273	Invasive Breast Carcinoma	HCC1395	Breast	Other
ACH-001249	-0.240038	-0.0362945	Invasive Breast Carcinoma	YMB1	Breast	Other
ACH-000488	-0.0607534	-0.0362808	Esophageal Squamous Cell Carcinoma	TE11	Esophagus/Stomach	Other
ACH-000446	-0.230848	-0.036237	Neuroblastoma	KPNSI9S	Peripheral Nervous System	KRAS hotspot
ACH-000147	-0.0525299	-0.0354744	Invasive Breast Carcinoma	T47D	Breast	Other
ACH-000363	-0.0347285	-0.0351063	Mature B-Cell Neoplasms	SKMM2	Lymphoid	Other
ACH-000479	0.191959	-0.0349384	Diffuse Glioma	KNS81	CNS/Brain	Other
ACH-000749	-0.0159565	-0.0344512	Lung Neuroendocrine Tumor	DMS273	Lung	Other
ACH-000832	-0.0523489	-0.0341682	Head and Neck Squamous Cell Carcinoma	CAL27	Head and Neck	Other
ACH-000384	-0.233094	-0.0335904	Bladder Urothelial Carcinoma	SW780	Bladder/Urinary Tract	Other
ACH-000857	-0.135139	-0.0326387	Invasive Breast Carcinoma	CAL851	Breast	Other
ACH-000710	0.0717071	-0.0309115	Colorectal Adenocarcinoma	NCIH854	Bowel	Other
ACH-000528	-0.178602	-0.0296765	Non-Small Cell Lung Cancer	ABC1	Lung	Other
ACH-000927	-0.095671	-0.0296761	Invasive Breast Carcinoma	BT474	Breast	Other
ACH-000544	-0.130625	-0.0296276	Esophageal Squamous Cell Carcinoma	OE21	Esophagus/Stomach	Other
ACH-000696	-0.0588885	-0.0292809	Ovarian Epithelial Tumor	OVCAR8	Ovary/Fallopian Tube	Other
ACH-000438	-0.703249	-0.0290335	Non-Small Cell Lung Cancer	LU65	Lung	KRAS hotspot
ACH-000263	-0.22939	-0.0290218	Acute Myeloid Leukemia	KASUMI1	Myeloid	Other
ACH-000093	-1.10058	-0.0278337	Pancreatic Adenocarcinoma	PANC0504	Pancreas	KRAS hotspot
ACH-000814	-0.0667085	-0.0277277	Melanoma	HS939T	Skin	Other
ACH-000677	-0.33868	-0.0273537	Non-Small Cell Lung Cancer	SW1573	Lung	KRAS hotspot
ACH-000741	-0.287211	-0.0271397	Bladder Urothelial Carcinoma	UBLC1	Bladder/Urinary Tract	Other
ACH-000666	-0.28519	-0.0264555	Non-Small Cell Lung Cancer	NCIH1355	Lung	KRAS hotspot
ACH-000981	-0.00872758	-0.0259638	T-Lymphoblastic Leukemia/Lymphoma	DND41	Lymphoid	Other
ACH-000484	-0.0790583	-0.0253293	Renal Cell Carcinoma	VMRCRCW	Kidney	Other
ACH-000537	-0.279555	-0.0252288	Hepatocellular Carcinoma	SNU761	Liver	Other
ACH-000727	-0.174824	-0.0248614	Lung Neuroendocrine Tumor	NCIH2066	Lung	Other
ACH-000624	-0.0536641	-0.0243232	Breast Ductal Carcinoma In Situ	HCC1806	Breast	Other
ACH-000250	-0.0785765	-0.0242147	Renal Cell Carcinoma	KMRC20	Kidney	Other
ACH-000296	0.0795559	-0.0238516	Colorectal Adenocarcinoma	OUMS23	Bowel	Other
ACH-000066	-0.0134313	-0.0237682	Non-Small Cell Lung Cancer	HCC4006	Lung	Other
ACH-000869	-0.0946877	-0.0233697	Non-Small Cell Lung Cancer	NCIH1568	Lung	Other
ACH-000557	-0.0726473	-0.0232061	Acute Myeloid Leukemia	AML193	Myeloid	Other
ACH-000884	-0.00721083	-0.02316	Melanoma	MDAMB435S	Skin	Other
ACH-000243	-0.625069	-0.0225989	Pancreatic Adenocarcinoma	DANG	Pancreas	KRAS hotspot
ACH-000704	-0.129956	-0.022298	Ovarian Epithelial Tumor	OAW42	Ovary/Fallopian Tube	Other
ACH-000456	0.0398387	-0.0219755	Poorly Differentiated Thyroid Cancer	BCPAP	Thyroid	Other
ACH-000876	-0.247576	-0.0215142	Invasive Breast Carcinoma	MDAMB415	Breast	Other
ACH-000667	-1.44193	-0.0187772	Non-Small Cell Lung Cancer	HCC44	Lung	KRAS hotspot
ACH-000395	-0.162416	-0.0185607	Non-Small Cell Lung Cancer	NCIH520	Lung	Other
ACH-000783	0.0318813	-0.0181438	Invasive Breast Carcinoma	CAMA1	Breast	Other
ACH-000535	-0.0355509	-0.0174425	Pancreatic Adenocarcinoma	BXPC3	Pancreas	Other
ACH-000541	-0.130257	-0.0165818	Mature B-Cell Neoplasms	KMS34	Lymphoid	Other
ACH-000475	-0.137122	-0.0163971	Hepatocellular Carcinoma	HUH1	Liver	Other
ACH-000911	-0.161606	-0.0157622	Esophagogastric Adenocarcinoma	NUGC3	Esophagus/Stomach	Other
ACH-000706	-0.109163	-0.0156924	Non-Small Cell Lung Cancer	EKVX	Lung	Other
ACH-001170	0.0313753	-0.0154	Merkel Cell Carcinoma	PETA	Skin	Other
ACH-000319	-0.1997	-0.0153951	Pleural Mesothelioma	MPP89	Pleura	Other
ACH-000547	-0.0856402	-0.0144603	Bladder Urothelial Carcinoma	HT1197	Bladder/Urinary Tract	Other
ACH-001042	-0.171551	-0.0142532	Endometrial Carcinoma	COLO704	Uterus	Other
ACH-000750	-0.0564585	-0.0129081	Melanoma	LOXIMVI	Skin	Other
ACH-000685	-0.285939	-0.0127287	Adenosquamous Carcinoma of the Pancreas	L33	Pancreas	KRAS hotspot
ACH-001122	0.062035	-0.0123562	Merkel Cell Carcinoma	MKL1	Skin	Other
ACH-000009	-0.334059	-0.0122549	Colorectal Adenocarcinoma	C2BBE1	Bowel	Other
ACH-000614	-0.0572961	-0.0115258	Melanoma	RVH421	Skin	Other
ACH-000393	-0.0676893	-0.0110808	Hepatocellular Carcinoma	HLF	Liver	Other
ACH-000950	-0.644429	-0.0107829	Colorectal Adenocarcinoma	LOVO	Bowel	KRAS hotspot
ACH-000874	-0.0829412	-0.0101782	B-Lymphoblastic Leukemia/Lymphoma	RS411	Lymphoid	Other
ACH-000480	-0.0752733	-0.0100711	Hepatocellular Carcinoma	HUH7	Liver	Other
ACH-000090	-0.104574	-0.0100448	Prostate Adenocarcinoma	PC3	Prostate	Other
ACH-001088	-0.259405	-0.00960567	Non-Small Cell Lung Cancer	HLC1	Lung	Other
ACH-000833	-0.133582	-0.00899827	Rhabdomyosarcoma	RH30	Soft Tissue	Other
ACH-000605	-0.086794	-0.00879207	Esophageal Squamous Cell Carcinoma	TE6	Esophagus/Stomach	Other
ACH-000921	-0.174072	-0.00876148	Non-Small Cell Lung Cancer	NCIH157DM	Lung	KRAS hotspot
ACH-000724	-0.0447389	-0.00805788	Bladder Urothelial Carcinoma	HT1376	Bladder/Urinary Tract	Other
ACH-001307	-0.0168648	-0.00704051	Anaplastic Thyroid Cancer	8505C	Thyroid	Other
ACH-000515	-0.00779674	-0.00663449	Lung Neuroendocrine Tumor	HCC33	Lung	Other
ACH-000028	0.0405524	-0.00637956	Invasive Breast Carcinoma	KPL1	Breast	Other
ACH-000940	-0.053854	-0.00589283	Endometrial Carcinoma	AN3CA	Uterus	Other
ACH-000851	-0.461476	-0.00588523	Non-Small Cell Lung Cancer	MORCPR	Lung	KRAS hotspot
ACH-000327	0.0400064	-0.00479018	Non-Small Cell Lung Cancer	NCIH1395	Lung	Other
ACH-000867	-0.112481	-0.00437806	Non-Small Cell Lung Cancer	CHAGOK1	Lung	Other
ACH-000943	0.00502462	-0.00437016	Colorectal Adenocarcinoma	RKO	Bowel	Other
ACH-000159	0.0353099	-0.00422347	Renal Cell Carcinoma	OSRC2	Kidney	Other
ACH-000837	-0.30152	-0.00388304	Non-Small Cell Lung Cancer	NCIH322	Lung	Other
ACH-000127	0.0696348	-0.00312519	Bladder Urothelial Carcinoma	SLR20	Bladder/Urinary Tract	Other
ACH-000411	0.0278993	-0.00278089	Renal Cell Carcinoma	769P	Kidney	Other
ACH-000744	-0.0314327	-0.00214429	Non-Small Cell Lung Cancer	NCIH1623	Lung	Other
ACH-000860	-0.600776	-0.00185605	Non-Small Cell Lung Cancer	NCIH358	Lung	KRAS hotspot
ACH-000114	-0.952041	-0.0018417	Pancreatic Adenocarcinoma	SU8686	Pancreas	KRAS hotspot
ACH-000629	-0.0280469	-0.00178115	Meningothelial Tumor	IOMMLEE	CNS/Brain	Other
ACH-000128	-0.310198	-0.00153267	Diffuse Glioma	LN319	CNS/Brain	Other
ACH-000570	-0.169949	-0.00124661	Diffuse Glioma	YKG1	CNS/Brain	Other
ACH-000755	-0.750281	-0.00053853	Breast Ductal Carcinoma In Situ	HCC2218	Breast	Other
ACH-000582	0.0759657	-3.61059e-05	Melanoma	COLO741	Skin	Other
ACH-000662	-0.660266	0.000458827	Non-Small Cell Lung Cancer	CORL23	Lung	KRAS hotspot
ACH-000977	0.109987	0.00058598	Prostate Adenocarcinoma	LNCAPCLONEFGC	Prostate	Other
ACH-000926	0.00550098	0.000714729	Colorectal Adenocarcinoma	HT55	Bowel	Other
ACH-000014	0.0883791	0.000809153	Melanoma	HS294T	Skin	Other
ACH-000784	-0.0425547	0.000923525	Esophageal Squamous Cell Carcinoma	KYSE70	Esophagus/Stomach	Other
ACH-000255	0.0359593	0.00101856	Esophagogastric Adenocarcinoma	LMSU	Esophagus/Stomach	Other
ACH-000435	-0.192372	0.00104339	Endometrial Carcinoma	EFE184	Uterus	Other
ACH-000960	-0.0448944	0.00126932	B-Lymphoblastic Leukemia/Lymphoma	REH	Lymphoid	Other
ACH-000736	-0.719125	0.00130838	Esophagogastric Adenocarcinoma	SNU601	Esophagus/Stomach	KRAS hotspot
ACH-000974	-0.0199431	0.00166285	Endometrial Carcinoma	SNGM	Uterus	KRAS hotspot
ACH-000211	-0.0179757	0.00172219	Embryonal Tumor	DAOY	CNS/Brain	Other
ACH-000882	-0.12281	0.00177566	Melanoma	IGR1	Skin	Other
ACH-000634	-0.0939833	0.00253569	Diffuse Glioma	LN340	CNS/Brain	Other
ACH-000192	-0.113707	0.00283422	Endometrial Carcinoma	MFE280	Uterus	Other
ACH-000307	-0.446959	0.00312934	Pancreatic Adenocarcinoma	PK1	Pancreas	KRAS hotspot
ACH-000895	-0.0209726	0.00354364	Colorectal Adenocarcinoma	CL34	Bowel	Other
ACH-000730	0.0114786	0.00484644	Melanoma	SKMEL5	Skin	Other
ACH-000292	-0.073213	0.00500717	Lung Neuroendocrine Tumor	NCIH841	Lung	Other
ACH-000450	0.0142236	0.00703962	Melanoma	MELHO	Skin	Other
ACH-000139	-0.797651	0.00724165	Pancreatic Adenocarcinoma	PANC0327	Pancreas	KRAS hotspot
ACH-000856	0.0251957	0.00733068	Invasive Breast Carcinoma	CAL51	Breast	Other
ACH-001061	-0.845012	0.00761921	Colorectal Adenocarcinoma	DLD1	Bowel	KRAS hotspot
ACH-000207	-0.337972	0.00805203	Head and Neck Squamous Cell Carcinoma	DETROIT562	Head and Neck	Other
ACH-000665	-0.128331	0.00832759	Non-Small Cell Lung Cancer	SKMES1	Lung	Other
ACH-000348	0.138252	0.00846565	Melanoma	RPMI7951	Skin	Other
ACH-001189	0.0645987	0.00896961	Rhabdomyosarcoma	SJRH30	Soft Tissue	Other
ACH-000560	0.0186225	0.00913788	Esophagogastric Adenocarcinoma	ECC10	Esophagus/Stomach	Other
ACH-000524	-0.718837	0.0106549	Ovarian Epithelial Tumor	KURAMOCHI	Ovary/Fallopian Tube	Other
ACH-000441	0.0421859	0.0121105	Melanoma	SH4	Skin	Other
ACH-000527	-0.21977	0.0130059	Ovarian Epithelial Tumor	OVISE	Ovary/Fallopian Tube	Other
ACH-000986	-0.40223	0.0132347	Colorectal Adenocarcinoma	HT115	Bowel	Other
ACH-000458	-0.106798	0.0138222	Melanoma	CJM	Skin	Other
ACH-000553	-0.13954	0.0139335	Non-Small Cell Lung Cancer	SQ1	Lung	Other
ACH-000952	-0.214654	0.0142365	Prostate Adenocarcinoma	MDAPCA2B	Prostate	Other
ACH-000378	0.128826	0.0152461	Non-Small Cell Lung Cancer	NCIH647	Lung	KRAS hotspot
ACH-001270	-0.0849723	0.0156414	Synovial Sarcoma	127399	Soft Tissue	Other
ACH-000935	0.0222096	0.0158772	Colorectal Adenocarcinoma	MDST8	Bowel	Other
ACH-000800	-0.15793	0.0182184	Lung Neuroendocrine Tumor	NCIH446	Lung	Other
ACH-000738	-0.0251905	0.018374	Diffuse Glioma	GB1	CNS/Brain	Other
ACH-000550	0.0969835	0.0184966	Melanoma	IGR39	Skin	Other
ACH-000006	-0.401838	0.0188299	Acute Myeloid Leukemia	MONOMAC6	Myeloid	Other
ACH-000303	0.162952	0.018886	Esophagogastric Adenocarcinoma	SNU5	Esophagus/Stomach	Other
ACH-000573	0.0174357	0.0197454	Invasive Breast Carcinoma	MDAMB436	Breast	Other
ACH-000620	-0.0894881	0.0206895	Hepatocellular Carcinoma	JHH1	Liver	Other
ACH-000946	-0.00761149	0.0211689	Endometrial Carcinoma	HEC265	Uterus	Other
ACH-000481	-0.00510014	0.0213779	Non-Small Cell Lung Cancer	NCIH2170	Lung	Other
ACH-000644	0.0222705	0.0213876	Melanoma	COLO829	Skin	Other
ACH-000538	-0.265344	0.0214434	Small Bowel Cancer	HUTU80	Bowel	Other
ACH-000934	-0.216545	0.0228404	Invasive Breast Carcinoma	MDAMB361	Breast	Other
ACH-000260	0.0713281	0.0233089	Neuroblastoma	SKNAS	Peripheral Nervous System	Other
ACH-000887	-0.281543	0.0244066	Diffuse Glioma	SF172	CNS/Brain	Other
ACH-000571	0.0313611	0.024435	Diffuse Glioma	T98G	CNS/Brain	Other
ACH-000108	-0.510705	0.0252644	Adenosquamous Carcinoma of the Pancreas	KP3	Pancreas	KRAS hotspot
ACH-000824	-0.159979	0.0256144	Esophageal Squamous Cell Carcinoma	KYSE510	Esophagus/Stomach	Other
ACH-000062	0.0513914	0.0257504	Non-Small Cell Lung Cancer	RERFLCMS	Lung	Other
ACH-000460	-0.98578	0.0260288	Ovarian Epithelial Tumor	SNU8	Ovary/Fallopian Tube	KRAS hotspot
ACH-000767	-0.0320871	0.0262606	Lung Neuroendocrine Tumor	NCIH526	Lung	Other
ACH-000454	-0.228293	0.0279272	Non-Small Cell Lung Cancer	HCC95	Lung	Other
ACH-000670	0.0158147	0.0281259	Lung Neuroendocrine Tumor	SBC5	Lung	Other
ACH-000827	-0.07061	0.0285639	Melanoma	WM793	Skin	Other
ACH-000917	-0.118235	0.0293361	Esophageal Squamous Cell Carcinoma	TE4	Esophagus/Stomach	Other
ACH-000930	0.185104	0.0298983	Invasive Breast Carcinoma	HCC1569	Breast	Other
ACH-000924	0.0148219	0.0299252	Non-Small Cell Lung Cancer	NCIH2172	Lung	Other
ACH-000661	-0.0262038	0.0303087	Melanoma	WM1799	Skin	Other
ACH-000459	-0.032422	0.0309956	Renal Cell Carcinoma	TUHR10TKB	Kidney	Other
ACH-001113	-0.257677	0.0317489	Non-Small Cell Lung Cancer	LC1SQSF	Lung	Other
ACH-000912	0.124562	0.0319127	Lung Neuroendocrine Tumor	NCIH2286	Lung	Other
ACH-000828	-0.223863	0.0330137	Invasive Breast Carcinoma	ZR7530	Breast	Other
ACH-000759	-0.115227	0.0332341	Invasive Breast Carcinoma	MDAMB175VII	Breast	Other
ACH-000733	-0.000565709	0.0332851	Non-Small Cell Lung Cancer	NCIH1838	Lung	Other
ACH-000684	0.243423	0.0339416	Renal Cell Carcinoma	KMRC1	Kidney	Other
ACH-000561	-0.664633	0.033946	Esophageal Squamous Cell Carcinoma	TDOTT	Esophagus/Stomach	Other
ACH-000471	-0.300796	0.0345341	Hepatocellular Carcinoma	LI7	Liver	Other
ACH-000274	0.0124274	0.0349996	Melanoma	HS852T	Skin	Other
ACH-000507	-0.677335	0.0354639	Esophagogastric Adenocarcinoma	KE39	Esophagus/Stomach	Other
ACH-000496	-0.58697	0.0354829	Non-Small Cell Lung Cancer	NCIH1792	Lung	KRAS hotspot
ACH-000491	-0.198462	0.0361209	Colorectal Adenocarcinoma	NCIH716	Bowel	Other
ACH-000117	-0.0895487	0.0364836	Invasive Breast Carcinoma	EFM192A	Breast	Other
ACH-000247	-0.128716	0.0372841	Esophagogastric Adenocarcinoma	OCUM1	Esophagus/Stomach	Other
ACH-000781	-0.1366	0.0381506	Non-Small Cell Lung Cancer	NCIH2023	Lung	Other
ACH-000788	-0.0662893	0.0381943	Melanoma	A2058	Skin	Other
ACH-000778	0.0105977	0.038423	Head and Neck Squamous Cell Carcinoma	HSC3	Head and Neck	Other
ACH-000975	-0.246105	0.0389242	Non-Small Cell Lung Cancer	HCC2450	Lung	Other
ACH-000558	0.173354	0.0396362	Diffuse Glioma	A172	CNS/Brain	Other
ACH-000589	-0.103069	0.039987	Non-Small Cell Lung Cancer	NCIH1437	Lung	Other
ACH-000490	-0.250466	0.0405056	Cervical Squamous Cell Carcinoma	SF767	Cervix	Other
ACH-000597	-0.0643244	0.0405203	Rhabdoid Cancer	TTC709	Kidney	Other
ACH-001359	-0.0964369	0.0406534	Cervical Squamous Cell Carcinoma	ME180	Cervix	Other
ACH-000907	-0.0239247	0.0406535	Renal Cell Carcinoma	SNU349	Kidney	Other
ACH-000722	0.0715625	0.0418803	Colorectal Adenocarcinoma	SNUC1	Bowel	Other
ACH-001039	-0.00373486	0.0424892	Colorectal Adenocarcinoma	COLO205	Bowel	Other
ACH-000810	-0.102723	0.0428336	Melanoma	SKMEL30	Skin	Other
ACH-000536	-0.136808	0.0429421	Invasive Breast Carcinoma	BT20	Breast	Other
ACH-000790	-1.05722	0.0431281	Lung Neuroendocrine Tumor	SHP77	Lung	KRAS hotspot
ACH-000647	0.015922	0.0434075	Esophageal Squamous Cell Carcinoma	TE1	Esophagus/Stomach	Other
ACH-000012	-0.0856553	0.0436696	Non-Small Cell Lung Cancer	HCC827	Lung	Other
ACH-000799	-0.12542	0.0438055	Melanoma	HS695T	Skin	Other
ACH-000936	-0.0478991	0.0444999	Ovarian Epithelial Tumor	EFO27	Ovary/Fallopian Tube	Other
ACH-000361	0.0270014	0.0449397	Hepatocellular Carcinoma	SKHEP1	Liver	Other
ACH-000457	-0.103645	0.0450432	Renal Cell Carcinoma	CAL54	Kidney	Other
ACH-000913	0.120582	0.0451814	Uterine Sarcoma/Mesenchymal	ESS1	Uterus	Other
ACH-000397	0.0450031	0.045315	Endometrial Carcinoma	TEN	Uterus	Other
ACH-000678	-0.163707	0.0453589	Esophagogastric Adenocarcinoma	MKN7	Esophagus/Stomach	Other
ACH-000575	0.114341	0.045634	Non-Small Cell Lung Cancer	HCC364	Lung	Other
ACH-001239	-0.0622879	0.0460248	Melanoma	WM2664	Skin	Other
ACH-000711	-0.0563033	0.0465708	Invasive Breast Carcinoma	JIMT1	Breast	Other
ACH-000232	-0.0350623	0.0477537	Diffuse Glioma	U251MG	CNS/Brain	Other
ACH-000804	-0.227262	0.0503722	Neuroblastoma	NB1	Peripheral Nervous System	Other
ACH-000859	-0.0943414	0.050967	Breast Ductal Carcinoma In Situ	HCC1954	Breast	Other
ACH-000075	-0.00986152	0.051938	Diffuse Glioma	U87MG	CNS/Brain	Other
ACH-000410	0.0953542	0.0529258	Osteosarcoma	SAOS2	Bone	Other
ACH-000030	-0.0970895	0.0539481	Non-Small Cell Lung Cancer	PC14	Lung	Other
ACH-000559	-0.0751406	0.0540335	Lung Neuroendocrine Tumor	NCIH1836	Lung	Other
ACH-000672	-0.820366	0.0555292	Non-Small Cell Lung Cancer	IALM	Lung	KRAS hotspot
ACH-000596	-0.790356	0.0560565	Non-Small Cell Lung Cancer	LCLC97TM1	Lung	KRAS hotspot
ACH-000771	-0.221484	0.0576585	Head and Neck Squamous Cell Carcinoma	BICR56	Head and Neck	Other
ACH-000374	-0.444245	0.0585914	Invasive Breast Carcinoma	HCC1143	Breast	Other
ACH-000447	-0.184188	0.0589952	Non-Small Cell Lung Cancer	NCIH2228	Lung	Other
ACH-001055	-0.0650394	0.0591453	Embryonal Tumor	D556	CNS/Brain	Other
ACH-000337	-0.071664	0.0597174	Non-Small Cell Lung Cancer	NCIH3122	Lung	Other
ACH-000191	-0.0139846	0.0618548	Anaplastic Thyroid Cancer	BHT101	Thyroid	Other
ACH-000376	-0.323157	0.0627544	Diffuse Glioma	SF295	CNS/Brain	Other
ACH-000630	0.0557191	0.0629016	Head and Neck Squamous Cell Carcinoma	YD8	Head and Neck	Other
ACH-000910	0.0651978	0.0648625	Invasive Breast Carcinoma	MDAMB453	Breast	Other
ACH-000322	-0.210081	0.0649549	Melanoma	HT144	Skin	Other
ACH-000769	0.00844544	0.065434	Non-Small Cell Lung Cancer	LK2	Lung	Other
ACH-000236	0.174835	0.0666076	Colorectal Adenocarcinoma	SW1417	Bowel	Other
ACH-000098	0.0908559	0.067639	Diffuse Glioma	GAMG	CNS/Brain	Other
ACH-000650	-0.0503526	0.0680443	Melanoma	IGR37	Skin	Other
ACH-000979	0.0799719	0.0685912	Prostate Adenocarcinoma	DU145	Prostate	Other
ACH-000223	-0.0671896	0.069698	Invasive Breast Carcinoma	HCC1937	Breast	Other
ACH-000264	-1.11291	0.0699331	Non-Small Cell Lung Cancer	CALU6	Lung	Other
ACH-000717	-0.0954355	0.0701606	Esophageal Squamous Cell Carcinoma	COLO680N	Esophagus/Stomach	Other
ACH-000645	-0.0620729	0.0720062	Pleural Mesothelioma	JL1	Pleura	Other
ACH-000693	-0.00858358	0.0720987	Esophageal Squamous Cell Carcinoma	KYSE180	Esophagus/Stomach	Other
ACH-000429	-0.0792036	0.0728344	Renal Cell Carcinoma	A704	Kidney	Other
ACH-000735	-0.147338	0.0735296	Head and Neck Squamous Cell Carcinoma	PECAPJ49	Head and Neck	Other
ACH-000096	-0.238053	0.0747096	Rhabdoid Cancer	G401	Kidney	Other
ACH-000938	0.00915579	0.0760922	B-Lymphoblastic Leukemia/Lymphoma	NALM6	Lymphoid	Other
ACH-000852	0.0215735	0.0767362	Non-Small Cell Lung Cancer	NCIH1435	Lung	Other
ACH-001123	-0.0848581	0.0772076	Merkel Cell Carcinoma	MKL2	Skin	Other
ACH-000046	0.0440929	0.0775281	Renal Cell Carcinoma	ACHN	Kidney	Other
ACH-000890	-0.0477907	0.0785511	Lung Neuroendocrine Tumor	SW1271	Lung	Other
ACH-001306	0.0731416	0.0785839	Anaplastic Thyroid Cancer	8305C	Thyroid	Other
ACH-000407	-0.867798	0.0785985	Endometrial Carcinoma	SNU685	Uterus	Other
ACH-000586	0.0212007	0.0788968	Lung Neuroendocrine Tumor	NCIH1876	Lung	Other
ACH-001091	-0.336787	0.080435	Colorectal Adenocarcinoma	HRT18	Bowel	Other
ACH-000823	-0.197327	0.0823195	Esophageal Squamous Cell Carcinoma	KYSE140	Esophagus/Stomach	Other
ACH-000304	-0.031702	0.0828102	Melanoma	WM115	Skin	Other
ACH-000552	-0.041917	0.0831926	Colorectal Adenocarcinoma	HT29	Bowel	Other
ACH-000392	0.0333581	0.0834133	Non-Small Cell Lung Cancer	CALU3	Lung	Other
ACH-000962	0.0130669	0.0836523	Ovarian Epithelial Tumor	OC314	Ovary/Fallopian Tube	Other
ACH-000980	-0.499007	0.0840702	Non-Small Cell Lung Cancer	NCIH1155	Lung	KRAS hotspot
ACH-001054	-0.222611	0.08924	Embryonal Tumor	D458	CNS/Brain	Other
ACH-000324	-0.139954	0.0892802	Ovarian Epithelial Tumor	JHOC5	Ovary/Fallopian Tube	Other
ACH-000886	-0.452339	0.089599	Non-Small Cell Lung Cancer	NCIH2009	Lung	KRAS hotspot
ACH-000311	-0.166572	0.0901281	Non-Small Cell Lung Cancer	NCIH2122	Lung	KRAS hotspot
ACH-000042	-0.64931	0.0907507	Pancreatic Adenocarcinoma	PANC0203	Pancreas	KRAS hotspot
ACH-001052	-0.466659	0.0928891	Embryonal Tumor	D384	CNS/Brain	Other
ACH-000518	-0.0347154	0.094749	Head and Neck Squamous Cell Carcinoma	CAL33	Head and Neck	Other
ACH-000765	-0.158663	0.0956559	Melanoma	WM983B	Skin	Other
ACH-000615	-0.12577	0.0958286	Melanoma	SKMEL28	Skin	Other
ACH-000149	-0.283458	0.0964386	Neuroblastoma	SKNSH	Peripheral Nervous System	Other
ACH-000865	0.00474946	0.0968741	Esophageal Squamous Cell Carcinoma	KYSE450	Esophagus/Stomach	Other
ACH-000040	0.22459	0.0971686	Diffuse Glioma	U118MG	CNS/Brain	Other
ACH-000155	-1.53839	0.0976445	Pancreatic Adenocarcinoma	SW1990	Pancreas	KRAS hotspot
ACH-000587	-0.171428	0.0992868	Non-Small Cell Lung Cancer	NCIH1975	Lung	Other
ACH-000906	0.202214	0.0992929	Ovarian Epithelial Tumor	ES2	Ovary/Fallopian Tube	Other
ACH-000811	0.0234033	0.100455	Ovarian Epithelial Tumor	SKOV3	Ovary/Fallopian Tube	Other
ACH-000095	0.0153809	0.104816	Embryonal Tumor	D341Med	CNS/Brain	Other
ACH-000985	9.98324e-05	0.105158	Colorectal Adenocarcinoma	LS411N	Bowel	Other
ACH-000845	-1.09411	0.106228	Non-Small Cell Lung Cancer	NCIH1373	Lung	KRAS hotspot
ACH-000328	-0.198562	0.107809	Diffuse Glioma	LN215	CNS/Brain	Other
ACH-000621	0.0152494	0.108787	Invasive Breast Carcinoma	MDAMB157	Breast	Other
ACH-000900	-0.127103	0.110555	Non-Small Cell Lung Cancer	NCIH23	Lung	KRAS hotspot
ACH-000420	0.070264	0.111238	Hepatocellular Carcinoma	SNU449	Liver	Other
ACH-000842	-1.18848	0.114694	Colorectal Adenocarcinoma	SW480	Bowel	KRAS hotspot
ACH-000694	-0.176343	0.115334	Esophageal Squamous Cell Carcinoma	TE9	Esophagus/Stomach	Other
ACH-000433	0.0706977	0.11534	Renal Cell Carcinoma	CAKI1	Kidney	Other
ACH-000383	-0.525611	0.115374	Esophagogastric Adenocarcinoma	OE33	Esophagus/Stomach	Other
ACH-000001	-0.0733935	0.115414	Ovarian Epithelial Tumor	NIHOVCAR3	Ovary/Fallopian Tube	Other
ACH-000709	0.0512793	0.116449	Renal Cell Carcinoma	KMRC2	Kidney	Other
ACH-000997	-0.0210653	0.117955	Colorectal Adenocarcinoma	HCT15	Bowel	KRAS hotspot
ACH-000958	0.0247911	0.120089	Colorectal Adenocarcinoma	SW48	Bowel	Other
ACH-000846	-0.0296448	0.120108	Head and Neck Squamous Cell Carcinoma	FADU	Head and Neck	Other
ACH-000555	-0.0799773	0.121605	Renal Cell Carcinoma	A498	Kidney	Other
ACH-000649	0.0736241	0.123429	Renal Cell Carcinoma	786O	Kidney	Other
ACH-001089	-0.0112936	0.124477	Hepatocellular Carcinoma	HLE	Liver	Other
ACH-000401	0.105511	0.124819	Melanoma	COLO800	Skin	Other
ACH-000016	0.158142	0.126298	Renal Cell Carcinoma	SLR21	Kidney	Other
ACH-000253	0.210079	0.126851	Colorectal Adenocarcinoma	COLO201	Bowel	Other
ACH-000115	-0.0522985	0.127336	Prostate Adenocarcinoma	VCAP	Prostate	Other
ACH-000969	-0.185184	0.128666	Colorectal Adenocarcinoma	KM12	Bowel	Other
ACH-000330	-0.208834	0.131219	Invasive Breast Carcinoma	EFM19	Breast	Other
ACH-000308	-0.144697	0.136721	Ovarian Epithelial Tumor	EFO21	Ovary/Fallopian Tube	Other
ACH-000256	0.0357379	0.13719	Ovarian Epithelial Tumor	COV318	Ovary/Fallopian Tube	Other
ACH-001175	0.151559	0.138361	Renal Cell Carcinoma	RCC4	Kidney	Other
ACH-000760	-0.118824	0.139119	Diffuse Glioma	LNZ308	CNS/Brain	Other
ACH-000029	-0.106929	0.140582	Non-Small Cell Lung Cancer	HCC827GR5	Lung	Other
ACH-000521	-0.324041	0.141148	Non-Small Cell Lung Cancer	NCIH2030	Lung	KRAS hotspot
ACH-000606	-0.0671989	0.142796	Head and Neck Squamous Cell Carcinoma	PECAPJ34CLONEC12	Head and Neck	Other
ACH-002333	-0.0853235	0.147661	Non-Small Cell Lung Cancer	HCC827GR	Lung	Other
ACH-000269	-0.0042865	0.149003	Diffuse Glioma	AM38	CNS/Brain	Other
ACH-001053	0.0307199	0.154844	Embryonal Tumor	D425	CNS/Brain	Other
ACH-000994	-0.0281996	0.156618	Endometrial Carcinoma	HEC59	Uterus	Other
ACH-000967	-0.163416	0.162813	Colorectal Adenocarcinoma	SNUC2A	Bowel	KRAS hotspot
ACH-000831	0.171131	0.16283	Endometrial Carcinoma	HEC50B	Uterus	KRAS hotspot
ACH-000768	-0.331334	0.163567	Invasive Breast Carcinoma	MDAMB231	Breast	KRAS hotspot
ACH-000984	-0.184089	0.170534	Endometrial Carcinoma	HEC6	Uterus	Other
ACH-000719	-0.0481702	0.172534	Ovarian Epithelial Tumor	RMGI	Ovary/Fallopian Tube	Other
ACH-000444	-0.548708	0.172566	Non-Small Cell Lung Cancer	LU99	Lung	KRAS hotspot
ACH-000996	-0.128415	0.180154	Endometrial Carcinoma	HEC251	Uterus	Other
ACH-000103	-0.302061	0.181605	Ovarian Epithelial Tumor	CAOV4	Ovary/Fallopian Tube	Other
ACH-000898	-0.12201	0.188033	Esophagogastric Adenocarcinoma	SNU719	Esophagus/Stomach	Other
ACH-000334	0.00969542	0.200829	Mature B-Cell Neoplasms	DB	Lymphoid	Other
ACH-001201	-0.0998321	0.203609	Embryonal Tumor	SUMB002	CNS/Brain	Other
ACH-000676	0.0330797	0.204611	Diffuse Glioma	LN464	CNS/Brain	Other
ACH-000380	0.147674	0.207093	Mature B-Cell Neoplasms	KMS12BM	Lymphoid	Other
ACH-000283	-0.48513	0.234592	Diffuse Glioma	A1207	CNS/Brain	Other
ACH-002015	0.365922	0.236095	Ocular Melanoma	MEL285	Eye	Other
ACH-000248	0.0575238	0.268274	Invasive Breast Carcinoma	AU565	Breast	Other
ACH-000648	0.355201	0.270493	Pleural Mesothelioma	NCIH28	Pleura	Other
ACH-000988	0.0282338	0.49879	Endometrial Carcinoma	MFE319	Uterus	Other
Q1 (LOWER)	-0.286729	-0.149168
Q2 (MEDIAN)	-0.121408	-0.0484751
Q3 (UPPER)	-0.0161836	0.0262026
PAAD MEAN	-0.940376	-0.170616

## Sheet: PAAD Only
Depmap ID	KRAS Gene Effect (DEMETER2) RNAi (Achilles+DRIVE+Marcotte, DEMETER2)	RAF1 Gene Effect (DEMETER2) RNAi (Achilles+DRIVE+Marcotte, DEMETER2)	Primary Disease	Cell Line Name	Lineage	KRAS Mutational Status
ACH-000502	-2.27093	-0.784528	Pancreatic Adenocarcinoma	TCCPAN2	Pancreas	KRAS hotspot
ACH-000178	-0.718116	-0.607203	Pancreatic Adenocarcinoma	HS766T	Pancreas	KRAS hotspot
ACH-000417	-0.913767	-0.502792	Pancreatic Adenocarcinoma	PANC0813	Pancreas	KRAS hotspot
ACH-000281	-1.01387	-0.381641	Pancreatic Adenocarcinoma	KP2	Pancreas	KRAS hotspot
ACH-000164	-1.07844	-0.314582	Pancreatic Adenocarcinoma	PANC1	Pancreas	KRAS hotspot
ACH-000599	-1.33633	-0.246089	Pancreatic Adenocarcinoma	PATU8902	Pancreas	KRAS hotspot
ACH-000601	-1.25287	-0.243895	Pancreatic Adenocarcinoma	MIAPACA2	Pancreas	KRAS hotspot
ACH-000222	-0.718698	-0.241372	Pancreatic Adenocarcinoma	ASPC1	Pancreas	KRAS hotspot
ACH-000213	-0.559934	-0.213854	Pancreatic Adenocarcinoma	HUPT4	Pancreas	KRAS hotspot
ACH-000235	-1.73514	-0.206273	Pancreatic Adenocarcinoma	PANC0403	Pancreas	KRAS hotspot
ACH-000023	-0.666963	-0.201548	Pancreatic Adenocarcinoma	PATU8988T	Pancreas	KRAS hotspot
ACH-000060	-1.55507	-0.200471	Pancreatic Adenocarcinoma	PANC1005	Pancreas	KRAS hotspot
ACH-000270	-0.677489	-0.166032	Pancreatic Adenocarcinoma	HPAC	Pancreas	KRAS hotspot
ACH-000138	-1.13556	-0.161419	Pancreatic Adenocarcinoma	CFPAC1	Pancreas	KRAS hotspot
ACH-000652	-1.2515	-0.149276	Pancreatic Adenocarcinoma	SUIT2	Pancreas	KRAS hotspot
ACH-000265	-0.840506	-0.0916594	Pancreatic Adenocarcinoma	KP4	Pancreas	KRAS hotspot
ACH-000118	-0.515459	-0.0529126	Pancreatic Adenocarcinoma	HUPT3	Pancreas	KRAS hotspot
ACH-000320	-0.530918	-0.0508088	Pancreatic Adenocarcinoma	PSN1	Pancreas	KRAS hotspot
ACH-000094	-0.688158	-0.0489908	Pancreatic Adenocarcinoma	HPAFII	Pancreas	KRAS hotspot
ACH-001107	-0.725258	-0.0409424	Pancreatic Adenocarcinoma	KP1N	Pancreas	KRAS hotspot
ACH-000093	-1.10058	-0.0278337	Pancreatic Adenocarcinoma	PANC0504	Pancreas	KRAS hotspot
ACH-000243	-0.625069	-0.0225989	Pancreatic Adenocarcinoma	DANG	Pancreas	KRAS hotspot
ACH-000535	-0.0355509	-0.0174425	Pancreatic Adenocarcinoma	BXPC3	Pancreas	Other
ACH-000114	-0.952041	-0.0018417	Pancreatic Adenocarcinoma	SU8686	Pancreas	KRAS hotspot
ACH-000307	-0.446959	0.00312934	Pancreatic Adenocarcinoma	PK1	Pancreas	KRAS hotspot
ACH-000139	-0.797651	0.00724165	Pancreatic Adenocarcinoma	PANC0327	Pancreas	KRAS hotspot
ACH-000042	-0.64931	0.0907507	Pancreatic Adenocarcinoma	PANC0203	Pancreas	KRAS hotspot
ACH-000155	-1.53839	0.0976445	Pancreatic Adenocarcinoma	SW1990	Pancreas	KRAS hotspot
