# Supplementary material for: Disruption of the pro-oncogenic c-RAF–PDE8A complex represents a differentiated approach to treating KRAS–c-RAF dependent PDAC
Source: Sci Rep. 2024 Apr 18;14:8998. doi: 10.1038/s41598-024-59451-3 (PMC11026450; doi:10.1038/s41598-024-59451-3)
Supplement: Supplementary file 6 — Supplementary Information 5. [file 41598_2024_59451_MOESM6_ESM.xlsx]

## Sheet: EGFR-RAF-MEK-ERK Activity
Protein Array
RPPA Signal (Log2)	EGFR pY1068	EGFR pY1173	ERBB2 pY1248	ERBB3 pY1289	A-RAF pS299	B-RAF pS445	c-RAF pS338	MEK1/2 pS217/pS221	ERK1/2 pT202/pY204
PANC1	0.03807	0.058815	-0.320731	-0.080333	0.233769	-0.256857	-0.036196	-0.234958	-0.667098
Panc08.13	0.322484	-0.001206	0.103629	-0.010426	0.503244	-0.232665	-0.109039	-0.103969	-0.794546
